# Supplementary material for: Sex/gender differences in the association between behavioural factors and cancers: an umbrella review of systematic reviews with quantitative synthesis
Source: Biol Sex Differ. 2025 Nov 23;16:109. doi: 10.1186/s13293-025-00793-6 (PMC12751745; doi:10.1186/s13293-025-00793-6)
Supplement: Supplementary file 3 — Supplementary Material 3 [file 13293_2025_793_MOESM3_ESM.xlsx]

## Sheet: Sheet1
Supplemental Table 2. Ovid MEDLINE Search Strategy
1	neoplasms/ or exp abdominal neoplasms/ or exp bone neoplasms/ or exp breast neoplasms/ or exp digestive system neoplasms/ or endocrine gland neoplasms/ or exp adrenal gland neoplasms/ or exp pancreatic neoplasms/ or parathyroid neoplasms/ or exp pituitary neoplasms/ or exp thyroid neoplasms/ or exp eye neoplasms/ or exp "head and neck neoplasms"/ or exp hematologic neoplasms/ or exp nervous syste…
2	(cancer* or neoplasm* or carcinoma or sarcoma or leukemia or lymphoma or myeloma or malignan* or tumo?r).m_titl.
3	1 or 2
4	Incidence/
5	Risk/ or Risk Factors/ or Risk Assessment/
6	(hazard* or risk* or new onset or prevent* or predictor* or protective factor or incidence*).ti,ab,kf.
7	4 or 5 or 6
8	Feeding Behavior/
9	Food Preferences/
10	((fruit* or vegetable* or salt* or fat* or sugar* or grain* or dairy or meat or bean*) adj3 (intake* or consum* or eat* or ate)).ti,ab,kf.
11	(diet* adj3 (health* or balance* or fat* or salt* or sugar* or mediterranean or choice* or improv* or unhealthy or nutritious or western or prudent or quality or pattern*)).ti,ab,kf.
12	(food* adj3 (fast or processed)).ti,ab,kf.
13	Dietary Supplements/
14	8 or 9 or 10 or 11 or 12 or 13
15	Pipe Smoking/ or Smoking/ or Tobacco Smoking/ or Smoking Pipes/ or Smoking Water Pipes/ or Cigarette Smoking/ or Smoking Cessation/ or Cigar Smoking/ or Water Pipe Smoking/
16	Tobacco/ or "Tobacco Use"/ or "Tobacco Use Disorder"/ or Tobacco, Smokeless/
17	(smok* or tobacco or cigar* or nicotine).ti,ab,kf.
18	15 or 16 or 17
19	Alcohol Drinking/
20	Drinking Behavior/
21	((alcohol* or drunk* or drink*) adj3 (consum* or misuse or abus* or intoxicat* or harm* or excess* or binge or hazardous or heavy or temperan* or abstinen*)).ti,ab,kf.
22	19 or 20 or 21
23	Exercise/ or Exercise Movement Techniques/ or Exercise Therapy/ or Circuit-Based Exercise/
24	Racquet Sports/ or Water Sports/ or Sports/ or Snow Sports/ or Team Sports/
25	Physical Exertion/ or Physical Fitness/
26	Walking/ or Running/ or Jogging/ or Bicycling/ or Swimming/
27	Sedentary Behavior/
28	(sedentary or exerci* or sport* or physical activ*).ti,ab,kf.
29	(physical activity or inactiv*).ti,ab,kf.
30	23 or 24 or 25 or 26 or 27 or 28 or 29
31	(weight gain* or weight los* or overweight or over weight).ti,ab,kf.
32	(waist adj3 (circumference* or measur*)).ti,ab,kf.
33	Obesity/ or Overweight/
34	Body Mass Index/
35	31 or 32 or 33 or 34
36	Sunlight/ or Ultraviolet Rays/
37	((solar or sun or UV or ultraviolet) adj3 (radiation* or ray* or light* or exposure*)).ti,ab,kf.
38	36 or 37
39	Health Behavior/ or Health Promotion/ or Risk Reduction Behavior/ or Primary Prevention/ or Life Style/
40	14 or 18 or 22 or 30 or 35 or 38 or 39
41	3 and 7 and 40
42	“Systematic Review”/
43	Meta-Analysis/
44	(systematic review or systematic literature review or systematic overview or meta-analysis or metaanalysis).ti,ab,kf
45	42 or 43 or 44
46	41 and 45
