# Supplementary material for: Sex/gender differences in the association between behavioural factors and cancers: an umbrella review of systematic reviews with quantitative synthesis
Source: Biol Sex Differ. 2025 Nov 23;16:109. doi: 10.1186/s13293-025-00793-6 (PMC12751745; doi:10.1186/s13293-025-00793-6)
Supplement: Supplementary file 4 — Supplementary Material 4 [file 13293_2025_793_MOESM4_ESM.xlsx]

## Sheet: Sheet1
Supplemental Table 3. Specific Inclusion and Exclusion Criteria Regarding Exposures of Interest
Include	Exclude
WCRFI Recommendation: Be a healthy weight
Weight, body mass index (BMI), waist circumference, waist-to-hip ratio, bariatric surgery, weight loss, weight gain, obesity, overweight, excess body weight, weight cycling, body surface area	Height, birth weight
WCRFI Recommendation: Be physically active
Physical activity, moderate-to-vigorous physical activity, walking, aerobic activity, sports, sedentary time, screen time, television viewing, household physical activity, recreational physical activity, active commuting, transportation physical activity	Occupational physical activity; occupational sedentary behaviour
WCRFI Recommendation: Eat wholegrains, vegetables, fruit and beans
Whole grains, total grains, refined grains, total cereals, bread, rice, vegetables (including allium vegetables, cruciferous vegetables, green leafy vegetables, preserved vegetables), fruits (including citrus fruits, dried fruits, tinned fruits), pulses/legumes (e.g., beans, lentils), dietary fibre, prespecified diet quality indices (e.g., Healthy Eating Index, Diet Quality Index, Dietary Inflamm…	Soy, soy isoflavones, tofu, miso, carotenoids, flavonoids, phytoestrogens, spicy food, chili peppers, capsaicin, dairy, nuts, eggs, herbs, eating frequency (e.g., 3 meals vs <3 meals per day), intermittent fasting, caloric restriction, eating disorders, acrylamide, metabolites, cholesterol, aflatoxins, organic food/pesticide use in food, hot food, total antioxidant capacity, adherence to dietary …
WCRFI Recommendation: Limit ‘fast foods’
‘Fast food’ (e.g., potato chips, bread, pizza, cakes, pastries), processed food, glycemic load, glycemic index, ultra-processed food, candy/confectionary	Pickled food, salt
WCRFI Recommendation: Limit red and processed meat
Red meat (e.g., beef, veal, pork, lamb, mutton, horse, goat), processed meat (e.g., ham, salami, bacon, sausages), salted meat, salted fish, total meat, white meat, poultry, fish and seafood, offal, fermented meat	Nitrates, heterocyclic amines, polycyclic aromatic hydrocarbons
WCRFI Recommendation: Limit sugar sweetened drinks
Sugar-sweetened beverages, sugary drinks, diet sodas, tea (including green tea, black tea), coffee, fruit juice	Total fluid intake, artificial sweeteners, watersc
WCRFI Recommendation: Limit alcohol consumption
Alcohol consumption, alcohol (drinking) cessation, wine, beer, spirits	Mouthwash
WCRFI Recommendation: Do not use supplements for cancer prevention
Vitamin supplements, mineral supplements, multivitamins, fatty acid supplements	Herbal supplements (e.g., ginseng, garlic), dietary intake of micronutrients (vitamins, minerals, antioxidants)
WCRFI Recommendation: Not smoking, and staying safe in the sun, are also important to reduce your cancer risk
Tobacco
Tobacco smoking (cigarettes (menthol or otherwise), cigars, pipes), vaping, smokeless tobacco (snuff, snus, dip, chewing tobacco), waterpipe tobacco smoking, second-hand smoke, environmental tobacco smoke, smoking reduction	Cannabis, betel quid/areca nut chewing, nicotine, benzene from tobacco smoke
Excess sun
Sun exposure, tanning beds, sunlamps, sunscreen, sunburns, recreational sun exposure, solarium use, solar UV radiation	Freckles, premalignant skin lesions, other markers of sun damage (actinic keratoses, solar elastosis, solar lentigines, or telangiectasia), serum vitamin D, an occupation (e.g., farmer, pilot), latitude of birth
