# Supplementary material for: Sex/gender differences in the association between behavioural factors and cancers: an umbrella review of systematic reviews with quantitative synthesis
Source: Biol Sex Differ. 2025 Nov 23;16:109. doi: 10.1186/s13293-025-00793-6 (PMC12751745; doi:10.1186/s13293-025-00793-6)
Supplement: Supplementary file 5 — Supplementary Material 5 [file 13293_2025_793_MOESM5_ESM.xlsx]

## Sheet: For export
Supplemental Table 4. Descriptive characteristics of the 705 included systematic reviews
	Author	Title	Year of publication	Funders and/or conflicts of interest	Inclusion of sex- or gender-specific findings (yes/no)	Relevant lifestyle exposure(s) examined quantitatively	Relevant cancer(s) examined quantitatively	Exposure category
1	Abar	Body size and obesity during adulthood, and risk of lympho-haematopoietic cancers: an update of the WCRF-AICR systematic review of published prospective studies	2019	This work was funded by the World Cancer Research Fund Network (grant number 2007/SP01) as part of the Continuous Update Project (http://www.wcrf-uk.org/). The authors have declared no conflicts of interest.	Yes	BMI; BMI in early adulthood; weight; waist circumference; waist-to-hip ratio	Hodgkin's lymphoma; non-Hodgkin's lymphoma; diffuse large beta cell lymphoma; follicular lymphoma; multiple myeloma; leukaemia; acute myeloid leukaemia; chronic myeloid leukaemia; chronic lymphocytic leukaemia	Body size
2	Abdel-Rahman	Cigarette smoking as a risk factor for the development of and mortality from hepatocellular carcinoma: An updated systematic review of 81 epidemiological studies	2017	This study has not funded by any organizational body. All authors declare that they have no conflict of interest.	No	Cigarette smoking	Hepatocellular carcinoma	Tobacco use
3	Abioye	Physical activity and risk of gastric cancer: a meta-analysis of observational studies	2015	Not reported	Yes	Physical activity	Gastric cancer	Physical activity
4	Afshar	The Effects of Bariatric Surgery on Colorectal Cancer Risk: Systematic Review and Meta-analysis	2014	All the authors declare that they have no conflicts of interest.	No	Bariatric surgery	Colorectal cancer	Body size
5	Ahmadinezhad	The relationship between metabolic syndrome and its components with bladder cancer: a systematic review and meta-analysis of cohort studies	2022	Funding: None. The authors have no conflicts of interest to declare for this study.	No	BMI	Bladder cancer	Body size
6	Akl	The effects of waterpipe tobacco smoking on health outcomes: a systematic review	2010	Conflict of interest: None declared.	No	Waterpipe tobacco smoking	Lung cancer	Tobacco use
7	Akter	Coffee drinking and colorectal cancer risk: an evaluation based on a systematic review and meta-analysis among the Japanese population	2016	This study was supported by the National Cancer Center Research and Development Fund. Conflict of interest statement: None declared.	Yes	Coffee	Colorectal cancer; colon cancer; rectum cancer	Sugar-sweetened drinks
8	Alexander	Processed meat and colorectal cancer: a quantitative review of prospective epidemiologic studies	2010	This work was partially funded by the Beef Checkoff, through the National Cattlemen’s Beef Association (NCBA), and by the National Pork Board (NPB); however, these organizations did not contribute to the writing, analysis, or interpretation of research findings.	Yes	Processed meat; ham/sausage, poached/fried sausage, or Chinese style roasted pork	Colorectal cancer; colon cancer; rectal cancer	Red and processed meat
9	Alexander	Red Meat and Colorectal Cancer: A Quantitative Update on the State of the Epidemiologic Science	2015	This manuscript was partially funded by Meat & Livestock Australia (MLA). MLA did not contribute to the writing, analysis, or interpretation of study findings.	Yes	Red meat; red meat independent of processed meat	Colorectal cancer; colon cancer; rectal cancer	Red and processed meat
10	Ali Mohsenpour	Adherence to Dietary Approaches to Stop Hypertension (DASH)-Style Diet and the Risk of Cancer: A Systematic Review and Meta-Analysis of Cohort Studies	2019	The study was funded by Nutrition and Food Security Research Center, Shahid Sadoughi University of Medical Sciences, Yazd, Iran. There was no external funding support. The authors have indicated they have no potential conflicts of interest to disclose.	Yes	DASH-style diet	Colorectal cancer; colon cancer; rectal cancer	Wholegrains, fruits, vegetables, beans
11	Alkhenizan	The role of vitamin E in the prevention of cancer: a meta-analysis of randomized controlled trials	2007	The authors declare no conflict of interest.	No	Vitamin e supplements; vitamin e supplements with other supplements	Overall cancer; stomach cancer; lung cancer; colorectal cancer; esophageal cancer; hematological cancer; urinary tract cancer	Supplements
12	Almazeedi	Role of bariatric surgery in reducing the risk of colorectal cancer: a meta-analysis	2020	The authors declare no conflict of interest.	No	Bariatric surgery	Colorectal cancer	Body size
13	Alqahtania	Oral and Oropharyngeal Cancers and Possible Risk Factors Across Gulf Cooperation Council Countries: A Systematic Review	2020	This research received no specific grant from any funding agency in the public, commercial, or not-for-profit sectors. The authors declare that there is no conflict of interest.	No	Tobacco smoking	Oral cancer	Tobacco use
14	Alsamarrai	Factors That Affect Risk for Pancreatic Disease in the General Population: A Systematic Review and Meta-analysis of Prospective Cohort Studies	2014	The authors disclose no conflicts.	No	Tobacco; BMI; alcohol; green tea; waist circumference; meat; vegetables; fruit; juice consumption; glycemic load; glycemic index; fish	Pancreatic cancer	Alcohol; body size; fast food; red and processed meat; sugar-sweetened drinks; tobacco use; wholegrains, fruits, vegetables, beans
15	An	Indoor Tanning and the Risk of Overall and Early-Onset Melanoma and Non-Melanoma Skin Cancer: Systematic Review and Meta-Analysis	2021	This study was funded by the Korean Foundation for Cancer Research (Grant Number: CB-2017-A-2). This study was supported by a grant from Seoul National University Hospital (2021). The authors declare no conflict of interest.	No	Indoor tanning devices	Non-melanoma skin cancer; basal cell carcinoma; squamous cell carcinoma; cutaneous melanoma	Sun exposure
16	Ansary Moghaddam	Obesity and Risk of Colorectal Cancer: A Meta-analysis of 31 Studies with 70,000 Events	2007	Not reported	Yes	BMI; waist circumference	Colorectal cancer; colon cancer; rectal cancer	Body size
17	Ansary-Moghaddam	Risk of Upper Aerodigestive Tract Cancer Associated with Smoking with and without Concurrent Alcohol Consumption	2009	This project has received grants from the National Health and Medical Research Council of Australia. Alireza Ansary-Moghaddam received a scholarship from Zahedan University of Medical Sciences (Iran). Potential conflict of interest: Nothing to report.	Yes	Smoking; smoking cessation	Upper aerodigestive tract cancer; oropharyngeal cancer; esophageal cancer; laryngeal cancer	Tobacco use
18	Arafa	The association between smoking and risk of skin cancer: a meta‑analysis of cohort studies	2020	Funding: None. The authors declare that they have no conflict of interest.	No	Smoking	Basal cell carcinoma; squamous cell carcinoma; malignant melanoma	Tobacco use
19	Arain	Systematic Review on "Vitamin e and Prevention of Colorectal Cancer"	2010	Not reported	No	Vitamin e supplements	Colorectal cancer	Supplements
20	Arayici	Soluble and Insoluble Dietary Fiber Consumption and Colorectal Cancer Risk: A Systematic Review and Meta-Analysis	2022	This research received no specific grant from any funding agency, commercial, or not-for-profit sectors. As the authors, we declare that there is no conflict of interest at all stages in this manuscript.	No	Dietary fiber; soluble dietary fiber; insoluble dietary fiber	Colorectal cancer	Wholegrains, fruits, vegetables, beans
21	Asombang	Systematic review and meta-analysis of esophageal cancer in Africa: Epidemiology, risk factors, management and outcomes	2019	All the authors declare that they have no competing interests.	No	Tobacco; alcohol	Esophageal cancer	Alcohol; tobacco use
22	Asthana	Association of Smokeless Tobacco Use and Oral Cancer: A Systematic Global Review and Meta-Analysis	2019	Declaration of Interests: None declared.	Yes	Smokeless tobacco; pan tobacco/areca nut + lime + tobacco; oral snuff; snus/moist snuff; gutkha; mainpuri; nasal snuff/dipping; unspecified/mixed smokeless tobacco	Oral cancer	Tobacco use
23	Aune	Whole grain consumption and risk of cardiovascular disease, cancer, and all cause and cause specific mortality: systematic review and dose-response meta-analysis of prospective studies	2016	This project was funded by Olav og Gerd Meidel Raagholt’s Stiftelse for Medisinsk Forskning, the liaison committee between the Central Norway Regional Health Authority (RHA) and the Norwegian University of Science and Technology (NTNU), and the Imperial College National Institute of Health Research (NIHR) Biomedical Research Centre (BRC). The funders had no role in the study design, data collecti…	No	Whole grain bread; brown rice; refined grains; white rice; total breakfast cereals; total rice; total grains	Total cancer	Wholegrains, fruits, vegetables, beans
24	Aune	Fruit and vegetable intake and the risk of cardiovascular disease, total cancer and allcause mortality—a systematic review and doseresponse meta-analysis of prospective studies	2017	This project was funded by Olav og Gerd Meidel Raagholt’s Stiftelse for Medisinsk Forskning, the Liaison Committee between the Central Norway Regional Health Authority (RHA) and the Norwegian University of Science and Technology (NTNU), and the Imperial College National Institute of Health Research (NIHR) Biomedical Research Centre (BRC). The funding sources had no role in the design or conduct o…	Yes	Fruits and vegetables; fruits; vegetables; citrus fruits; dried fruits; tinned fruits; fruit juice; broccoli; cruciferous vegetables; green vegetables; green yellow vegetables; mushrooms; onions; noncruciferous vegetables; potatoes; salads; tomatoes; yellow vegetables; juice	Total cancer	Wholegrains, fruits, vegetables, beans
25	Bae	Citrus fruit intake and stomach cancer risk: a quantitative systematic review	2008	This work was supported by a research grant from the Chuongbong Academic Research Fund of the Cheju National University in 2007.	No	Citrus fruit	Stomach cancer	Wholegrains, fruits, vegetables, beans
26	Bae	Citrus Fruit Intake and Pancreatic Cancer Risk: A Quantitative Systematic Review	2009	This study was supported by the research grant from the Chuongbong Academic Research Fund of the Cheju National University in 2007.	No	Citrus fruits and/or citrus juice	Pancreatic cancer	Wholegrains, fruits, vegetables, beans
27	Baggott	Meta-analysis of cancer risk in folic acid supplementation trials	2012	Conflict of interest: None. Funding: None.	No	Folic acid supplements	Total cancer	Supplements
28	Bagnardi	Alcohol consumption and lung cancer risk in never smokers: a meta-analysis	2011	Funding: Italian Association for Cancer Research (MFAG-10258); University of Milan-Bicocca (FAR-12-1-5151630-239); Flight Attendants Medical Research Institute Center of Excellence (Award 052460_CoE). The authors declare no conflict of interest.	Yes	Alcohol	Lung cancer	Alcohol
29	Bagnardi	Light alcohol drinking and cancer: a meta-analysis	2013	This work was supported by Italian Association for Cancer Research (MFAG-10258); the University of Milan-Bicocca (FAR-12-1-5151630-239); Flight Attendants Medical Research Institute Center of Excellence (Award 052460_CoE). The authors have declared no conflicts of interest.	Yes	Alcohol	Oral cavity and pharynx cancer; esophagus squamous cell carcinoma; colorectal cancer; liver cancer; larynx cancer	Alcohol
30	Bagnardi	Alcohol consumption and site-specific cancer risk: a comprehensive dose–response meta-analysis	2015	This work was supported by the Italian Association of Cancer Research (AIRC), Project No. 10258 (My First AIRC Grant), and by the Italian Foundation of Cancer Research (FIRC). FT was supported by a fellowship from FIRC. MR and CG were supported by Fondazione Umberto Veronesi. The authors declare no conflict of interest.	Yes	Alcohol	Oral cavity and pharynx cancer; oesophageal squamous cell carcinoma; oesophageal adenocarcinoma and gastric cardia; stomach cancer; small intestine cancer; colorectum cancer; liver cancer; gallbladder cancer; pancreas cancer; larynx cancer; lung cancer; melanoma; bladder cancer; kidney cancer; thyroid cancer; brain cancer; Hodgkin's lymphoma; non-Hodgkin's lymphoma	Alcohol
31	Bahrami	Adherence to the Mediterranean diet and the risk of lung cancer: a systematic review and dose-response meta-analysis of observational studies	2022	Financial support for this study was received from the Student Research Committee and the Vice Chancellor for Research & Technology, Shahid Beheshti University of Medical Sciences (project no. 1399.958). The authors have no relevant interests to declare.	Yes	Mediterranean diet	Lung cancer	Wholegrains, fruits, vegetables, beans
32	Bai	Coffee consumption and risk of hepatocellular carcinoma: a meta-analysis of eleven epidemiological studies	2016	This study has been financially supported by Key program (No 2014Y0034) of Fujian Provincial Department of Science and Technology. The authors report no conflicts of interest in this work.	No	Coffee	Hepatocellular carcinoma	Sugar-sweetened drinks
33	Bao	Physical Activity and Pancreatic Cancer Risk: A Systematic Review	2008	No potential conflicts of interest were disclosed.	Yes	Total physical activity; leisure-time physical activity; transport physical activity; light physical activity; moderate physical activity; vigorous physical activity	Pancreatic cancer	Physical activity
34	Barclay	Glycemic index, glycemic load, and chronic disease risk—a meta-analysis of observational studies	2008	JCB-M is a coauthor of The New Glucose Revolution book series (Hodder and Stoughton, London; Marlowe and Co, NY; Hodder Headline, Sydney; and elsewhere), is the Director of a not-for-profit GI-based food endorsement program in Australia, and manages the University of Sydney GI testing service. AWB is a coauthor. of one of these books (the Diabetes & Pre-diabetes Handbook) and is a consultant to a…	No	Glycemic index; glycemic load	Colorectal cancer; pancreatic cancer	Fast food
35	Bardia	Efficacy of antioxidant supplementation in reducing primary cancer incidence and mortality: systematic review and meta-analysis	2008	Not reported	Yes	Antioxidant supplements; beta carotene supplements; selenium supplements; vitamin e supplements	Overall cancer; colorectal cancer; lung cancer; proximal gastrointestinal tract cancer; bladder cancer; central nervous system cancer; head and neck cancer; hematologic cancer; melanoma	Supplements
36	Baumeister	Physical Activity and the Risk of Liver Cancer: A Systematic Review and Meta-Analysis of Prospective Studies and a Bias Analysis	2019	This research did not receive any grant from funding agencies in the public, commercial, or not-for-profit sectors. All authors disclose no conflict.	Yes	Physical activity; leisure-time physical activity; vigorous physical activity; sports participation	Liver cancer	Physical activity
37	Behrens	The association between physical activity and renal cancer: systematic review and meta-analysis	2013	Not reported	Yes	Physical activity; recreational physical activity	Renal cancer	Physical activity
38	Behrens	The association between physical activity and gastroesophageal cancer: systematic review and meta-analysis	2014	Not reported	Yes	Physical activity; recreational physical activity	Gastroesophageal cancer; esophageal cancer; gastric cancer; esophageal squamous cell carcinoma; esophageal adenocarcinoma; unspecified esophageal cancer; gastric cardia adenocarcinoma; gastric non-cardia adenocarcinoma; unspecified gastric adenocarcinoma	Physical activity
39	Behrens	Physical activity and risk of pancreatic cancer: a systematic review and meta-analysis	2015	Not reported	Yes	Physical activity; recreational physical activity	Pancreatic cancer	Physical activity
40	Behrens	Physical activity, cardiorespiratory fitness and risk of cutaneous malignant melanoma: Systematic review and meta-analysis	2018	The authors received no specific funding for this work. The authors have declared that no competing interests exist.	Yes	Physical activity; recreational physical activity	Melanoma	Physical activity
41	Bella	Differences in the association between empirically derived dietary patterns and cancer: a meta-analysis	2017	The authors report no conflicts of interest.	No	High-meat dietary pattern; plant-based dietary pattern; mixed foods dietary pattern	Overall cancer; colorectal cancer; gastrointestinal cancer	Wholegrains, fruits, vegetables, beans
42	Bellocco	Alcohol drinking and risk of renal cell carcinoma: results of a meta-analysis	2012	This work was conducted with the contribution of the Italian Association for Cancer Research (AIRC), projects No. 10068 and 10258 (My First AIRC Grant) and with the contribution of the Italian Ministry of University and Research (PRIN 2009 X8YCBN). IT was supported by a fellowship from the Italian Foundation for Cancer Research. The authors declare no conflicts of interest.	Yes	Alcohol	Renal cell carcinoma	Alcohol
43	Bennett	Lifestyle factors and small intestine adenocarcinoma risk: A systematic review and meta-analysis	2015	The authors of this paper are employees and current/former students of Queen’s University Belfast and have received funding from Cancer Research UK and the UKCRC Centre of Excellence for Public Health Northern Ireland. No conflict of interest was declared.	No	Alcohol; smoking	Small intestine adenocarcinoma	Alcohol; tobacco use
44	Bergström	Obesity and renal cell cancer – a quantitative review	2001	Not reported	Yes	BMI	Renal cell cancer	Body size
45	Berrington de Gonzalez	A meta-analysis of obesity and the risk of pancreatic cancer	2003	Not reported	Yes	BMI	Pancreatic cancer	Body size
46	Bertuccio	Dietary patterns and gastric cancer risk: a systematic review and meta-analysis	2013	This work was supported by the Italian Ministry of Education (PRIN 2009 X8YCBN), the Italian Association for Research on Cancer (AIRC No. IG10068 and IG10415). The authors have declared no conflicts of interest.	No	Prudent/healthy dietary pattern; western/unhealthy dietary pattern	Gastric cancer; gastric distal/not otherwise specifed gastric cancer; gastric cardia cancer	Wholegrains, fruits, vegetables, beans
47	Bhurwal	Inverse Association of Coffee with Liver Cancer Development: an Updated Systematic Review and Meta-Analysis	2020	Conflicts of interest: None declare.	No	Coffee	Hepatocellular carcinoma/liver cancer	Sugar-sweetened drinks
48	Biswas	Sedentary Time and Its Association With Risk for Disease Incidence, Mortality, and Hospitalization in Adults A Systematic Review and Meta-analysis	2015	Primary Funding Source: None. Authors have disclosed no conflicts of interest. Forms can be viewed at www.acponline.org/authors/icmje/ConflictOfInterestForms.do?msNum=M14-1651.	No	Sedentary time	Overall cancer	Physical activity
49	Bjelakovic	Antioxidant supplements for preventing gastrointestinal cancers (Review)	2008	Internal sources: The Copenhagen Trial Unit, Centre for Clinical Intervention Research, Rigshospitalet, Denmark. External sources: Knowledge and Research Centre for Alternative Medicine (ViFAB), Denmark. Declarations of interest: None known.	No	Antioxidant supplements; beta-carotene supplements; vitamin c supplements; vitamin e supplements; selenium supplements; vitamin a and beta-carotene supplements; beta-carotene and vitamin c supplements; beta-carotene and vitamin e supplements; vitamin a, riboflavin, and zinc supplements; beta-carotene, vitamin c, and vitamin e supplements; vitamin c, vitamin e, and selenium supplements; beta-carot…	Gastrointestinal cancer; oesophageal cancer; gastric cancer; colorectal cancer; pancreatic cancer; hepatocellular cancer; biliary tract cancer	Supplements
50	Bjelakovic	Vitamin D supplementation for prevention of cancer in adults (Review)	2014	Internal sources: The Copenhagen Trial Unit, Centre for Clinical Intervention Research, Rigshospitalet, Denmark. External sources: Ministry of Education, Science and Technological Development of the Republic of Serbia, Serbia. Goran Bjelakovic (GB): None known. Lise Lotte Gluud (LLG): None known. Dimitrinka Nikolova (DN): None known. Kate Whitfield (KW): None known. Goran Krstic (GK): None known.…	No	Vitamin d supplements	Overall cancer; lung cancer; colorectal cancer; pancreatic cancer	Supplements
51	Bloomfield	Effects on Health Outcomes of a Mediterranean Diet With No Restriction on Fat Intake: A Systematic Review and Meta-analysis	2016	Primary Funding Source: Department of Veterans Affairs, Veterans Health Administration, Office of Research and Development, Quality Enhancement Research Initiative. Authors have disclosed no conflicts of interest. Forms can be viewed at www.acponline.org/authors/icmje/ConflictOfInterestForms.do?msNum=M16-0361.	No	Mediterranean diet	Overall cancer; colorectal cancer	Wholegrains, fruits, vegetables, beans
52	Bolland	The effect of vitamin D supplementation on skeletal, vascular, or cancer outcomes: a trial sequential meta-analysis	2014	Funded by the Health Research Council of New Zealand. MJB is the recipient of a Sir Charles Hercus Health Research Fellowship. The sponsor of this study had no role in the design or conduct of the study; collection, management, analysis, or interpretation of the data; preparation, review, or approval of the paper; or decision to submit the manuscript for publication. The corresponding author had …	No	Vitamin d supplements; calcium with vitamin d supplements; vitamin d with or without calcium supplements	Overall cancer	Supplements
53	Bonequi	Risk factors for gastric cancer in Latin America: a meta-analysis	2013	This work was supported by the Intramural Research Program of the United States National Institutes of Health, National Cancer Institute, and the Oak Ridge Associated Universities’ Research Associates/Specialists Program. All authors declare no conflict of interest.	No	Cigarette smoking; alcohol; total fruit; total vegetables; green vegetables; total meat; processed or salted meat; rad meat; fish	Gastric cancer	Alcohol; red and procced meat; tobacco use; wholegrains, fruits, vegetables, beans
54	Boniol	Cutaneous melanoma attributable to sunbed use: systematic review and meta-analysis	2012	All authors have completed the ICMJE uniform disclosure form at www.icmje.org/coi_disclosure.pdf (available on request from the corresponding author) and declare: no support from any organisation for the submitted work; no financial relationships with any organisations that might have an interest in the submitted work in the previous three years; and no other relationships or activities that coul…	No	Sunbeds	Cutaneous melanoma; basal cell carcinoma; squamous cell carcinoma	Sun exposure
55	Borgas	Phytochemically rich dietary components and the risk of colorectal cancer: A systematic review and meta-analysis of observational studies	2021	The authors declare no conflicts interests.	No	Cruciferous vegetables; citrus fruits; garlic; tomatoes	Colorectal cancer	Wholegrains, fruits, vegetables, beans
56	Botteri	Smoking and Colorectal Cancer: A Meta-analysis	2008	Financial Disclosures: None reported.	Yes	Smoking	Colorectal cancer; colon cancer; rectum cancer	Tobacco use
57	Botteri	Smoking and Colorectal Cancer Risk, Overall and by Molecular Subtypes: A Meta-Analysis	2020	E.K.S. is supported by Australian National Health and Medical Research Council APP1147498. A.L. is supported by an AIRC fellowship for Italy. The work of S.G. is partially supported by the Italian League Against Cancer (LILT, Milan). Potential competing interests: None to report.	Yes	Smoking; smoking cessation	Colorectal cancer; colon cancer; distal colon cancer; proximal colon cancer; rectum cancer	Tobacco use
58	Boughanem	Vitamin D Intake and the Risk of Colorectal Cancer: An Updated Meta-Analysis and Systematic Review of Case-Control and Prospective Cohort Studies	2021	This study is supported by Centro de Investigación Biomédica en Red Fisiopatología de la Obesidad y Nutrición (CIBEROBN) is an initiative of the Instituto de Salud Carlos III (ISCIII) of Spain, which is financed by the European Regional Development Fund (ERDF), “A way to make Europe”/”Investing in your future” (CB06/03) and a grant from ISCIII (PI18/01399). P.H.-A. and N.B.-T. are supported by a …	Yes	Vitamin d supplements	Colorectal cancer; colon cancer	Supplements
59	Boyle	Physical Activity and Risks of Proximal and Distal Colon Cancers: A Systematic Review and Meta-analysis	2012	This work was supported by The University of Western Australia (PhD scholarship to TB); the Lions Cancer Institute of Western Australia (PhD scholarship to TB); and the Australian National Health and Medical Research Council (Fellowship Number 540114 to TK, Fellowship Number 37614900 to LF). The funding organizations played no role in the design of the study; the collection, analysis, and interpr…	Yes	Physical activity; recreational physical activity; household physical activity	Distal colon cancer; proximal colon cancer	Physical activity
60	Boyle	Sweetened carbonated beverage consumption and cancer risk	2014	This study was funded by an unrestricted research grant from the Coca-Cola company to the International Prevention Research Institute. There are no conflicts of interest. None of the authors have had any financial benefit, or benefit in kind, for working on this project. None have any stock ownership of relevance to any of the products discussed herein.	No	Sweetened carbonated beverages	Overall cancer; pancreatic cancer; bladder cancer; renal cancer; oesophageal squamous cell carcinoma; oesophageal adenocarcinoma; oesophageal junction and gastric cardia cancer	Sugar-sweetened drinks
61	Bravi	Coffee Reduces Risk for Hepatocellular Carcinoma: An Updated Meta-analysis	2013	Supported by the Associazione Italiana per la Ricerca sul Cancro (AIRC) (grant no. 10068). The authors disclose no conflicts.	Yes	Coffee	Hepatocellular carcinoma	Sugar-sweetened drinks
62	Brenner	Leisure-time physical activity and lung cancer risk: A systematic review and meta-analysis	2016	Dr Christine Friedenreich is supported by an Alberta InnovatesHealth Solutions Health Senior Scholar Award and the Alberta Cancer Foundation Weekend to End Women’s Cancers Breast Cancer Chair at the University of Calgary. Dr Darren Brenner is supported by a Canadian Cancer Society Research Institute Capacity Development in Prevention Award.	Yes	Leisure-time physical activity	Lung cancer	Physical activity
63	Bristow	Calcium supplements and cancer risk: a meta-analysis of randomised controlled trials	2013	The present meta-analysis was supported by the Health Research Council of New Zealand and the University of Auckland School of Medicine Foundation. S. M. B. is the recipient of a University of Auckland Doctoral Scholarship. M. J. B. is the recipient of a Sir Charles Hercus Health Research Fellowship. The Health Services Research Unit, University of Aberdeen, is funded by the Chief Scientist Offic…	Yes	Calcium supplements	Overall cancer; colorectal cancer	Supplements
64	Buffart	Physical activity and the risk of developing lung cancer among smokers: A meta-analysis	2014	The contribution of LM Buffart was supported by a fellowship granted by the EMGO Institute for Health and Care Research and a grant from the Alpe d’HuZes/KWF Fund, provided by the Dutch Cancer Society. Conflict of interest: None.	Yes	Physical activity	Lung cancer	Physical activity
65	Burgard	Solarium Use and Risk for Malignant Melanoma: Meta-analysis and Evidence-based Medicine Systematic Review	2018	BB, JS, IH, CS, SR, SW, SP, JOM, WM have nothing to disclose. Saarland University (TV, JR) received funding from Jörg Wolff Foundation and Immundiagnostik AG. JR received speakers honoraria from Wörwag and Dermapharm.	No	Solarium use	Melanoma	Sun exposure
66	Caini	Food of animal origin and risk of non-Hodgkin lymphoma and multiple myeloma: A review of the literature and meta-analysis	2016	All authors declare no conflicts of interest.	No	Red meat; processed meat; white meat; fish and seafood	Non-Hodgkin lymphoma; diffuse large B-cell lymphoma; chronic lymphocytic leukemia/small lymphocytic lymphoma; follicular lymphoma; multiple myeloma	Red and processed meat
67	Caini	Fish Consumption and Colorectal Cancer Risk: Meta-Analysis of Prospective Epidemiological Studies and Review of Evidence from Animal Studies	2022	This research received no external funding. The authors declare no conflict of interest.	Yes	Fish	Colorectal cancer; colon cancer; rectal cancer	Red and processed meat
68	Callahan	Obesity and renal cell carcinoma risk by histologic subtype: A nested casecontrol study and meta-analysis	2018	This research was supported by the Intramural Research Program of the NIH and the National Cancer Institute. Declarations of interest: None.	No	BMI	Clear cell renal cell carcinoma; chromophobe renal cell carcinoma; papillary renal cell carcinoma; other/not otherwise specified renal cell carcinoma	Body size
69	Cao	The relationship between iodine intake and the risk of thyroid cancer: A meta-analysis	2017	The present study was supported by grants from the National Natural Science Foundation of China (no. 81101898) and the Foundation of Key Laboratory of North Sichuan Medical College (no. KFJJ10-08). The authors have no conflicts of interest to disclose.	No	Saltwater fish; shellfish	Thyroid cancer	Red and processed meat
70	Carr	Lifestyle factors and risk of sporadic colorectal cancer by microsatellite instability status: a systematic review and meta-analyses	2018	Funding: German Research Council (HO 5117/2-1). The authors have declared no conflicts of interest.	No	Smoking; BMI	High microsatellite instability colorectal cancer; microsatellite stable or low microsatellite instability colorectal cancer	Body size; tobacco use
71	Carr	Meat subtypes and their association with colorectal cancer: Systematic review and meta-analysis	2016	Grant sponsor: German Research Council; Grant number: HO 5117/2-1. All authors declare no conflicts of interest.	Yes	Beef; pork; lamb; veal; poultry	Colorectal cancer; colon cancer; rectal cancer	Red and processed meat
72	Carroll	Supplemental Calcium in the Chemoprevention of Colorectal Cancer: A Systematic Review and Meta-Analysis	2010	This study was funded, in part, by the UK National Coordinating Centre for Health Technology Assessment. The authors have indicated that they have no conflicts of interest to declare, and that there was no industry support for or involvement in this study.	No	Calcium supplements with vitamin d; calcium supplements with or without vitamin d	Colorectal cancer	Supplements
73	Casagrande	Incidence of Cancer Following Bariatric Surgery: Systematic Review and Meta-analysis	2014	This study was supported by a grant from The Brazilian Federal Agency for Support and Evaluation of Graduate Education (CAPES). The authors have no potential conflicts of interest, including specific financial interests or relationships and affiliations relevant to the subject matter or materials disclosed in the manuscript.	No	Bariatric surgery	Overall cancer	Body size
74	Castillo	Meta-Analysis of the Association Between Cigarette Smoking and Incidence of Hodgkin’s Lymphoma	2011	The author(s) indicated no potential conflicts of interest.	Yes	Cigarette smoking	Hodgkin's lymphoma	Tobacco use
75	Castillo	Cigarette smoking is associated with a small increase in the incidence of non-Hodgkin lymphoma: a meta-analysis of 24 observational studies	2012	Disclosure forms provided by the authors are available with the full text of this article at www.informahealthcare.com/lal.	Yes	Cigarette smoking	Non-Hodgkin lymphoma; follicular lymphoma; diffuse large B-cell lymphoma; chronic lymphocytic leukemia/small lympcytic lymphoma; T-cell lymphoma	Tobacco use
76	Castillo	No association between cigarette smoking and incidence of plasma cell myeloma: A meta-analysis of 17 observational studies	2012	Conflict of interest: Nothing to report.	No	Cigarette smoking	Plasma cell myeloma	Tobacco use
77	Castillo	Obesity but not overweight increases the incidence and mortality of leukemia in adults: A meta-analysis of prospective cohort studies	2012	The authors have no conflict of interest to disclose.	Yes	BMI	Leukemia; chronic lymphocytic leukemia; acute myeloid leukemia; chronic myeloid leuemia; acute lymphocytic leukemia	Body size
78	Castillo	Obesity Is Associated With Increased Relative Risk of Diffuse Large B-Cell Lymphoma: A Meta-Analysis of Observational Studies	2014	The authors have stated that they have no conflicts of interest.	Yes	BMI	Diffuse large B-cell lymphoma	Body size
79	Chan	Red and Processed Meat and Colorectal Cancer Incidence: Meta-Analysis of Prospective Studies	2011	This work was funded by the World Cancer Research Fund International (Grant number: 2007/SP01) (http://www.wcrf-uk.org/). The funders had no role in study design, data collection and analysis, decision to publish, or preparation of the manuscript. The views expressed in this review are the opinions of the authors. They may not represent the views of WCRF International/AICR and may differ from tho…	Yes	Red and processed meat; red meat; processed meat	Colorectal cancer; colon cancer; proximal colon cancer; distal colon cancer; rectal cancer	Red and processed meat
80	Chang	Consumption of Tea and Risk for Pancreatic Cancer: A Meta-Analysis of Published Epidemiological Studies	2014	This study was funded by Science and Technology Program of Tianqing (No. TQGB 20120101).	Yes	Tea; green tea; black tea	Pancreatic cancer	Sugar-sweetened drinks
81	Chang	Cigarette Smoking Reduction and Health Risks: A Systematic Review and Meta-analysis	2021	This work was supported by the Center for Tobacco Products, US Food and Drug Administration. Declaration of Interests: None declared.	No	Smoking reduction	Lung cancer; overall cancer; smoking-related or tobacco-related cancer	Tobacco use
82	Chang	Effects of Vitamin Treatment or Supplements with Purported Antioxidant Properties on Skin Cancer Prevention: A Meta-Analysis of Randomized Controlled Trials	2011	The authors declare no conflicts of interest.	No	Vitamin supplements; beta-carotene supplements; vitamin a supplements; mixed vitamins supplements; vitamin e supplements	Skin cancer; non-melanoma skin cancer; basal cell carcinoma; squamous cell carcinoma; melanoma	Supplements
83	Chao	Associations between Beer, Wine, and Liquor Consumption and Lung Cancer Risk: A Meta-analysis	2007	Grant support: NIH grants: A96134 and ES 011667, as well as the Ann Fitzpatrick Alper Research Program for Environmental Genomics of the University of California at Los Angeles Jonsson Comprehensive Cancer Center.	Yes	Beer; wine; liquor	Lung cancer	Alcohol
84	Chao	A meta-analysis of active smoking and risk of meningioma	2021	The authors have each completed and submitted an ICMJE form for disclosure of potential conflicts of interest. The authors declare that they have no competing interests, financial or otherwise, related to the current work. All the authors report that they received funding by Youth Doctor Fund Projects of Qiqihar Medical University (QMSI2019B-07). H. Chao, Y. Cheng, H.F. Xue, H.J. Li and Meng E re…	Yes	Smoking	Meningioma	Tobacco use
85	Chen	Association of vitamin C, vitamin D, vitamin E and risk of bladder cancer: a dose-response meta-analysis	2015	The authors declare no competing financial interests.	No	Vitamin c supplements; vitamin d supplements; vitamin e supplements	Bladder cancer	Supplements
86	Chen	Fruits and vegetables consumption and risk of non-Hodgkin’s lymphoma: A meta-analysis of observational studies	2013	Grant sponsor: Priority Academic Program Development of Jiangsu Higher Education Institutions (PAPD).	Yes	Fruits and vegetables; fruits; vegetables	Non-Hodgkin's lymphoma; diffuse large B-cell lymphoma; follicular lymphoma; small lymphocytic lymphoma/chronic lymphocytic leukemia	Wholegrains, fruits, vegetables, beans
87	Chen	Alcohol Consumption and the Risk of Nasopharyngeal Carcinoma: A Systematic Review	2009	This research was made possible through the support of the World Cancer Research Fund. Sources of additional support were the U.S. National Institute of Aging (5U01AG018033) and the National Cancer Institute (CA105069, 5U01CA086308).	No	Alcohol; beer; spirits; chinese rice wine	Nasopharyngeal carcinoma	Alcohol
88	Chen	Association between adult weight gain and colorectal cancer: A dose–response meta-analysis of observational studies	2015	Grant sponsor: Leading Talents of Science in Shanghai; Grant number: 2010(022); Grant sponsor: Key Discipline Construction of Evidence-Based Public Health in Shanghai; Grant number: 12GWZX0602; Grant sponsor: Key Program of Shanghai Soft Science Research; Grant number: 14692101700.	Yes	Weight gain	Colorectal cancer; colon cancer; rectal cancer	Body size
89	Chen	Relationship of vitamin D intake, serum 25(OH) D, and solar ultraviolet‑B radiation with the risk of gastric cancer: A meta‑analysis	2022	This research was supported by the National Key R&D Program of China (2016YFC1302201), the Natural Science Foundation of Gansu Province, China (18JR3RA336), and the Fundamental Research Funds for the Central Universities(lzujbky‑2020‑kb16). There are no conflicts of interest.	No	Solar UVB radiation	Gastric cancer	Sun exposure
90	Chen	Excess body weight and the risk of primary liver cancer: An updated meta-analysis of prospective studies	2012	Conflict of interest statement: None declared.	Yes	BMI	Liver cancer	Body size
91	Chen	Body mass index and risk of gastric cancer: a meta-analysis of a population with more than ten million from 24 prospective studies	2013	No potential conflicts of interest were disclosed.	Yes	BMI	Gastric cancer; gastric cardia cancer; gastric non-cardia cancer	Body size
92	Chen	Physical Activity and Risks of Esophageal and Gastric Cancers: A Meta-Analysis	2014	This study was supported by National Key Basic Research Development Program (No. 2012CB524905), National Science and Technology Support Plan Project (No. 2012BAI06B04), National Natural Science Foundation of China (Nos. 31070315, 81100278, and 81170378), Zhejiang Provincial Natural Science Foundation of China (No.Y2110026), and Science Foundation of Health Bureau of Zhejiang Province (No.2012RCA0…	Yes	Physical activity; recreational physical activity	Gastric cancer; esophageal cancer; cardiac/esophageal adenocarcinoma; noncardiac/esophageal squamous cell carcinoma	Physical activity
93	Cheng	Alcohol intake and risk of renal cell carcinoma: a meta-analysis of published case-control studies	2011	Not reported	Yes	Alcohol; beer; wine; spirits	Renal cell carcinoma	Alcohol
94	Chiavarini	Garlic consumption and colorectal cancer risk in man: a systematic review and meta-analysis	2016	All work was completed at the University of Perugia, Italy. The authors thank their home institution for financial support. The University of Perugia had no role in the design, analysis or writing of this article. Conflict of interest: None.	Yes	Garlic	Colorectal cancer; colon cancer; rectal cancer	Wholegrains, fruits, vegetables, beans
95	Cho	Thyroid cancer risk and smoking status: a meta-analysis	2014	This research was supported by Grant from National Research Foundation of Korea (NRF-2012R1A1A2044332). The authors declare that they have no conflict of interest.	No	Smoking	Thyroid cancer; papillary thyroid cancer; follicular thyroid cancer	Tobacco use
96	Cho	Dietary Factors Affecting Thyroid Cancer Risk: A Meta-Analysis	2015	This study was supported by a grant from the National Research Foundation of Korea (NRF-2012R1A1A2044332).	No	Fish; shellfish; salt water fish; freshwater fish; fish products; cruciferous vegetables	Thyroid cancer	Red and processed meat; wholegrains, fruits, vegetables, beans
97	Choi	Light Alcohol Drinking and Risk of Cancer: A Meta-Analysis of Cohort Studies	2018	Conflict of interest relevant to this article was not reported.	Yes	Alcohol	Head and neck cancer; oral and pharynx cancer; esophagus squamous cell carcinoma; esophagus adenocarcinoma and cardia cancer; stomach non-cardia cancer; colorectum cancer; colon cancer; rectum cancer; liver cancer; pancreas cancer; lung cancer; kidney cancer; bladder cancer; thyroid cancer; hematologic malignancy; malignant melanoma	Alcohol
98	Choi	Glycaemic index and glycaemic load in relation to risk of diabetes-related cancers: a meta-analysis	2012	The present study was supported by the National Research Foundation of Korea (NRF) grant, which was funded by the Korean government (no. 2012-0003287), and by the SRC Research Center for Women’s Diseases of Sookmyung Women’s University (2011). None of the authors had a conflict of interest.	Yes	Glycemic index; glycemic load	Diabetes-related cancer; bladder cancer; colon-rectum cancer; pancreas cancer	Fast food
99	Choi	Consumption of red and processed meat and esophageal cancer risk: Meta-analysis	2013	Supported by The Sookmyung Women’s University Research Grant (2012).	Yes	Red meat; processed meat	Esophageal cancer; esophageal squamous cell carcinoma; esophageal adenocarcinoma	Red and processed meat
100	Chuang	Interaction between Cigarette Smoking and Hepatitis B and C Virus Infection on the Risk of Liver Cancer: A Meta-analysis	2010	S-C. Chuang worked on this study during the tenure of a postdoctoral fellowship from the IARC Cancer. Y-C.A. Lee worked on this project during the fellowship in the Cancer Epidemiology Training Program (NIH-T32 CA09142) at the University of California at Los Angeles. No potential conflicts of interest were disclosed.	No	Smoking	Liver cancer	Tobacco use
101	Chuang	Alcohol consumption and liver cancer risk: a meta-analysis	2015	There was no external funding for the project. The authors declare no conflict of interest.	Yes	Alcohol	Liver cancer	Alcohol
102	Cirmi	Citrus fruits intake and oral cancer risk: A systematic review and meta-analysis	2018	A fellowship from the “Prof. Antonio Imbesi” Foundation, Messina, Italy to S. Cirmi is gratefully acknowledged. Declarations of interest: None.	No	Citrus fruits	Oral cancer	Wholegrains, fruits, vegetables, beans
103	Clements	Risk factors for intrahepatic and extrahepatic cholangiocarcinoma: A systematic review and meta-analysis	2020	Financial support: United Kingdom National Institute for Health Research Biomedical Facility at Imperial College London, London, United Kingdom. The authors declare no conflicts of interest that pertain to this work.	No	Alcohol; smoking; obesity	Intrahepatic cholangiocarcinoma; extrahepatic cholangiocarcinoma	Alcohol; body size; tobacco use
104	Colamesta	Do the smoking intensity and duration, the years since quitting, the methodological quality and the year of publication of the studies affect the results of the meta-analysis on cigarette smoking and Acute Myeloid Leukemia (AML) in adults?	2016	Funding: None. No author has any conflict of interest to declare.	Yes	Cigarette smoking; smoking cessation	Acute myeloid leukemia	Tobacco use
105	Colantonio	The association of indoor tanning and melanoma in adults: Systematic review and meta-analysis	2014	Funding sources: None. Conflicts of interest: None declared.	No	Indoor tanning	Melanoma	Sun exposure
106	Coleman	Dietary fiber and the risk of precancerous lesions and cancer of the esophagus: a systematic review and meta-analysis	2013	No funding support was received for this review. The authors have no competing interests to declare.	No	Dietary fibre	Esophageal adenocarcinoma; esophageal squamous cell carcinoma	Wholegrains, fruits, vegetables, beans
107	Cooper	Chemoprevention of colorectal cancer: systematic review and economic evaluation	2010	The research reported in this issue of the journal was commissioned by the HTA programme as project number 06/70/01. The contractual start date was in February 2008. The draft report began editorial review in June 2009 and was accepted for publication in January 2010. As the funder, by devising a commissioning brief, the HTA programme specified the research question and study design. The authors …	No	Folic acid with or without antioxidant supplements; folic acid with antioxidant supplements; calcium with or without vitamin d supplements; calcium supplements; calcium supplements with vitamin d; antioxidant supplements; vitamin c supplements; vitamin e supplements; selenium supplements; beta-carotene supplements; vitamin e with beta-carotene supplements; vitamin a with beta-carotene supplements…	Colorectal cancer	Supplements
108	Corrao	Exploring the dose-response relationship between alcohol consumption and the risk of several alcohol-related conditions: a meta-analysis	1999	This investigation was carried out under the auspices of the Epidemiological Group of the Italian Society of Alcohology (GESIA) and was partly supported by MURST (Italian Ministry of the University and Scientific and Technologic Research) grants (portion 60% for the year 1997).	Yes	Alcohol	Lip, oral cavity, and pharynx cancer; oral cavity cancer; pharynx cancer; oesophagus cancer; colorectum cancer; colon cancer; rectum cancer; liver cancer; larynx cancer	Alcohol
109	Corrao	A meta-analysis of alcohol consumption and the risk of 15 diseases	2004	Supports for this study came from the Italian Ministry of Health, the Italian Ministry of the University and Scientific and Technologic Research, COFIN 2003, and the Italian Association for Research on Cancer.	No	Alcohol	Oral and pharynx cancer; esophagus cancer; colon cancer; rectum cancer; liver cancer; larynx cancer	Alcohol
110	Cortés-Jofré	Drugs for preventing lung cancer in healthy people (Review)	2020	Not reported	Yes	Vitamin a supplements; vitamin c supplements; vitamin d and calcium supplements; vitamin e supplements; calcium supplements; selenium supplements; vitamin a and e supplements; vitamin c and e supplements; vitamin e and selenium supplements; vitamins a, c, e, and selenium and zinc supplements	Lung cancer; overall cancer	Supplements
111	Crippa	Red and processed meat consumption and risk of bladder cancer: a dose–response meta‑analysis of epidemiological studies	2018	This work was partly supported by Young Scholar Award from the Karolinska Institutet’s Strategic Program in Epidemiology. Authors declare that they have no confict of interest.	No	Red meat; processed meat	Bladder cancer	Red and processed meat
112	Cumberbatch	The Role of Tobacco Smoke in Bladder and Kidney Carcinogenesis: A Comparison of Exposures and Meta-analysis of Incidence and Mortality Risks	2016	Marcus G. Cumberbatch was supported by the Wellcome Trust and Matteo Rota was supported by a scholarship from the Italian Foundation for Cancer Research. Marcus G. Cumberbatch certifies that all conflicts of interest, including specific financial interests and relationships and affiliations relevant to the subject matter or materials discussed in the manuscript (eg, employment/affiliation, grants…	Yes	Cigarette smoking	Bladder cancer; renal cell cancer	Tobacco use
113	Dai	Obesity and colorectal cancer risk: A meta-analysis of cohort studies	2007	Not reported	Yes	BMI; waist circumference; waist-to-hip ratio	Colorectal cancer; colon cancer; rectal cancer; distal colon cancer; proximal colon cancer	Body size
114	Dai	Association between coffee consumption and risk of bladder cancer in a meta-analysis of 16 prospective studies	2019	This work was supported by the Medical Scientific Research Foundation of Zhejiang Province, China (2019KY174). The authors declare that they have no competing interests.	Yes	Coffee	Bladder cancer	Sugar-sweetened drinks
115	Davies	The relationship between physical activity and lymphoma: a systematic review and meta analysis	2020	Funding information: Not applicable. The authors declare that they have no competing interests.	Yes	Physical activity; recreational physical activity	Lymphoma; non-Hodgkin lymphoma; Hodgkin lymphoma; diffuse large B cell lymphoma; follicular lymphoma; chronic lymphocytic leukemia/small lymphocytic lymphoma	Physical activity
116	Deng	Coffee consumption and the risk of incident gastric cancer—A meta-analysis of prospective cohort studies	2016	The authors have no conflicts of interest.	Yes	Coffee	Gastric cancer; gastric cardia cancer; gastric noncardia cancer	Sugar-sweetened drinks
117	Deng	Alcohol consumption and risk of stomach cancer: A meta-analysis	2021	The authors declare that they have no known competing financial interests or personal relationships that could have appeared to influence the work reported in this paper.	Yes	Alcohol; wine; beer; liquor	Stomach cancer; stomach cardia cancer; stomach non-cardia cancer	Alcohol
118	Dennis	Sunburns and Risk of Cutaneous Melanoma: Does Age Matter? A Comprehensive Meta-Analysis	2008	This research was supported in part by the National Cancer Institute (grant number: CA88834-01) and by the American Cancer Society (grant number: RSGPB CPPB-0400801).	No	Childhood sunburns; adolescent sunburns; adulthood sunburns	Cutaneous melanoma	Sun exposure
119	Dianatinasab	Dietary patterns and risk of bladder cancer: a systematic review and meta-analysis	2022	No funding was obtained for this study. The study sponsors/universities had no role in the design of the study; the collection, analysis, or interpretation of the data; the writing of the manuscript; or the decision to submit the manuscript for publication. Authors have no confict of interest to declare.	No	Western dietary pattern; Mediterranean diet; dietary-inflammatory-index	Bladder cancer	Wholegrains, fruits, vegetables, beans
120	DiJoseph	Physical Activity and Risk of Hepatocellular Carcinoma: A Systematic Review and Meta-Analysis	2023	This grant was funded in part by the American Cancer Society (JS). Conflict of interest: JS- Research Funding from Grifols, Inc. All other authors report no relevant disclosures.	No	Physical activity; vigorous physical activity	Hepatocellular carcinoma	Physical activity
121	Dinu	Vegetarian, vegan diets and multiple health outcomes: A systematic review with meta-analysis of observational studies	2017	Financial disclosure: Nothing to declare. All authors declare that there are no conflicts of interest.	No	Vegetarian diet; vegan diet	Overall cancer	Wholegrains, fruits, vegetables, beans
122	Dong	Coffee drinking and pancreatic cancer risk: A meta-analysis of cohort studies	2011	Not reported	Yes	Coffee	Pancreatic cancer	Sugar-sweetened drinks
123	Dong	Abdominal obesity and colorectal cancer risk: systematic review and meta-analysis of prospective studies	2017	The authors declare that there are no sources of funding to be acknowledged. The authors declare that there are no competing interests associated with the manuscript.	Yes	Waist circumference; waist-to-hip ratio	Colorectal cancer; colon cancer; rectal cancer	Body size
124	Druesne-Pecollo	Beta-carotene supplementation and cancer risk: a systematic review and meta-analysis of randomized controlled trials	2010	Not reported	Yes	Beta carotene supplements; beta-carotene and other antioxidant supplements	Overall cancer; lung cancer; stomach cancer; pancreatic cancer; colon-rectum cancer; non-melanoma skin cancer; basal cell skin cancer; squamous cell skin cancer; melanoma	Supplements
125	Du	Mediterranean Diet Patterns in Relation to Lung Cancer Risk: A Meta-Analysis	2022	This study was financially supported by the 13th Five Years Development and Research Program of China (2019YFC1606400) and the Key Development and Research Program of Hebei Province, China (19227527D). The authors declare that the research was conducted in the absence of any commercial or financial relationships that could be construed as a potential conflict of interest.	No	Mediterranean diet patterns	Lung cancer	Wholegrains, fruits, vegetables, beans
126	Du	Index-based dietary patterns in relation to gastric cancer risk: a systematic review and meta-analysis	2020	This work was funded by a grant from the Chinese Natural Science Foundation (no. 81630080), the Chinese Natural Science Foundation (no. 91129714), the Chinese Natural Science Foundation (no. 81703931) and the Fundamental Research Funds for the Central Universities (no. 2018-JYB-XS165). None of the authors has any conflicts of interest to declare.	No	Mediterranean diet score; dietary inflammatory index	Gastric cancer; gastric cardia adenocarcinoma; gastric non-cardia adenocarcinoma	Wholegrains, fruits, vegetables, beans
127	Du	Association Between Alcohol Consumption and Risk of Nasopharyngeal Carcinoma: A Comprehensive Meta-Analysis of Epidemiological Studies	2019	This work was supported by the Natural Science Foundation of Guangdong Province (No. 2016A030313071). The authors declare no conflicts of interest.	No	Alcohol	Nasopharyngeal carcinoma	Alcohol
128	Du	Abdominal obesity and gastroesophageal cancer risk: systematic review and meta-analysis of prospective studies	2017	This work was supported by the Suzhou Social Development Fund [grant number SYSD2013080, SYS201455]. The authors declare that there are no competing interests associated with the manuscript.	No	Waist circumference; waist-to-hip ratio	Gastric cancer; gastroesophageal cancer; esophageal cancer; gastric cardia adenocarcinoma; gastric non-cardia adenocarcinoma	Body size
129	Du	Lung cancer occurrence attributable to passive smoking among never smokers in China: a systematic review and meta-analysis	2020	Y Du is grateful for financial support from the China Scholarship Council (No. 201708340072). This work was supported by the Ministry of Science and Technology of the People’s Republic of China, National Key R&D Program of China (grant number: 2016YFE0103000), and the Royal Netherlands Academy of Arts and Sciences (grant number: PSA_SA_BD_01). All authors have completed the ICMJE uniform disclosu…	Yes	Passive smoking	Lung cancer; lung adenocarcinoma; lung squamous cell carcinoma	Tobacco use
130	Duan	Identification and epidemiological evaluation of gastric cancer risk factors: based on a field synopsis and meta-analysis in Chinese population	2021	This work was funded by the National Natural Science Foundation of China (81373097), the National Science and Technology Major Project of China (2018ZX10302205), and the Major Project of Science and Technology in Henan Province (161100311400). The authors declare that they have no conflicts of interest.	No	Smoking; alcohol drinking; BMI	Gastric cancer; non-cardia gastric cancer; cardia gastric cancer	Alcohol; body size; tobacco use
131	Duan	Body mass index and risk of lung cancer: Systematic review and dose-response meta-analysis	2015	This work was supported by National Natural Science Foundation of China (Grant Nos. 81172623 and 81372960). The authors declare no competing financial interests.	Yes	BMI	Lung cancer; lung adenocarcinoma; lung small cell carcinoma; lung squamous cell carcinoma	Body size
132	Emmanouilidou	Vitamin D as a chemopreventive agent in colorectal neoplasms. A systematic review and meta-analysis of randomized controlled trials	2022	This research did not receive any specific grant from funding agencies in the public, commercial, or not-for-profit sectors. The authors declare that there are no conflicts of interest.	No	Vitamin D supplements	Colorectal cancer	Supplements
133	Esposito	Colorectal cancer association with metabolic syndrome and its components: a systematic review with meta-analysis	2013	Conflict of interest: None.	No	BMI; waist circumference; BMI or waist circumference	Colorectal cancer	Body size
134	Fabiani	Apple intake and cancer risk: a systematic review and meta-analysis of observational studies	2016	All work was completed at the University of Perugia, Italy. The authors thank their home institution for financial support. The authors declare that they have no conflict of interest.	Yes	Apples	Lung cancer; colorectal cancer; oral cavity cancer; oesophagus cancer; overall digestive tract cancer	Wholegrains, fruits, vegetables, beans
135	Fallahzadeh	Red meat intake and risk of non-Hodgkin lymphoma: a meta-analysis	2014	Not reported	No	Red meat; processed red meat	Non-Hodgkin lymphoma; chronic lymphocytic leukemia/small lymphocytic lymphoma; follicular lymphoma; diffuse large B-cell lymphoma	Red and processed meat
136	Fallahzadeh	Effect of carrot intake in the prevention of gastric cancer: A meta-analysis	2015	The researchers would wish to thank the Research Center of Prevention and Epidemiology of Non-Communicable Disease for research support. No potential conflict of interest relevant to this article was reported.	No	Carrots	Gastric cancer	Wholegrains, fruits, vegetables, beans
137	Fan	The Impact of Bariatric Surgery on Pancreatic Cancer Risk: a Systematic Review and Meta‑Analysis	2023	This work was supported by grants from China Postdoctoral Science Foundation (2019M653352) and the Kuanren Talents Program of the Second Afliated Hospital of Chongqing Medical University. The authors declare no competing interests.	No	Bariatric surgery	Pancreatic cancer	Body size
138	Fan	Smoking and risk of meningioma: A meta-analysis	2013	Role of the funding source: None. Conflict of interest: None.	Yes	Smoking	Meningioma	Tobacco use
139	Fang	Landscape of dietary factors associated with risk of gastric cancer: A systematic review and dose-response meta-analysis of prospective cohort studies	2015	This work was supported by research grants from the Chinese National Natural Science Foundation grants (numbers 31570791 and 91542205 to J.M., 31530034, 31225013, and 31330036 to F.W., and 31500960 to P.A.) and Natural Science Foundation of Zhejiang Province (LZ15H160002 to J.M.). Conflict of interest statement: None declared.	No	Total vegetables; raw vegetables; cooked vegetables; green-yellow vegetables; white vegetables; cruciferous vegetables; cabbages; allium vegetables; legumes/beans; potatoes; tomatoes; mushrooms; carrots; lettuce; spinach; total fruit; citrus fruit; apples and/or pears; total meat; red meat; processed meat; ham, bacon, sausage; beef and/or pork; poultry; total fish; fresh fish; salted fish; liver;…	Gastric cancer; gastric cardia cancer; gastric non-cardia cancer	Alcohol; red and processed meat; sugar-sweetened drinks; wholegrains, fruits, vegetables, beans
140	Fang	Quantitative association between body mass index and the risk of cancer: A global Meta-analysis of prospective cohort studies	2018	Grant sponsor: National Key Research and Development Program; Grant number: SQ2018YFA050014; Grant sponsor: National Natural Science Foundation of China; Grant numbers: 31330036, 31500960, 31530034, 31570791, 71490732, 91542205; Grant sponsor: Zhejiang Provincial Natural Science Foundation; Grant number: LZ15H160002. The authors declare no conflict of interest.	Yes	BMI	Oral cavity cancer; esophagus cancer; esophagus adenocarcinoma; esophagus squamous cancer; stomach cancer; stomach cardia cancer; stomach non-cardia cancer; colorectum cancer; colon cancer; rectum cancer; liver cancer; gallbladder cancer; biliary tract cancer; pancreas cancer; lung cancer; malignant melanoma; kidney cancer; bladder cancer; brain cancer; thyroid cancer; non-Hodgkin's lymphoma; mul…	Body size
141	Faramawi	Consumption of different types of meat and the risk of renal cancer: meta-analysis of case–control studies	2007	Not reported	Yes	All meat; red meat; poultry; processed meat	Renal cancer	Red and processed meat
142	Farris	The Association between Leisure Time Physical Activity and Pancreatic Cancer Risk in Adults: A Systematic Review and Meta-analysis	2015	C.M. Friedenreich was supported by Alberta Innovates Health Solutions Health Senior Scholar Award and Alberta Cancer Foundation Weekend to End Women's Cancers Breast Cancer Chair. No potential conflicts of interest were disclosed.	Yes	Leisure-time physical activity	Pancreatic cancer	Physical activity
143	Farvid	Consumption of red meat and processed meat and cancer incidence: a systematic review and meta‑analysis of prospective studies	2021	There is no funding source for this study. The authors of this study have no conflict of interest or any financial disclosures to make.	No	Red meat; processed meat; total red and processed meat	Colorectal cancer; colon cancer; rectal cancer; stomach cancer; esophageal squamous-cell carcinoma; esophageal adenocarcinoma; pancreatic cancer; lung cancer; bladder cancer; renal cell cancer; hepatocellular carcinoma; leukemia; non-Hodgkin lymphoma; melanoma; glioma	Red and processed meat
144	Fedirko	Alcohol drinking and colorectal cancer risk: an overall and dose–response meta-analysis of published studies	2011	This work was supported by International Agency for Research on Cancer (IARC, Lyon, France). Fellowship from International Agency for Research on Cancer (VF); Italian Association for Research on Cancer (IT, EN, and CLV); fellowship from Italian Foundation for Cancer Research (IT); PhD fellowship from International Agency for Research on Cancer (FI). International Agency for Research on Cancer (IA…	Yes	Alcohol	Colorectal cancer; colon cancer; rectum cancer; proximal colon cancer; distal colon cancer	Alcohol
145	Feng	Consumption of processed food and risk of nasopharyngeal carcinoma: a systematic review and meta-analysis	2022	Funding: None. All authors have completed the ICMJE uniform disclosure form (available at https://tcr.amegroups. com/article/view/10.21037/tcr-22-690/coif). The authors have no conflicts of interest to declare.	Yes	Processed food	Nasopharyngeal carcinoma	Fast food
146	Feng	Citrus fruit intake and the risk of nasopharyngeal carcinoma	2019	This study was supported by the Key Laboratory of Shaanxi Province for Craniofacial Precision Medicine Research, College of Stomatology, Xi’an Jiaotong University (2016LHMKFKT009), the New-star Plan of Science and Technology of Shaanxi Province (2015LJXX-07), the China Postdoctoral Science Special Foundation (2015T81036), the Fundamental Research Funds for the Central Universities (qngz2016004), …	No	Citrus fruit	Nasopharyngeal carcinoma	Wholegrains, fruits, vegetables, beans
147	Feng	Dietary patterns and colorectal cancer risk: a meta-analysis	2017	This study was supported by the Medical platform projects of Zhejiang Province (grant no. 2016ZDA001). There are no conflicts of interest.	No	Healthy dietary pattern; western-style dietary pattern; alcohol-consumption pattern	Colorectal cancer	Wholegrains, fruits, vegetables, beans
148	Filippini	Green tea (Camellia sinensis) for the prevention of cancer (Review)	2020	This project was supported by the National Institute for Health Research, via Cochrane Infrastructure funding to Cochrane Gynaecological, Neuro-oncology and Orphan Cancer. The views and opinions expressed therein are those of the review authors and do not necessarily reflect those of the Systematic Reviews Programme, NIHR, NHS or the Department of Health. Sources of support: Internal sources: Pil…	No	Green tea	Overall cancer; oral cancer; any gut cancer; oesophageal cancer; stomach cancer; liver cancer; pancreatic cancer; biliary tract cancer; colorectal cancer; colon cancer; rectal cancer; nasopharyngeal carcinoma; lung cancer; breast cancer; renal cancer; urinary tract cancer; hematopoietic cancer; leukaemia; multiple myeloma	Sugar-sweetened drinks
149	Fircanis	The relation between cigarette smoking and risk of acute myeloid leukemia: An updated meta-analysis of epidemiological studies	2014	Conflict of interest: Nothing to report.	Yes	Smoking	Acute myeloid leukamia	Tobacco use
150	Fleischauer	Garlic consumption and cancer prevention: meta-analyses of colorectal and stomach cancers	2000	Supported by the National Cancer Institute (training grant CA72319-01A1).	No	Garlic	Overall cancer; colorectal cancer; stomach cancer	Wholegrains, fruits, vegetables, beans
151	Fortmann	Vitamin and Mineral Supplements in the Primary Prevention of Cardiovascular Disease and Cancer: An Updated Systematic Evidence Review for the U.S. Preventive Services Task Force	2013	Grant Support: By contract HHS-290-2007-10057-I from AHRQ. Potential Conflicts of Interest: Dr. Fortmann: Grant: AHRQ. Ms. Burda: Grant: AHRQ. Dr. Lin: Grant: AHRQ. Dr. O’Connor: Grant: AHRQ. Ms. Senger: Grant: AHRQ. All other authors have no disclosures. Disclosures can also be viewed at www.acponline.org/icmje/authors/ConflictOfInterestForms.do?msNumM13-1702.	No	Multivitamin supplements; beta-carotene supplements; vitamin e supplements; selenium supplements; vitamin d supplements; calcium supplements; vitamin d and calcium supplements	Overall cancer	Supplements
152	Fowler	Meta-analysis of the association between dietary inflammatory index (DII) and cancer outcomes	2017	Not reported	No	Dietary inflammatory index	Overall cancer; colorectal cancer; lung cancer	Wholegrains, fruits, vegetables, beans
153	Fu	Folate intake and risk of colorectal cancer: a systematic review and up-to-date meta-analysis of prospective studies	2023	This study was supported by the Postgraduate Mentor Team Building Program of Southwest University (XYDS201905). There are no conflicts of interest.	No	Folate supplements	Colorectal cancer; rectal cancer; colon cancer; distal colon cancer; proximal colon cancer	Supplements
154	Galarraga	Coffee Drinking and Risk of Lung Cancer— A Meta-Analysis	2016	Paolo Boffetta has provided expert testimony for Morrison & Foerster. No potential conflicts of interest were disclosed by the other author.	Yes	Coffee	Lung cancer	Sugar-sweetened drinks
155	Galeone	Coffee consumption and risk of colorectal cancer: a meta-analysis of case–control studies	2010	This work was conducted with the contribution of the Italian Association for Cancer Research. Conflict of interest: None.	Yes	Coffee	Colorectal cancer; colon cancer; rectal cancer	Sugar-sweetened drinks
156	Galeone	A meta-analysis of alcohol consumption and the risk of brain tumours	2013	This work was conducted with the contribution of the Italian Association for Cancer Research (AIRC), projects No. 10068 and No. 10258 (My First AIRC Grant). CG was supported by Fondazione Umberto Veronesi. The authors have declared no conflicts of interest.	Yes	Alcohol; wine; beer; spirits	Brain cancer; glioma; meningioma	Alcohol
157	Gallagher	Tanning Beds, Sunlamps, and Risk of Cutaneous Malignant Melanoma	2005	Grant support: Michael Smith Foundation for Health Research Infrastructure award.	No	Sunbeds/sunlamps	Cutaneous malignant melanoma	Sun exposure
158	Gallicchio	Adulthood consumption of preserved and nonpreserved vegetables and the risk of nasopharyngeal carcinoma: A systematic review	2006	Grant sponsor: World Cancer Research Fund; Grant sponsor: U.S. National Institute of Aging; Grant number: 5U01AG018033; Grant sponsor: National Cancer Institute; Grant number: 5U01CA086308, CA105069, T32 CA09314; Grant sponsor: National Institute of Environmental Health Sciences; Grant number: P30 ES03819.	No	Preserved vegetables; preserved cruciferous vegetables; preserved green leafy vegetables; all nonstarchy preserved vegetables; nonpreserved vegetables; nonpreserved cruciferous vegetables; nonpreserved green leafy vegetables; nonpreserved nonstarchy roots and tubers; all nonstarchy nonpreserved vegetables	Nasopharyngeal carcinoma	Wholegrains, fruits, vegetables, beans
159	Gallicchio	Carotenoids and the risk of developing lung cancer: a systematic review	2008	Supported by the World Cancer Research Fund. None of the authors had a personal or financial conflict of interest.	No	Beta-carotene supplements	Lung cancer	Supplements
160	Gallus	Soft drinks, sweetened beverages and risk of pancreatic cancer	2011	This work was supported by the Italian Association for Cancer Research (AIRC), Milan, Italy. The authors declare they do not have any conflicts of interest.	No	Soft drinks	Pancreatic cancer	Sugar-sweetened drinks
161	Gandini	Alcohol, alcoholic beverages, and melanoma risk: a systematic literature review and dose–response meta-analysis	2018	Funding: None. The Authors declare that they have no conflict of interest.	Yes	Alcohol; wine; beer; liquor	Melanoma	Alcohol
162	Gao	The Comparison of Different Obesity Indexes and the Risk of Lung Cancer: A Meta-Analysis of Prospective Cohort Studies	2019	This work was supported by the National Natural Science Foundation of China [NSFC 81071907] and the Natural Science Foundation of Chongqing Yuzhong District [20170402]. No potential conflict of interest was reported by the authors.	No	BMI; waist circumference	Lung cancer; lung adenocarcinoma; lung squamous cell carcinoma; lung small cell carcinoma	Body size
163	Gao	Poultry and Fish Intake and Pancreatic Cancer Risk: A Systematic Review and Meta-Analysis	2022	This work was supported by a grant (No: 2019ZX09734001) from by “13th Five-Year” National Science and Technology Major Project for New Drugs. No potential conflict of interest was reported by the author(s).	Yes	Poultry; fish	Pancreatic cancer	Red and processed meat
164	Garcia	Early-life obesity and adulthood colorectal cancer risk: a meta-analysis	2019	Conflict of interests: None declared.	Yes	BMI	Colorectal cancer; proximal colon cancer; distal colon cancer; rectum cancer	Body size
165	Garcia	Non-occupational physical activity and risk of cardiovascular disease, cancer and mortality outcomes: a dose–response meta-analysis of large prospective studies	2023	LG, AA and JW were supported by METAHIT, an MRC Methodology Panel project (MR/P02663X/1). AA, MP and JW have received funding from the European Research Council (ERC) under the Horizon 2020 Research and Innovation Programme (grant agreement 817754) (this material reflects only the authors’ views and the Commission is not liable for any use that may be made of the information contained therein). L…	Yes	Non-occupational physical activity	Total cancer; head and neck cancer; myeloid leukaemia; myeloma; gastric cardia; lung cancer; liver cancer; colon cancer; bladder cancer; rectum cancer; oesophageal cancer; kidney cancer	Physical activity
166	Garcia-Larsen	Dietary patterns derived from principal component analysis (PCA) and risk of colorectal cancer: a systematic review and meta-analysis	2019	Victoria Morton was a Master of Public Health (MPH) at Imperial College London and did this work as part of her Dissertation (Distinction). She was funded through a BUPA Foundation Grant No TBP-PPW10-064 awarded to Dr Vanessa Garcia-Larsen. Dr Ioannis Bakolis is funded by the National Institute for Health Research (NIHR) Biomedical Research at South London and Maudsley NHS Foundation Trust and Ki…	Yes	Western dietary pattern; prudent dietary pattern; drinker dietary pattern	Colorectal cancer; colon cancer; rectal cancer; proximal colon cancer; distal colon cancer	Wholegrains, fruits, vegetables, beans
167	Geelen	Fish Consumption, n-3 Fatty Acids, and Colorectal Cancer: A Meta-Analysis of Prospective Cohort Studies	2007	This work was funded by WCRF International. It is part of the World Cancer Research Fund International project preparing the report, ‘‘Food, Nutrition, Physical Activity and the Prevention of Cancer: a Global Perspective.’’ It does not necessarily represent the views of WCRF International; an independent panel will assess all of the information from a series of systematic reviews of all cancer si…	Yes	Fish	Colorectal cancer; colon cancer; rectal cancer	Red and processed meat
168	Gianfredi	Is dietary fibre truly protective against colon cancer? A systematic review and meta-analysis	2018	No potential conflict of interest was reported by the authors.	Yes	Fibre	Colon cancer; proximal colon cancer; distal colon cancer	Wholegrains, fruits, vegetables, beans
169	Gianfredi	Green Tea Consumption and Risk of Breast Cancer and Recurrence—A Systematic Review and Meta-Analysis of Observational Studies	2018	This research received no external funding. The authors declare no conflict of interest.	No	Green tea	Breast cancer	Sugar-sweetened drinks
170	Gianfredi	Rectal Cancer: 20% Risk Reduction Thanks to Dietary Fibre Intake. Systematic Review and Meta-Analysis	2019	This research received no external funding. The authors declare no conflict of interest.	Yes	Fibre	Rectal cancer	Wholegrains, fruits, vegetables, beans
171	Gnagnarella	Carcinogenicity of High Consumption of Meat and Lung Cancer Risk Among Non-Smokers: A Comprehensive Meta-Analysis	2018	This research did not receive any specific grant from funding agencies in the public, commercial, or not-for-profit sectors.	Yes	Red meat; processed meat; white meat; offal; fish	Lung cancer	Red and processed meat
172	Godos	Vegetarianism and breast, colorectal and prostate cancer risk: an overview and meta-analysis of cohort studies	2017	No funding declared. The authors declare that they have no conflicts of interest.	No	Vegetarian diet; pesco-vegetarian diet; semi-vegetarian diet	Colorectal cancer; colon cancer; rectal cancer	Wholegrains, fruits, vegetables, beans
173	Godos	Coffee Consumption and Risk of Biliary Tract Cancers and Liver Cancer: A Dose–Response Meta-Analysis of Prospective Cohort Studies	2017	The authors declare no conflict of interest.	Yes	Coffee; caffeinated coffee; decaffeinated coffee	Biliary tract cancer; liver cancer	Sugar-sweetened drinks
174	Goulão	Cancer and vitamin D supplementation: a systematic review and meta-analysis	2018	No funding was provided for this systematic review. The Health Services Research Unit is funded by the Chief Scientist Office of the Scottish Government Health and Social Care Directorates. No funding source had any role in design, data collection, interpretation, or reporting of the trial or these analyses. AA and GM were investigators in the RECORD trial, one of the trials included in this syst…	No	Vitamin D supplements	Overall cancer	Supplements
175	Grosso	Possible role of diet in cancer: systematic review and multiple meta-analyses of dietary patterns, lifestyle factors, and cancer risk	2017	No external funds supported this work. The authors have no relevant interests to declare.	Yes	Healthy dietary patterns; unhealthy dietary patterns	Oral/pharyngeal cancer; laryngeal cancer; esophageal squamous cell carcinoma; esophageal adenocarcinoma; stomach cancer; gastric cardia cancer; colorectal cancer; colon cancer; proximal colon cancer; distal colon cancer; rectal cancer; pancreatic cancer; lung cancer; urinary tract cancer	Wholegrains, fruits, vegetables, beans
176	Guercio	Allium vegetables and upper aerodigestive tract cancers: a meta-analysis of observational studies	2016	This work was funded by the Italian Ministry of Health, General Directorate of European and International Relations, and the Italian Foundation of Research of Cancer (FIRC). C.G. was supported by Fondazione Umberto Veronesi. F.T. was supported by a fellowship from the Italian Foundation for Cancer Research (FIRC). The authors have declared no conflict of interest.	No	Allium vegetables; garlic; onion	Upper aerodigestive tract squamous cell carcinoma; head and neck squamous cell carcinoma; larynx squamous cell carcinoma; eosphagus squamous cell carcinoma; esophageal adenocarcinoma	Wholegrains, fruits, vegetables, beans
177	Guh	The incidence of co-morbidities related to obesity and overweight: A systematic review and meta-analysis	2009	This manuscript is part of larger project funded by Sanofi-aventis Canada Inc.	Yes	Waist circumference; BMI	Colorectal cancer; kidney cancer; pancreatic cancer	Body size
178	Guo	Association between Allium vegetables and the risk of non-digestive tract cancer: A systematic review and meta-analysis of cohort and case-control studies	2022	This study was funded by the Science Foundation of Sichuan Health Commission (grant number: 20ZD009). The authors declare that they have no known competing financial interests or personal relationships that could have appeared to influence the work reported in this paper.	Yes	Allium vegetables; garlic; onion; leek	Non-digestive tract cancer; lung cancer	Wholegrains, fruits, vegetables, beans
179	Guo	Fruit and vegetable intake and liver cancer risk: a meta-analysis of prospective cohort studies	2019	This work was supported by the National Basic Research Program of China (973 Program: 2015CB553604), by the National Natural Science Foundation of China (NSFC: 81773433), by the Key Scientific Research Projects in Shandong Provence China (2017YYSP007), and by the 2018 Chinese Nutrition Society (CNS) Nutrition Research Foundation-DSM Research Fund (CNS-DSM2018A30). The funders have no role in stud…	Yes	Fruit; vegetables	Liver cancer	Wholegrains, fruits, vegetables, beans
180	Guo	Does smoking increase the risk of developing glioma? A meta‑analysis based on case–control studies	2016	Financial support and sponsorship: Nil. There are no conflicts of interest.	No	Smoking	Glioma	Tobacco use
181	Guo	Association of Lung Cancer and Tea-Drinking Habits of Different Subgroup Populations: Meta-Analysis of Case-Control Studies and Cohort Studies	2019	No fund was received for this study. The authors declare that there is no conflict of interests.	Yes	Tea; green tea; black tea; tea unknown	Lung cancer	Sugar-sweetened drinks
182	Gupta	Systematic Review and Meta-Analysis of Association of Smokeless Tobacco and of Betel Quid without Tobacco with Incidence of Oral Cancer in South Asia and the Pacific	2014	The authors have no support or funding to report. The authors have declared that no competing interests exist.	No	Smokeless tobacco	Oral cancer	Tobacco use
183	Haas	Effectiveness of whole grain consumption in the prevention of colorectal cancer: Meta-analysis of cohort studies	2009	Not reported	Yes	Whole grains	Colorectal cancer; colon cancer; rectal cancer	Wholegrains, fruits, vegetables, beans
184	Hampel	Meta-Analysis: Obesity and the Risk for Gastroesophageal Reflux Disease and Its Complications	2005	Dr. El-Serag is a recipient of the Department of Veterans Affairs Health Services Research and Development Advanced Career Development Award (RCD00-013-2). Potential Financial Conflicts of Interest: None disclosed.	No	BMI	Esophageal adenocarcinoma; adenocarcinoma of the gastric cardia	Body size
185	Han	Reduction of Red and Processed Meat Intake and Cancer Mortality and Incidence A Systematic Review and Meta-analysis of Cohort Studies	2019	Primary Funding Source: None. Dr. El Dib received a Sao Paulo Research Foundation (FAPESP) (2018/11205-6) scholarship and funding from the National Council for Scientific and Technological Development (CNPq) (CNPq 310953/2015-4) and the Faculty of Medicine, Dalhousie University. Dr. Johnston received a grant from Texas A&M AgriLife Research to fund investigator-driven research related to saturate…	No	Unprocessed red meat; processed meat; mixed unprocessed red and processed meat	Overall cancer; gastric cancer; colorectal cancer; pancreatic cancer	Red and processed meat
186	Han	Alcohol consumption and gastric cancer risk: a meta-analysis of prospective cohort studies	2017	The authors report no conflicts of interests. We confirm that none of the authors are related to authors of studies included in the meta-analysis.	Yes	Alcohol	Gastric cancer	Alcohol
187	Han	Fish consumption and risk of esophageal cancer and its subtypes: a systematic review and meta-analysis of observational studies	2013	The authors declare no conflict of interest.	No	Fish	Esophageal squamous cell carcinoma; esophageal adenocarcinoma	Red and processed meat
188	Händel	Processed meat intake and incidence of colorectal cancer: a systematic review and meta-analysis of prospective observational studies	2020	The Parker Institute, Bispebjerg and Frederiksberg Hospital is supported by a core grant from the Oak Foundation (OCAY-13-309). MatPrat—the Norwegian consumer organization consulting on meat and egg consumption provided support for MNH, JFR, RJ and DDA. The sources of support had no influence on the content of the manuscript. Conflict of interest: MNH, JFR and RJ: Support from MatPrat paid to the…	Yes	Processed meat	Colorectal cancer; colon cancer; rectal cancer	Red and processed meat
189	Harriss	Lifestyle factors and colorectal cancer risk (2): a systematic review and meta-analysis of associations with leisure-time physical activity	2009	This study was partly funded by an award to AGR from the British Medical Association. AGR is a HEFCE funded ‘‘new blood’’ senior lecturer. We are indebted to the Department of Pathology, Trafford General Hospital for part funding DH. Andrew G Renehan has received hospitality from Diagnostic Systems Laboratories and from several pharmaceutical companies that make various hormone replacements, and …	Yes	Leisure-time physical activity	Colon cancer; rectal cancer	Physical activity
190	Harriss	Lifestyle factors and colorectal cancer risk (1): systematic review and meta-analysis of associations with body mass index	2009	This study was partly funded by an award to AGR from the British Medical Association. AGR is a HEFCE funded ‘‘new blood’’ senior lecturer. We are indebted to the Department of Pathology, Trafford General Hospital for part funding DH. Andrew G Renehan has received hospitality from Diagnostic Systems Laboratories and from several pharmaceutical companies that make various hormone replacements, and …	Yes	BMI	Colon cancer; rectal cancer; proximal colon cancer; distal colon cancer	Body size
191	He	Relationship between alcohol consumption and the risks of liver cancer, esophageal cancer, and gastric cancer in China: Meta-analysis based on case–control studies	2021	National Key R&D Program of China (2016YFC1302603, 2016 YFC1302600). The authors have no conflicts of interests to disclose.	No	Alcohol	Liver cancer; esophageal squamous cell carcinoma; gastric cancer	Alcohol
192	He	Association between coffee intake and the risk of oral cavity cancer: a meta-analysis of observational studies	2020	There are no conflicts of interest.	No	Coffee	Oral cavity cancer; oral cavity and pharynx cancer	Sugar-sweetened drinks
193	He	Association between alcohol consumption and the risk of gastric cancer: a meta-analysis of prospective cohort studies	2017	This work was supported by the National Natural Science Foundation of China (No. 81272718, 81302125 and 81372550). The sponsors played no role in the study design, data collection, or analysis, or decision to submit the article for publication. No potential conflicts of interest were disclosed.	Yes	Alcohol	Gastric cancer	Alcohol
194	Heckley	How the risk of liver cancer changes after alcohol cessation: A review and meta-analysis of the current literature	2011	Financial support from the Swedish Research Council (VR dnr 2009-3094), the Swedish Council for Working Life and Social Research (FAS dnr 2006- 1660), and the Government Grant for Clinical Research (ALF) are all gratefully acknowledged. The authors report no conflicts of interest with people or organisations that could inappropriately influence the work. The authors did not receive any outside as…	No	Alcohol cessation	Liver cancer	Alcohol
195	Heine-Broring	Dietary supplement use and colorectal cancer risk: A systematic review and meta-analyses of prospective cohort studies	2015	Grant sponsor: Wereld Kanker Onderzoeks Fonds (WCRF NL); Grant sponsor: World Cancer Research Fund International (WCRF International). The authors have declared no conflict of interest.	Yes	Multivitamin supplements; vitamin a supplements; vitamin c supplements; vitamin d supplements; vitamin e supplements; folic acid supplements; calcium supplements	Colorectal cancer; colon cancer	Supplements
196	Heller	Modifiable risk factors for oral cavity cancer in non-smokers: A systematic review and meta-analysis	2023	The authors declare that they have no known competing financial interests or personal relationships that could have appeared to influence the work reported in this paper.	No	Alcohol; tea	Oral cavity cancer	Alcohol; sugar-sweetened drinks
197	Hemelt	The effect of smoking on the male excess of bladder cancer: A meta-analysis and geographical analyses	2009	M.P.A. Zeegers is partially funded by Cancer Research UK. Marjolein Hemelt is partially funded by the Medical Research Council. KKC receives a programme grant on bladder cancer from Cancer Research UK.	Yes	Smoking	Bladder cancer	Tobacco use
198	Hermelink	Sedentary behavior and cancer–an umbrella review and meta‑analysis	2022	Open Access funding enabled and organized by Projekt DEAL. The authors received no financial support for the research, authorship, and publication of this article. All authors certify that they have no affiliations with or involvement in any organization or entity with any financial interest or non-financial interest in the subject matter or materials discussed in this manuscript.	Yes	Sedentary behaviour	Colon cancer; rectal cancer; lung cancer; gastric cancer; esophageal cancer; renal cell cancer; non-Hodgkin's lymphoma; gallbladder cancer; liver cancer; melanoma; pancreatic cancer	Physical activity
199	Hidayat	Abdominal Obesity and Lung Cancer Risk: Systematic Review and Meta-Analysis of Prospective Studies	2016	This study was supported by grants from the National Natural Science Foundation of China (No. 81272610) and from the Suzhou Social Development Fund (No. SYSD2013080 and SYS201455). The authors declare no conflict of interest.	No	Waist circumference; waist to hip ratio	Lung cancer	Body size
200	Hidayat	Body fatness at a young age and risks of eight types of cancer: systematic review and meta-analysis of observational studies	2018	The study was supported by grants from the Suzhou Science and Technology Bureau (grant no. SYS201741). The authors declare that they have no conflicts of interest.	Yes	BMI at a young age	Colorectal cancer; diffuse B-cell lymphoma; esophageal adenocarcinoma; gastric cardia cancer; hepatocellular carcinoma; multiple myeloma; pancreatic cancer; renal cell cancer; thyroid cancer	Body size
201	Hidayat	Anthropometric factors and non-Hodgkin’s lymphoma risk: systematic review and meta-analysis of prospective studies	2018	The study was supported by grants from Suzhou Science and Technology Bureau (No. SYS201741). Authors declares that there are no known conflicts of interest.	Yes	BMI; BMI in early adulthood; waist circumference; waist to hip ratio; weight; weight in early adulthood	Non-Hodgkin's lymphoma	Body size
202	Hidayat	Body fatness at an early age and risk of colorectal cancer	2018	The authors declare that they have no conflicts of interest.	Yes	BMI at a young age	Colorectal cancer; colon cancer; rectal cancer	Body size
203	Hidayat	Influence of physical activity at a young age and lifetime physical activity on the risks of 3 obesity-related cancers: systematic review and meta-analysis of observational studies	2020	This study was supported by grants from Suzhou Science and Technology Bureau (No. SYS201741). The authors have no relevant interests to declare.	Yes	Physical activity at a young age; non-occupational physical activity	Colon cancer	Physical activity
204	Hong	Alcohol Intake and Risk of Thyroid Cancer: A Meta-Analysis of Observational Studies	2017	Conflict of interest relevant to this article was not reported.	Yes	Alcohol; wine; beer; wine and beer	Thyroid cancer; papillary thyroid cancer; papillary or follicular thyroid cancer	Alcohol
205	Hong	The Effect of Daily Fluid Management and Beverages Consumption on the Risk of Bladder Cancer: A Meta-analysis of Observational Study	2018	This research did not receive any specific grant from funding agencies in the public, commercial, or not-for profit sectors. The authors declare that they have no conflict of interest.	Yes	Water; tap water; non-tap water; coffee; caffeinated coffee; decaffeinated coffee; alcohol; wine; beer; liquor; tea; black tea; green tea; soft drinks	Bladder cancer	Alcohol; sugar-sweetened drinks
206	Hori	Secondhand smoke exposure and risk of lung cancer in Japan: a systematic review and meta-analysis of epidemiologic studies	2016	This study was supported by a Health Labour Sciences Research Grant of the Ministry of Health, Labour and Welfare of Japan (Comprehensive Research on Life-Style Related Diseases including Cardiovascular Diseases and Diabetes Mellitus: H27-JunkankitouIppan-005). Conflict of interest statement: Kota Katanoda received the third Kiyoko and Paul Bourdarie-Goto Scientific Prize in 2015.	No	Secondhand smoke	Lung cancer	Tobacco use
207	Hu	Consumption of garlic and risk of colorectal cancer: An updated meta-analysis of prospective studies	2014	Not reported	Yes	Raw and cooked garlic	Colorectal cancer; colon cancer; rectal cancer; proximal colon cancer; distal colon cancer	Wholegrains, fruits, vegetables, beans
208	Hua	Vitamin C Intake and Pancreatic Cancer Risk: A Meta-Analysis of Published Case-Control and Cohort Studies	2016	The authors have no support or funding to report. The authors have declared that no competing interests exist.	No	Vitamin C supplements	Pancreatic cancer	Supplements
209	Huai	Vegetable, Fruit Consumption and Risk of Biliary Cancer: Evidence from a Meta-Analysis	2021	This work was supported by Natural Science Foundation of Zhejiang Province (LQ19H030003) and Key Project of Jinhua Science and Technology Bureau (2018A32022). No potential conflict of interest was reported by the author(s).	No	Vegetables; fruit	Biliary cancer; gallbladder cancer; cholangiocarcinoma; biliary tract cancer	Wholegrains, fruits, vegetables, beans
210	Huang	Dietary fiber intake and risk of renal cell carcinoma: evidence from a meta-analysis	2014	Author’s disclosures of potential conflicts of interest: none for all authors.	No	Fiber; cereal fiber; fruit fiber; vegetable fiber	Renal cell carcinoma	Wholegrains, fruits, vegetables, beans
211	Huang	Red and processed meat intake and risk of esophageal adenocarcinoma: a meta-analysis of observational studies	2013	The authors disclose no conflicts of interests.	No	Red meat; processed meat	Esophageal adenocarcinoma	Red and processed meat
212	Huang	Association between green tea intake and risk of gastric cancer: a systematic review and dose–response meta-analysis of observational studies	2017	This work was funded by the National Natural Science Foundation of China (NSFC; grant number 81473068) and the National Social Science Foundation (China) (NSSF; grant number 14BTJ019). The NSFC and NSSF had no role in the design, analysis or writing of this article. Conflict of interest: None.	No	Green tea	Gastric cancer	Sugar-sweetened drinks
213	Huang	Green tea and liver cancer risk: A meta-analysis of prospective cohort studies in Asian populations	2016	The authors declare that they have no competing interests.	Yes	Green tea	Liver cancer	Sugar-sweetened drinks
214	Huang	Smoking and risk of cholangiocarcinoma: a systematic review and meta-analysis	2017	The authors declare no conflicts of interest.	No	Smoking	Cholangiocarcinoma; intrahepatic cholangiocarcinoma; extrahepatic cholangiocarcinoma	Tobacco use
215	Huncharek	Dietary cured meat and the risk of adult glioma: a meta-analysis of nine observational studies	2003	Not reported	No	Cured meat; hot dogs; bacon; ham	Glioma	Red and processed meat
216	Huncharek	Colorectal Cancer Risk and Dietary Intake of Calcium, Vitamin D, and Dairy Products: A Meta-Analysis of 26,335 Cases From 60 Observational Studies	2008	Funding provided by the National Dairy Council, Rosemount, IL.	No	Calcium supplements	Colorectal cancer	Supplements
217	Hunt	Renal cell carcinoma in relation to cigarette smoking: Meta-analysis of 24 studies	2005	This work was supported in part by grant K01 ES00358 from the National Institute of Environmental Health Sciences awarded to Dr. Jay Hunt. Dr. Olga van der Hel is supported by a Special Training Award from the International Agency for Research on Cancer.	Yes	Smoking; smoking cessation	Renal cell carcinoma	Tobacco use
218	Huxley	The impact of dietary and lifestyle risk factors on risk of colorectal cancer: A quantitative overview of the epidemiological evidence	2009	Grant sponsor: National Health and Medical Research Council of Australia program; Grant number: 358395; Grant sponsor: Meat and Livestock Australia; Grant sponsor: Institut Servier France (SC); Grant sponsor: Assistance Publique-Hopitaux de Paris. The sponsors had no influence on design, analysis or interpretation of results, and took no part in the writing of this paper.	Yes	Alcohol; red meat; processed meat; obesity; smoking; physical activity; fruits; vegetables; fish; poultry	Colorectal cancer; colon cancer; rectal cancer	Alcohol; body size; physical activity; red and processed meat; tobacco use; wholegrains, fruits, vegetables, beans
219	Inoue	Evaluation Based on Systematic Review of Epidemiological Evidence Among Japanese Populations: Tobacco Smoking and Total Cancer Risk	2005	This work was supported by the Third Term Comprehensive 10-year Strategy for Cancer Control from the Ministry of Health, Labour and Welfare, Japan.	Yes	Tobacco smoking	Total cancer	Tobacco use
220	Iodice	Tobacco and the risk of pancreatic cancer: a review and meta-analysis	2008	Supported by grants from the Italian Association for Cancer Research (AIRC), Solvay Pharmaceuticals, and the C.D. Smithers Foundation.	Yes	Cigarettes; pipe and/or cigars; only pipe; only cigar; smoking cessation	Pancreatic cancer	Tobacco use
221	Isaksen	Ultra-processed food consumption and cancer risk: A systematic review and meta-analysis	2023	This project was funded by the University of Bergen and the Trond Mohn Foundation. The funders had no role in any parts of the work. The authors declare no competing interests.	No	Ultra-processed food	Overall cancer	Fast food
222	Islami	Alcohol drinking and laryngeal cancer: Overall and dose–risk relation – A systematic review and meta-analysis	2010	This work was conducted with the contribution of the Italian Association for Cancer Research (AIRC). For Farhad Islami, the work reported in this paper was undertaken during the tenure of a Ph.D. fellowship from the International Agency for Research on Cancer. Irene Tramacere was supported by a fellowship from the Italian Foundation for Cancer Research (FIRC). Conflict of interest statement: None…	No	Alcohol	Laryngeal cancer	Alcohol
223	Islami	Alcohol drinking and esophageal squamous cell carcinoma with focus on light-drinkers and never-smokers: a systematic review and meta-analysis	2011	Grant sponsors: The Italian Association for Cancer Research (AIRC), The International Agency for Research on Cancer (IARC), The Italian Foundation for Cancer Research (FIRC).	No	Alcohol	Esophageal squamous cell carcinoma	Alcohol
224	Jacobs Jr.	Whole‐grain intake and cancer: An expanded review and meta‐analysis	1998	This study was supported in part by General Mills, Inc.	No	Whole grains	Overall cancer; gastric cancer; oral, pharyngeal, tongue cancer; esophageal cancer; pancreatic cancer; brain cancer; non-Hodgkin's lymphoma	Wholegrains, fruits, vegetables, beans
225	Janik	The effect of bariatric surgery on reducing the risk of colorectal cancer: a meta-analysis of 3,233,044 patients	2023	The authors have no commercial associations that might be a conflict of interest in relation to this article.	No	Bariatric surgery	Colorectal cancer	Body size
226	Jarl	Time pattern of reduction in risk of oesophageal cancer following alcohol cessation—a meta-analysis	2012	Financial support from the Swedish Research Council (VR no. 2009–3094), the Swedish Council for Working Life and Social Research (FAS no. 2006-1660), and the Government Grant for Clinical Research (ALF) are all gratefully acknowledged.	No	Alcohol cessation	Oesophageal cancer	Alcohol
227	Jarl	Time characteristics of the effect of alcohol cessation on the risk of stomach cancer – a meta-analysis	2013	This work was supported by the Swedish Research Council (VR dnr 2009–3094); the Swedish Council for Working Life and Social Research (FAS dnr 2006–1660); and the Government Grant for Clinical Research (ALF). The authors declare that they have no competing interests.	Yes	Alcohol cessation	Stomach cancer	Alcohol
228	Jayasekara	Long-Term Alcohol Consumption and Breast, Upper Aero-Digestive Tract and Colorectal Cancer Risk: A Systematic Review and Meta-Analysis	2016	The funding sources played no role in the design and conduct of the study; the collection, management, analysis and interpretation of the data; or the preparation, review and approval of the manuscript. H.J. was the recipient of a postgraduate scholarship from the National Health and Medical Research Council (#1017346). R.R.’s position was funded by the Victorian Department of Health and the Foun…	No	Alcohol	Breast cancer; upper aerodigestive cancer; oral cavity and pharynx cancer; larynx cancer; oesophagus cancer; colorectal cancer	Alcohol
229	Jayedi	Dietary Inflammatory Index and Site-Specific Cancer Risk: A Systematic Review and Dose-Response Meta-Analysis	2018	The authors reported no funding received for this study. Author disclosures: AJ, AE, and SS-B, no conflicts of interest.	Yes	Dietary Inflammatory Index	Colorectal cancer; renal cell carcinoma; pancreatic cancer; esophageal squamous cell carcinoma; esophageal adenocarcinoma	Wholegrains, fruits, vegetables, beans
230	Je	Coffee consumption and risk of colorectal cancer: A systematic review and meta-analysis of prospective cohort studies	2009	Not reported	Yes	Coffee	Colorectal cancer; colon cancer; rectal cancer	Sugar-sweetened drinks
231	Jeon	Effects of Beta-Carotene Supplements on Cancer Prevention: Meta-Analysis of Randomized Controlled Trials	2011	Not reported	No	Beta-carotene supplements	Overall cancer; lung cancer; colorectal cancer; urothelial cancer; bladder cancer; head and neck cancer; skin cancer; squamous cell cancer; basal cell cancer	Supplements
232	Jiang	Poultry and fish intake and risk of esophageal cancer: A meta-analysis of observational studies	2016	Conflict of interest: None.	No	Poultry; fish	Esophageal cancer; esophageal squamous cell carcinoma; esophageal adenocarcinoma	Red and processed meat
233	Jin	Association of fruit and vegetables with the risk of nasopharyngeal cancer: Evidence from a meta-analysis	2014	The authors declare no competing financial interests.	No	Fruit; vegetables; vegetables and fruit	Nasopharyngeal cancer	Wholegrains, fruits, vegetables, beans
234	Jochem	Physical Activity in Relation to Risk of Hematologic Cancers: A Systematic Review and Meta-analysis	2014	No potential conflicts of interest were disclosed.	Yes	Physical activity; recreational physical activity	Non-Hodgkin lymphoma; Hodgkin lymphoma; diffuse large B-cell lymphoma; follicular lymphoma; leukemia; chronic lymphocytic lymphoma/small lymphocytic lymphoma; multiple myeloma; total hematologic cancer	Physical activity
235	Johnson	Meta-analyses of colorectal cancer risk factors	2013	This project was supported in part by the National Colorectal Cancer Research Alliance; its contents are solely the responsibility of the authors and do not represent the official view of the National Colorectal Cancer Research Alliance. Donald A. Berry is co-owner of Berry Consultants, LLC, a company that designs adaptive clinical trials for pharmaceutical and medical device companies and NIH co…	No	BMI; physical activity; smoking; alcohol; processed meat; red meat; fruit; vegetables	Colorectal cancer; colon cancer	Alcohol; body size; physical activity; red and processed meat; tobacco use; holegrains, fruits, vegetables, beans
236	Jones	Smoking, Menthol Cigarettes and All-Cause, Cancer and Cardiovascular Mortality: Evidence from the National Health and Nutrition Examination Survey (NHANES) and a Meta-Analysis	2013	This work was supported by the United States National Cancer Institute (R03CA153959). Miranda R Jones was also supported by the Cardiovascular Epidemiology Institutional Training from the National Heart, Lung and Blood Institute (T32HL007024). The funders had no role in study design, data collection and analysis, decision to publish, or preparation of the manuscript. The authors have declared tha…	No	Menthol cigarettes	Overall cancer; lung cancer; other cancer	Tobacco use
237	Kamsa-ard	Risk Factors for Cholangiocarcinoma in Thailand: A Systematic Review and Meta-Analysis	2018	The authors thank (a) the Faculty of Medicine, Khon Kaen University, Thailand, for financial support (Grant number: SY58201) and (b) Mr. Bryan Roderick Hamman for assistance with the English-language presentation of the manuscript under the aegis of the publication clinic, Khon Kaen University. All authors declare that they have no competing interests regarding the publication of this paper.	No	Smoking; liquor; raw fish; Pla-ra (fermented fish); local sausage; meat; sticky rice; vegetables; fruits	Cholangiocarcinoma	Alcohol; red and processed meat; tobacco use; wholegrains, fruits, vegetables, beans
238	Kan	Meta-analysis of alcohol consumption and risk of extrahepatic bile system cancer	2011	Not reported	No	Alcohol	Extrahepatic bile system cancer	Alcohol
239	Karahalios	Weight Change and Risk of Colorectal Cancer: A Systematic Review and Meta-Analysis	2015	A.K. is the recipient of an Australian Postgraduate Award Scholarship. Conflict of interest: None declared.	Yes	Weight gain; weight loss	Colorectal cancer; colon cancer; rectal cancer	Body size
240	Kashino	Vegetable consumption and colorectal cancer risk: an evaluation based on a systematic review and meta-analysis among the Japanese population	2015	This study was supported by the National Cancer Center Research and Development Fund. Conflict of interest statement: None declared.	No	Vegetables	Colorectal cancer; colon cancer; rectum cancer	Wholegrains, fruits, vegetables, beans
241	Kazemi	Intake of Various Food Groups and Risk of Breast Cancer: A Systematic Review and Dose-Response Meta-Analysis of Prospective Studies	2021	This study was supported by Vice Chancellor of Research, Shiraz University of Medical Sciences (grant number 99-01-106-23236). Author disclosures: The authors report no conflicts of interest.	No	Total meat; red meat; processed meat; poultry; fish; fruit; fruit juice; vegetable; fruit and vegetable; total cereals; grain; whole grains; refined grains; legumes	Breast cancer	Red and processed meat; wholegrains, fruits, vegetables, beans
242	Keimling	The association between physical activity and bladder cancer: systematic review and meta-analysis	2014	Not reported	Yes	Physical activity; recreational physical activity	Bladder cancer	Physical activity
243	Kennedy	Coffee, including caffeinated and decaffeinated coffee, and the risk of hepatocellular carcinoma: a systematic review and dose–response meta-analysis	2017	This research received no specific grant from any funding agency in the public, commercial or not-for-profit sectors.	No	Coffee; caffeinated coffee; decaffeinated coffee	Hepatocellular carcinoma	Sugar-sweetened drinks
244	Keum	Calcium intake and colorectal cancer risk: Dose–response meta-analysis of prospective observational studies	2014	Grant sponsors: Danone and American Institute for Cancer Research/World Cancer Research Fund	Yes	Calcium supplements	Colorectal cancer; colon cancer; rectal cancer	Supplements
245	Keum	Vitamin D supplements and cancer incidence and mortality: a meta-analysis	2014	The authors declare no conflict of interest.	No	Vitamin D supplements	Total cancer	Supplements
246	Keum	Adult Weight Gain and Adiposity-Related Cancers: A Dose-Response Meta-Analysis of Prospective Observational Studies	2015	Not reported	Yes	Adult weight gain	Colon cancer; pancreatic cancer; kidney cancer; thyroid cancer	Body size
247	Keum	Vitamin D supplementation and total cancer incidence and mortality: a meta-analysis of randomized controlled trials	2019	NK was supported by a funding from the National Research Foundation of Korea (NRF-2018R1C1B6008822; NRF2018R1A4A1022589). The authors declare no conflict of interest.	No	Vitamin D supplements	Total cancer	Supplements
248	Keum	Vitamin D supplementation and total cancer incidence and mortality by daily vs. infrequent large-bolus dosing strategies: a meta-analysis of randomised controlled trials	2022	NK and QYC were supported by the BK21-plus education programme funding from the National Research Foundation of Korea. JEM is supported by R01 AT 011729 and R01 HL34594. The authors declare no competing interests.	No	Vitamin D supplements	Total cancer	Supplements
249	Khan	Smokeless Tobacco and Oral Cancer in South Asia: A Systematic Review with Meta-Analysis	2014	The authors declare that there is no conflict of interests regarding the publication of this paper.	No	Chewing tobacco	Oral cancer	Tobacco use
250	Khan	Naswar (Smokeless Tobacco) Use and the Risk of Oral Cancer in Pakistan: A Systematic Review With Meta-Analysis	2019	The authors declare that they have not received any internal or external funding for this review. The principal author is funded by the German Academic Exchange Service (DAAD) and the Higher Education Commission of Pakistan (HEC) for his doctoral studies. Declaration of Interests: None declared.	Yes	Naswar (smokeless tobacco)	Oral cancer	Tobacco use
251	Kiadaliri	Alcohol Drinking Cessation and the Risk of Laryngeal and Pharyngeal Cancers: A Systematic Review and Meta-Analysis	2013	Financial support from the Swedish Research Council (dnr 2009–3094) is gratefully acknowledged. The Health Economics Program (HEP) at Lund University also receives core funding from the Swedish Council for Working Life and Social Research (FAS; dnr. 2006-1660), the Government Grant for Clinical Research (ALF), and Region Skåne (Gerdtham). The funders had no role in study design, data collection a…	No	Alcohol cessation; alcohol	Laryngeal cancer; pharyngeal cancer	Alcohol
252	Kim	Exposure to Secondhand Smoke and Risk of Cancer in Never Smokers: A Meta-Analysis of Epidemiologic Studies	2018	This work was supported by Biomedical Research Institute grant, Kyungpook National University Hospital (2014). The authors declare that they have no competing interests.	Yes	Secondhand smoke	Overall cancer; lung cancer; bladder cancer; pancreatic cancer	Tobacco use
253	Kim	Sunlight exposure in association with risk of lymphoid malignancy: a meta‑analysis of observational studies	2021	Funding: None. The authors declare that they have no conflict of interest.	Yes	Personal sunlight exposure; ambient sunlight exposure	Non-Hodgkin's lymphoma; chronic lymphocytic leukemia/small lymphocytic lymphoma; diffuse large B-cell lymphoma; follicular lymphoma; T-cell lymphoma; Hodgkin's lymphoma	Sun exposure
254	Kim	Fresh and pickled vegetable consumption and gastric cancer in Japanese and Korean populations: A meta-analysis of observational studies	2010	This study was supported by the National Cancer Center, Korea (0731060-1, 0710160-1, 0910221-1) and by a Grant for the Third Term Comprehensive Control Research for Cancer from the Ministry of Health, Labour and Welfare of Japan.	Yes	Fresh vegetables	Gastric cancer	Wholegrains, fruits, vegetables, beans
255	Kim	Effect of Red, Processed, and White Meat Consumption on the Risk of Gastric Cancer: An Overall and Dose–Response Meta-Analysis	2019	This research was supported by a grant (16162MFDS590) from the Ministry of Food and Drug Safety in the Republic of Korea in 2016. Kyuwoong Kim received a scholarship from the BK21-plus education program provided by the National Research Foundation of Korea. NaNa Keum was supported by funding from the National Research Foundation of Korea (NRF-2018R1C1B6008822; NRF-2018R1A4A1022589). The authors d…	Yes	Red meat; processed meat; white meat	Gastric cancer; gastric cardia cancer; gastric non-cardia cancer	Red and processed meat
256	Kim	The association between red, processed and white meat consumption and risk of pancreatic cancer: a meta‑analysis of prospective cohort studies	2023	This research received no specific grant from any funding agency in the public, commercial, or not-for-profit sectors. The author has no conflicts of interest to declare that are relevant to the content of this article.	Yes	Red meat; processed meat; white meat	Pancreatic cancer	Red and processed meat
257	Kodali	Meta-Analysis: Does Garlic Intake Reduce Risk of Gastric Cancer?	2015	Not reported	No	Garlic	Gastric cancer	Wholegrains, fruits, vegetables, beans
258	Kong	Vitamin Intake Reduce the Risk of Gastric Cancer: Meta-Analysis and Systematic Review of Randomized and Observational Studies	2014	This study was supported by National Science Foundation of China (No. 81172341). The funders had no role in study design, data collection and analysis, decision to publish, or preparation of the manuscript. The authors have declared that no competing interests exist.	No	Vitamin supplements	Gastric cancer	Supplements
259	Kordiak	Role of Beta-Carotene in Lung Cancer Primary Chemoprevention: A Systematic Review with Meta-Analysis and Meta-Regression	2022	This research was supported by the Medical University of Lodz. The authors declare no conflict of interest.	Yes	Beta-carotene supplements	Lung cancer	Supplements
260	Koyanagi	Cigarette smoking and the risk of head and neck cancer in the Japanese population: a systematic review and meta-analysis	2016	This study was supported by the National Cancer Center Research and Development Fund. Conflict of interest statement: None declared.	Yes	Cigarette Smoking	Head and neck cancer	Tobacco use
261	Kubo	Body Mass Index and Adenocarcinomas of the Esophagus or Gastric Cardia: A Systematic Review and Meta-analysis	2006	Grant support: National Institute of Health grants K08DK002697 and ROI DK63616.	Yes	BMI	Esophageal adenocarcinoma; cardia adenocarcinoma; esophageal and cardia carcinoma	Body size
262	Kubo	The potential for reducing alcohol consumption to prevent esophageal cancer morbidity in Asian heavy drinkers: a systematic review and meta‑analysis	2022	There are no conficts of interest.	No	Alcohol	Esophageal cancer	Alcohol
263	Kuria	Does dietary intake of selenium protect against cancer? A systematic review and meta-analysis of population-based prospective studies	2020	This research received no external funding. The authors declare no conflict of interest.	No	Selenium supplements	Overall cancer	Supplements
264	Kyu	Physical activity and risk of breast cancer, colon cancer, diabetes, ischemic heart disease, and ischemic stroke events: systematic review and dose-response meta-analysis for the Global Burden of Disease Study 2013	2016	The study was funded by the Bill and Melinda Gates Foundation. The funder of the study had no role in study design, data collection, data analysis, data interpretation, or writing of the report. All authors have completed the ICMJE uniform disclosure form at www.icmje.org/coi_disclosure.pdf and declare: no support from any organisation for the submitted work; no financial relationships with any o…	No	Physical activity	Colon cancer	Physical activity
265	La Torre	Smoking status and gastric cancer risk: an updated meta-analysis of case-control studies published in the past ten years	2009	Not reported	No	Smoking	Gastric cancer; noncardia gastric cancer; cardia gastric cancer	Tobacco use
266	Ladeiras-Lopes	Smoking and gastric cancer: systematic review and meta-analysis of cohort studies	2008	Not reported	Yes	Smoking	Gastric cancer; cardia cancer; non-cardia cancer	Tobacco use
267	Lam	Cruciferous Vegetable Consumption and Lung Cancer Risk: A Systematic Review	2009	Grant support: World Cancer Research Fund. No potential conflicts of interest were disclosed.	No	Cruciferous vegetables; broccoli; cabbage	Lung cancer	Wholegrains, fruits, vegetables, beans
268	Lao	Association Between Alcohol Consumption and Risk of Bladder Cancer: A Dose-Response Meta-Analysis of Prospective Cohort Studies	2021	The authors declare that the research was conducted in the absence of any commercial or financial relationships that could be construed as a potential conflict of interest.	Yes	Alcohol; beer; wine; liquor or spirits	Bladder cancer	Alcohol
269	Larsson	Meat consumption and risk of colorectal cancer: A meta-analysis of prospective studies	2006	Grant sponsor: Swedish Research Council/Longitudinal Studies and The Swedish Cancer Society.	Yes	Red meat; processed meat	Colorectal cancer; colon cancer; proximal colon cancer; distal colon cancer; rectum cancer	Red and processed meat
270	Larsson	Processed Meat Consumption and Stomach Cancer Risk: A Meta-Analysis	2006	This study was supported by research grants from the Swedish Cancer Society (A. Wolk) and the Swedish Research Council/Longitudinal Studies (A. Wolk). The study sponsors had no role in the design, collection, analysis, or interpretation of the data, or in the writing or decision to submit the manuscript.	No	Processed meat; bacon; sausage; ham	Stomach cancer	Red and processed meat
271	Larsson	Body mass index and pancreatic cancer risk: A meta-analysis of prospective studies	2007	Grant sponsors: Swedish Cancer Society, Swedish Research Council/Longitudinal Studies.	Yes	BMI	Pancreatic cancer	Body size
272	Larsson	Body mass index and risk of multiple myeloma: A meta-analysis	2007	Grant sponsor: Swedish Cancer Society.	Yes	BMI	Multiple myeloma	Body size
273	Larsson	Coffee Consumption and Risk of Liver Cancer: A Meta-Analysis	2007	Supported by research grants from the Swedish Cancer Society. The sponsor had no role in the study design or in the collection, analysis, and interpretation of the data. No conflicts of interest exist.	No	Coffee	Liver cancer; hepatocellular carcinoma	Sugar-sweetened drinks
274	Larsson	Obesity and colon and rectal cancer risk: a meta-analysis of prospective studies	2007	Supported by research grants from the Swedish Cancer Society. None of the authors had any personal or financial conflicts of interest.	Yes	BMI; waist circumference; waist-hip ratio	Colon cancer; rectal cancer; proximal colon cancer; distal colon cancer	Body size
275	Larsson	Obesity and risk of non-Hodgkin’s lymphoma: A meta-analysis	2007	Grant sponsor: Swedish Cancer Society.	Yes	BMI	Non-Hodgkin's lymphoma; diffuse large B-cell lymphoma; follicular lymphoma; small lymphocytic lymphoma/chronic lymphocytic leukemia	Body size
276	Larsson	Obesity and the risk of gallbladder cancer: a meta-analysis	2007	This work was supported by grants from the Swedish Cancer Society.	Yes	BMI	Gallbladder cancer	Body size
277	Larsson	Overweight, obesity and risk of liver cancer: a meta-analysis of cohort studies	2007	This work was supported by grants from the Swedish Cancer Society.	Yes	BMI	Liver cancer	Body size
278	Larsson	Overweight and obesity and incidence of leukemia: A meta-analysis of cohort studies	2008	Grant sponsor: Swedish Cancer Society.	Yes	BMI	Leukemia; chronic lymphocytic leukemia; acute lymphocytic leukemia; acute myeloid leukemia; chronic myeloid leukemia	Body size
279	Larsson	Body mass index and risk of non-Hodgkin’s and Hodgkin’s lymphoma: A meta-analysis of prospective studies	2011	This work was supported by research Grants from the Swedish Cancer Foundation. The funder had no role in the design and conduct of the study; collection, management, analysis, and interpretation of the data; or preparation, review, or approval of the manuscript. Conflict of interest statement: None declared.	Yes	BMI	Hodgkin's lymphoma; non-Hodgkin's lymphoma; diffuse large B-cell lymphoma; follicular lymphoma; chronic lymphocytic leukaemia/small lymphocytic lymphoma	Body size
280	Larsson	Red and processed meat consumption and risk of pancreatic cancer: meta-analysis of prospective studies	2012	This work was supported by a research grant from the Swedish Cancer Foundation, and by a Research Fellow grant from Karolinska Institutet (to Dr Larsson).	Yes	Red meat; processed meat	Pancreatic cancer	Red and processed meat
281	Lee	Efficacy of Vitamin C Supplements in Prevention of Cancer: A Meta-Analysis of Randomized Controlled Trials	2015	No potential conflict of interest relevant to this article was reported.	Yes	Vitamin c supplements; vitamin c only supplements; vitamin c in combination with other supplements	Overall cancer; respiratory cancer; haematological cancer; skin cancer; stomach cancer; esophageal cancer; colorectal cancer; pancreas cancer; genitourinary cancer	Supplements
282	Lee	Association between weight cycling and risk of kidney cancer: a prospective cohort study and meta‑analysis of observational studies	2021	This work was supported by the National Institutes of Health (UM1 CA186107, U01 CA167552, P01 CA87969, R00 CA207736, and R03 CA204825). NK was supported by grants from the National Research Foundation of Korea (NRF-2018R1C1B6008822; NRF-2018R1A4A1022589). The authors have declared no conflicts of interest.	Yes	Weight cycling	Kidney cancer	Body size
283	Lee	Effects of Selenium Supplements on Cancer Prevention: Meta-analysis of Randomized Controlled Trials	2011	Not reported	No	Selenium supplements	Overall cancer; colorectal cancer; esophageal cancer; stomach cancer; lung cancer; squamous cell carcinoma; basal cell carcinoma; liver cancer; gastrointestinal cancer	Supplements
284	Lee	Association of sedentary work with colon and rectal cancer: systematic review and meta-analysis	2022	The authors have not declared a specific grant for this research from any funding agency in the public, commercial or not-for-profit sectors. Competing interests: None declared.	No	Sedentary behaviour	Colon cancer; rectal cancer	Physical activity
285	Lee	Effect of Cigarette Smoking on Thyroid Cancer: Meta-Analysis	2021	This research was supported by a grant of Patient-Centered Clinical Research Coordinating Center funded by the Ministry of Health & Welfare, Republic of Korea (grant number: HI19-C0481, HC19C0103). No potential conflict of interest relevant to this article was reported.	Yes	Smoking	Thyroid cancer; differentiated thyroid carcinoma	Tobacco use
286	Lee	Associations between Physical Activity and Liver Cancer Risks and Mortality: A Systematic Review and Meta-Analysis	2020	This research received no external funding. The author declares no conflict of interest.	No	Physical activity	Liver cancer	Physical activity
287	Lee	Systematic review of the relation between smokeless tobacco and cancer in Europe and North America	2009	Funding for this publication was provided by the European Smokeless Tobacco Council. Some previous related work was funded by Philip Morris International. This is an independent scientific assessment and the views expressed are those of the authors. PNL, founder of PN Lee Statistics and Computing Ltd., is an independent consultant in statistics and an advisor in the fields of epidemiology and tox…	Yes	Smokeless tobacco; snuff	Oropharyngeal cancer; oesophageal cancer; stomach cancer; pancreatic cancer; overall digestive cancer; larynx cancer; nasal cancer; lung cancer; bladder cancer; kidney cancer; non-Hodgkin's lymphoma; overall cancer	Tobacco use
288	Lee	Summary of the epidemiological evidence relating snus to health	2011	This work (and the earlier reviews underpinning it) was supported by Philip Morris Products, SwedishMatch, and the European Smokeless Tobacco Council. The study sponsors had no involvement in the planning, execution or writing of this manuscript or the decision to submit it for publication. The author is a long-term consultant to the tobacco industry. However, this is an independent scientific as…	No	Snus	Oropharyngeal cancer; oesophagus cancer; stomach cancer; pancreas cancer; lung cancer; all cancer	Tobacco use
289	Lee	Systematic review with meta-analysis of the epidemiological evidence in the 1900s relating smoking to lung cancer	2012	This research was funded by Philip Morris Products S.A. However the opinions and conclusions of the authors are their own, and do not necessarily reflect the position of Philip Morris Products S.A. PNL, founder of P.N.Lee Statistics and Computing Ltd., is an independent consultant in statistics and an advisor in the fields of epidemiology and toxicology to a number of tobacco, pharmaceutical and …	Yes	Smoking; cigarette smoking; pipe/cigar/mixed; handrolled; filter; menthol; smoking cessation	Lung cancer; squamous cell lung carcinoma; lung adenocarcinoma; large cell carcinoma; small cell carcinoma; other lung cancer	Tobacco use
290	Lee	Epidemiological evidence on environmental tobacco smoke and cancers other than lung or breast	2016	We also thank colleagues for providing helpful comments, and Japan Tobacco International Ltd. for financial support. Transparency document related to this article can be found online at http://dx.doi.org/10.1016/j.yrtph.2016.06.012.	No	Environmental tobacco smoke	Total cancer; nasopharynx cancer; head and neck cancer; stomach cancer; rectal cancer; colorectal cancer; liver cancer; pancreas cancer; kidney cancer; bladder cancer; brain cancer; smoking-related cancer	Tobacco use
291	Lee	The relationship of cigarette smoking in Japan to lung cancer, COPD, ischemis heart disease and stroke: A systematic review	2018	Funding was provided by Philip Morris International. The only role they had in the design of the study and collection, analysis, and interpretation of data was to suggest that the review should be conducted and to provide a brief comment on a near final draft of the paper, suggesting only that we refer to our recent publication on indirectly estimated lung cancer rates by smoking status, referenc…	Yes	Smoking; smoking cessation	Lung cancer	Tobacco use
292	Lee	Meta-analysis of epidemiologic studies on cigarette smoking and liver cancer	2009	Conflict of interest: None declared.	Yes	Smoking	Liver cancer	Tobacco use
293	Lei	Whole Grain Intake Reduces Pancreatic Cancer Risk: A Meta-Analysis of Observational Studies	2016	This study was supported by a Chinese research grant from the Special Science and Technology Research Funds for Public Welfare Projects (201502022). The authors have no conflicts of interest to disclose.	No	Whole grains; grains; wheat	Pancreatic cancer	Wholegrains, fruits, vegetables, beans
294	Lei	Excessive Body Fat at a Young Age Increases the Risk of Colorectal Cancer: A Systematic Review and Meta-Analysis	2021	This article was supported by the Sichuan Science and Technology Support Project (No. 2015SZ0126). No potential conflict of interest was reported by the author(s).	Yes	BMI at a young age	Colorectal cancer; colon cancer; rectal cancer	Body size
295	Leonardi-Bee	Lifestyle factors of smoking, BMI and alcohol on the risk of Non-Melanoma Skin Cancer in adults: a systematic review	2012	Not reported	Yes	Smoking; BMI; weight; alcohol; beer; white wine; red wine; wine; sherry/port; spirits	Non-melanoma skin cancer; basal cell carcinoma; cutaneous squamous cell carcinoma	Alcohol; body size; tobacco use
296	Lescinsky	Health effects associated with consumption of unprocessed red meat: a Burden of Proof study	2022	Research reported in this publication was supported by the Bill & Melinda Gates Foundation; Bloomberg Philanthropies; the University of Melbourne; Queensland Department of Health, Australia; the National Health and Medical Research Council, Australia; Public Health England; the Norwegian Institute of Public Health; St Jude Children’s Research Hospital; the Cardiovascular Medical Research and Educ…	No	Unprocessed red meat	Colorectal cancer	Red and processed meat
297	Li	Intake of vegetables and fruit and risk of esophageal adenocarcinoma: a meta-analysis of observational studies	2014	This work was supported by the National Natural Scientific Foundation of China (No. 81201780) and Science and Technology Commission of Shanghai Municipality medical guide foundation Research Grant (No. 114119a9300). The authors disclose no conflicts of interests.	No	Total vegetables; total fruit; vegetables and fruit combined	Esophageal adenocarcinoma	Wholegrains, fruits, vegetables, beans
298	Li	Red and processed meat intake and risk of bladder cancer: a meta-analysis	2014	This work was supported by Dean’s research fund of Nanfang Hospital, the Southern Medical University (2013C022). Disclosure of conflict of interest: None.	Yes	Red meat; single red meat items; processed meat; single processed meat items	Bladder cancer	Red and processed meat
299	Li	Red Meat and Processed Meat Consumption and Nasopharyngeal Carcinoma Risk: A Dose-response Meta-analysis of Observational Studies	2016	This research was supported by People’s Republic of China National Natural Science Foundation of China (No. 81202278), Program for Science and Technology Key Projects of Henan Province (201303005), and Excellent Youth Foundation of He’nan Scientific Committee (No. 124100510007). The funders had no role in the study design, data collection and analysis, decision to publish, or preparation of the m…	No	Red meat; processed meat	Nasopharyngeal cancer	Red and processed meat
300	Li	Association of Body Mass Index With Risk of Early-Onset Colorectal Cancer: Systematic Review and Meta-Analysis	2021	H.L. was supported by grant from the China Scholarship Council (CSC). Potential competing interests: None to report.	No	BMI	Early onset colorectal cancer	Body size
301	Li	Cigarette smoking and risk of adult glioma: a meta-analysis of 24 observational studies involving more than 2.3 million individuals	2016	The authors report no conflicts of interest in this work.	Yes	Smoking	Glioma	Tobacco use
302	Li	Obesity and the risk of cholangiocarcinoma: a meta-analysis	2014	Conflicts of interest: None.	Yes	BMI	Cholangiocarcinoma	Body size
303	Li	Coffee consumption and the risk of gastric cancer: a meta-analysis of prospective cohort studies	2015	No funding was received for this systematic review. We declare that we have no competing interests.	Yes	Coffee	Gastric cancer	Sugar-sweetened drinks
304	Li	Overweight, Obesity and the Risk of Gallbladder and Extrahepatic Bile Duct Cancers: A Meta-Analysis of Observational Studies	2016	The authors declared no conflict of interest.	Yes	BMI	Gallbladder cancer; extrahepatic bile duct cancer	Body size
305	Li	Cruciferous vegetable consumption and the risk of pancreatic cancer: a meta-analysis	2015	The authors declare that they have no competing interests.	No	Cruciferous vegetables	Pancreatic cancer	Wholegrains, fruits, vegetables, beans
306	Li	The relationship of indoor coal use and environmental tobacco smoke exposure with lung cancer in China: A meta‑analysis	2018	The project was supported by the National Natural Science Foundation of China (71233008, 91224005 and 71303248), Important Disease Joint Research Project in Health Systems of Shanghai (2013ZYJB0006), Military Health Support Strategy and Key Technology Research for special injuries in the South China Sea Region (AWS12J002), the Fundamental Research Funds for the Central Universities, and Young Sci…	Yes	Environmental tobacco smoke	Lung cancer	Tobacco use
307	Li	The effect of Green green tea consumption on body mass index, lipoprotein, liver enzymes, and liver cancer: An updated systemic review incorporating a meta-analysis	2022	There was no external funding for this study itself. The authors declare that they have no competing interests.	No	Green tea	Liver cancer	Sugar-sweetened drinks
308	Li	Infuence of body mass index on incidence and prognosis of acute myeloid leukemia and acute promyelocytic leukemia: A meta-analysis	2017	This work was supported in part by National Natural Science Foundation Grants of China (81530003), the National Key Research and Development Program of China (2016YFC0902800), Shanghai Leading Talent Projects (2015008) and the Academic Leader Program of Shanghai Science and Technology Committee (2015137). The authors declare that they have no competing interests.	No	BMI	Acute myeloid leukemia	Body size
309	Li	Smoking status and subsequent gastric cancer risk in men compared with women: a meta-analysis of prospective observational studies	2019	This work was supported by the National Natural Science Foundation of China (No. 81272718, 81302125 and 81372550). The sponsors played no role in the study design, data collection, or analysis, or decision to submit the article for publication. The authors declare that they have no competing interests.	Yes	Smoking	Gastric cancer	Tobacco use
310	Li	Association between fruit and vegetable intake and risk for glioma: A meta-analysis	2014	Not reported	No	Vegetables; fruit	Glioma	Wholegrains, fruits, vegetables, beans
311	Li	Consumption of sugar-sweetened beverages and fruit juice and human cancer: a systematic review and dose-response meta-analysis of observational studies	2021	The authors have declared that no competing interest exists.	No	Sugar-sweetened beverages; fruit juice	Overall cancer; esophageal cancer; esophageal adenocarcinoma; esophageal squamous cell carcinoma; gastric cancer; gastric cardia cancer; gastric non-cardia cancer; hepatocellular carcinoma; biliary tract cancer; extrahepatic bile duct cancer; intrahepatic bile duct cancer; gallbladder cancer; colorectal cancer; pancreatic cancer; renal cancer; bladder cancer; nasopharyngeal cancer; hematopoietic …	Sugar-sweetened drinks; wholegrains, fruits, vegetables, beans
312	Li	The association between BMI and gallbladder cancer risk: a meta-analysis	2016	This work is supported by grants from National Natural Science Foundation of China (81472758, 31170783, U1302225). No conflict of interest was declared.	Yes	BMI	Gallbladder cancer	Body size
313	Li	The association of fish consumption with bladder cancer risk: A meta-analysis	2011	The authors declare that they have no competing interests.	No	Fish	Bladder cancer	Red and processed meat
314	Lian	Salted fish and processed foods intake and nasopharyngeal carcinoma risk: a dose–response meta‑analysis of observational studies	2022	Funding: Not applicable. The authors have no conflicts of interest to declare.	No	Salted fish; processed meat; processed vegetable	Nasopharyngeal carcinoma	Red and processed meat; wholegrains, fruits, vegetables, beans
315	Lian	Fish intake and the risk of brain tumor: a meta-analysis with systematic review	2017	Funding: None. The authors declare that they have no competing interests.	No	Fish	Brain tumor; glioma	Red and processed meat
316	Liang	Cigarette smoking and colorectal cancer incidence and mortality: Systematic review and meta-analysis	2009	This work was supported by Dr. Giovannucci’s research and teaching funding at the Harvard School of Public Health. The authors have no potential conflicts of interest to report.	No	Smoking	Colorectal cancer; colon cancer; rectal cancer	Tobacco use
317	Liang	Citrus fruit intake and bladder cancer risk: a meta-analysis of observational studies	2014	The authors declare that they have no conflicts of interest.	No	Citrus fruit	Bladder cancer	Wholegrains, fruits, vegetables, beans
318	Lin	The association between metabolically healthy obesity and risk of cancer: A systematic review and meta-analysis of prospective cohort studies	2020	This research received no external funding. No conflict of interest was declared.	Yes	Metabolically healthy obesity	Overall cancer	Body size
319	Lin	Folate intake and pancreatic cancer risk: an overall and doseeresponse meta-analysis	2013	Funding: None. Competing interests: None declared.	No	Folate supplements	Pancreatic cancer	Supplements
320	Lin	Body Mass Index and Risk of Gastric Cancer: A Meta-analysis	2014	This study was supported by Jilin Provincial Science and Technology Development Project (grant no. 201205008), Science and Technology Project of the Department of Health of Jilin Province (grant no. 2013Z034), Jilin province postdoctoral scientific research project (grant no. RB201343) and Youth Research Fund Project of Medical Research Support Program of Norman Bethune Health Science Center of J…	Yes	BMI	Gastric cancer; gastric cardia cancer; gastric non-cardia cancer	Body size
321	Lin	Physical Activity and Liver Cancer Risk: A Systematic Review and Meta-analyses	2021	The authors report no conflicts of interest.	No	Leisure-time physical activity; daily total physical activity	Liver cancer	Physical activity
322	Liu	The association of cruciferous vegetables intake and risk of bladder cancer: a meta-analysis	2013	This study was supported by grant from the Zhejiang Provincial Natural Science Foundation of China (Grant No. Y2110120) and the Zhejiang Provincial Medical Science Foundation of China (Grant No. 2008B090). The authors declare that they have no conflict of interest.	No	Cruciferous vegetables	Bladder cancer	Wholegrains, fruits, vegetables, beans
323	Liu	Cruciferous Vegetables Consumption and Risk of Renal Cell Carcinoma: A Meta-Analysis	2013	This study was supported by grant from the National Key Clinical Specialty Construction Project of China and the Zhejiang Provincial Educational Science Foundation of China (Grant Y201226273).	No	Cruciferous vegetables	Renal cell carcinoma	Wholegrains, fruits, vegetables, beans
324	Liu	Effect of Coffee Consumption on the Risk of Gastric Cancer: A Systematic Review and Meta-Analysis of Prospective Cohort Studies	2015	This work was supported by grants from project of medical science and technology of Zhejiang province of China (No. Y201477434). The funders had no role in study design, data collection and analysis, decision to publish, or preparation of the manuscript. The authors have declared that no competing interests exist.	Yes	Coffee	Gastric cancer; gastric cardia cancer; gastric non-cardia cancer	Sugar-sweetened drinks
325	Liu	Body Mass Index Can Increase the Risk of Gallbladder Cancer: A Meta-Analysis of 14 Cohort Studies	2016	Source of support: Departmental sources. All authors declared no conflicts of interest.	Yes	BMI	Gallbladder cancer	Body size
326	Liu	Fruit and vegetable consumption and risk of bladder cancer: an updated meta-analysis of observational studies	2015	There are no conflicts of interest.	No	Fruit; vegetables; fruit and vegetables	Bladder cancer	Wholegrains, fruits, vegetables, beans
327	Liu	Higher Caffeinated Coffee Intake Is Associated with Reduced Malignant Melanoma Risk: A Meta-Analysis Study	2016	This work was supported by the China Post-doctoral Science Foundation (NO: 2013M541563) and the peak of six personnel Foundation in Jiangsu Province. The funders had no role in study design, data collection and analysis, decision to publish, or preparation of the manuscript. The authors have declared that no competing interests exist.	Yes	Caffeinated coffee; decaffeinated coffee	Malignant melanoma	Sugar-sweetened drinks
328	Liu	Intake of fruit and vegetables and risk of esophageal squamous cell carcinoma: A meta-analysis of observational studies	2013	Not reported	No	Vegetables; fruit	Esophageal squamous cell carcinoma; esophageal cancer	Wholegrains, fruits, vegetables, beans
329	Liu	Leisure time physical activity and cancer risk: evaluation of the WHO’s recommendation based on 126 high-quality epidemiological studies	2016	This work was supported by the National Natural Science Foundation of China (NSFC-81172754 to SW, NSFC-81302491 to LL, and NSFC-81172752 to SN). SW, LL and SN had financial support from the National Natural Science Foundation of China for the submitted work.	Yes	Leisure time physical activity	Overall cancer; colorectal cancer; colon cancer; rectum cancer; lung cancer; pancreatic cancer; lymphoid neoplasms	Physical activity
330	Liu	Tea consumption reduces the risk of oral cancer: a systematic review and meta-analysis	2016	This study was financially supported by grant 2015JQ8301 (principal investigator Sai Ma) from the Natural Science Foundation of Shaanxi Province, grant 81130078 (principal investigator Jihua Chen) and grant 81300927 (principal investigator Sai Ma) from the National Nature Science Foundation of China, and Program No. IRT13051 from the Program for Changjiang Scholars and Innovative Research Team in…	Yes	Tea; green tea; black tea	Oral cancer	Sugar-sweetened drinks
331	Liu	Cruciferous vegetables intake is inversely associated with risk of breast cancer: A meta-analysis	2013	Conflict of interest statement: None declared.	No	Cruciferous vegetables	Breast cancer	Wholegrains, fruits, vegetables, beans
332	Liu	Dose-response relationships between cigarette smoking and kidney cancer: A systematic review and meta-analysis	2019	AL was supported by a AIRC fellowship for Italy. The work of SG is partially supported by the Italian League Against Cancer (LILT, Milan). The authors have no potential conflicts of interest to declare.	Yes	Cigarette smoking; smoking cessation	Kidney cancer	Tobacco use
333	Liu	The association between BMI and kidney cancer risk: An updated dose-response meta-analysis in accordance with PRISMA guideline	2018	The authors have no funding and no conflicts of interest to disclose. The authors declare that they have no competing interests.	Yes	BMI	Kidney cancer	Body size
334	Liu	Dietary patterns and oesophageal squamous cell carcinoma: a systematic review and meta-analysis	2014	This study was supported by World Cancer Research Fund, International (Grant No. 2010/240). The authors declare no conflict of interest.	No	Western pattern; healthy pattern; drinker/alcohol pattern	Oesophageal squamous cell carcinoma	Wholegrains, fruits, vegetables, beans
335	Liu	Vitamin and multiple-vitamin supplement intake and incidence of colorectal cancer: a meta-analysis of cohort studies	2015	The authors received no specific funding for this study. The authors declare that they have no competing interest.	No	Folate supplements; vitamin d supplements; vitamin b6 supplements; vitamin b2 supplements; vitamin a supplements; vitamin c supplements; vitamin e supplements; vitamin b12 supplements; vitamin b3 supplements; multiple-vitamin supplements	Colorectal cancer; colon cancer	Supplements
336	Liu	Association Between Physical Activity and Lower Risk of Lung Cancer: A Meta-Analysis of Cohort Studies	2019	The authors declare that the research was conducted in the absence of any commercial or financial relationships that could be construed as a potential conflict of interest.	Yes	Physical activity; total physical activity; leisure time physical activity	Lung cancer	Physical activity
337	Liu	Dietary Factors and Thyroid Cancer Risk: A Meta-Analysis of Observational Studies	2014	This study was supported by the grants from Guangdong Key-Project of Science and Technology (No. 2009A030301003) and Guangzhou Science and Technology Program (No. 12A52061518).	Yes	Fish; salt water fish; fresh water fish; shellfish; vegetables; cruciferous vegetables; fruits; meat; grains	Thyroid cancer; papillary carcinoma; all histologic types of thyroid cancer	Red and processed meat; wholegrains, fruits, vegetables, beans
338	Long	Cigarette smoking and the risk of nasopharyngeal carcinoma: a meta-analysis of epidemiological studies	2017	This study was partially supported by grants 81472971 from the National Natural Science Foundation of China. Competing interests: None declared.	Yes	Cigarette smoking	Nasopharyngeal carcinoma; differentiated nasopharyngeal carcinoma; undifferentiated nasopharyngeal carcinoma	Tobacco use
339	Lu	Dietary Patterns and Pancreatic Cancer Risk: A Meta-Analysis	2017	This study was supported by the Health Department of Zhejiang Province (Grant No. 2017KY174), Science Technology Department of Zhejiang Province (Grant No. 2014C33241), the National Health and Family Planning Commission of Scientific Research Fund of People’s Republic of China (Grant No. WKJ2013-2-001), and Innovation disciplines of Zhejiang Province to X.-J.C. The authors declared no conflict of…	No	Healthy pattern; western-type pattern; heavy drinking pattern; light-moderate drinking pattern	Pancreatic cancer	Wholegrains, fruits, vegetables, beans
340	Lu	Association Between Environmental and Socioeconomic Risk Factors and Hepatocellular Carcinoma: A Meta-Analysis	2022	The authors gratefully acknowledge the financial support by the National Natural Science Foundation of China (No. 81872584), the National 863 Young Scientist Program (No. 2015AA020940), the Natural Science Foundation of Guangdong Province. (No. 2016A030313138), Key Projects of Guangzhou Science and Technology Program (No. 201704020056), the Natural Science Foundation of Shenzhen (No. JCYJ20210324…	No	Passive smoking	Hepatocellular carcinoma	Tobacco use
341	Lugo	Strong excess risk of pancreatic cancer for low frequency and duration of cigarette smoking: A comprehensive review and meta-analysis	2018	A.L. was supported by a AIRC fellowship for Italy. The work of M.R. was supported by a fellowship from the Italian Foundation for Cancer Research (FIRC). The work of S.G. was partially supported by the Italian League Against Cancer (LILT, Milan). Conflict of interest statement: None declared.	Yes	Cigarette smoking; smoking cessation	Pancreatic cancer	Tobacco use
342	Lugo	Should we consider gallbladder cancer a new smoking-related cancer? A comprehensive meta-analysis focused on dose–response relationships	2020	Grant sponsor: Associazione Italiana per la Ricerca sul Cancro; Grant sponsor: Lega Italiana per la Lotta contro i Tumori (Milan, Italy). The authors declare no conflict of interest.	Yes	Cigarette smoking; smoking cessation	Gallbladder cancer	Tobacco use
343	Lunet	Fruit and Vegetables Consumption and Gastric Cancer: A Systematic Review and Meta-Analysis of Cohort Studies	2005	Nuno Lunet received a Grant from Fundação para a Ciência e a Tecnologia (SFRH/BD/3293/2000).	No	Fruit; vegetables	Gastric cancer	Wholegrains, fruits, vegetables, beans
344	Lunet	Fruit and vegetable consumption and gastric cancer by location and histological type: case-control and meta-analysis	2007	Grants from 'Fundação para a Ciência e a Tecnologia' (POCI/SAU-ESP/561 26/2004, POCI/SAU-ESP/61685/2004, SFRH/BD/3293/2000; POCTI/ESP/35769/99; PRAXIS/2/2. 1/SAU/l 332/1 995) are gratefully acknowledged.	No	Fruit; vegetables	Gastric cardia cancer, all histological types; gastric non-cardia cancer, all histological types; gastric cancer, diffuse; gastric cancer, intestinal	Wholegrains, fruits, vegetables, beans
345	Luo	Consumption of vegetables may reduce the risk of liver cancer: Results from a meta-analysis of case-control and cohort studies	2015	No funding is received for this systematic review. The authors declare that they have no conflicts of interest concerning this article.	No	Vegetables; cruciferous vegetables	Liver cancer	Wholegrains, fruits, vegetables, beans
346	Luo	A meta-analysis of the association between poultry and egg consumption and the risk of brain cancer	2019	Funding: None. Competing interests: None.	No	Poultry	Brain cancer; glioma	Red and processed meat
347	Luo	Systematic review with meta-analysis: meat consumption and the risk of hepatocellular carcinoma	2014	This study was supported by the fund of Zhejiang Province Medical and Health Science and Technology Project (2012KYA022). Declaration of personal interests: None.	No	Red meat; processed meat; white meat; fish; total meat	Hepatocellular carcinoma	Red and processed meat
348	Luo	Carrot intake and incidence of urothelial cancer: a systematic review and meta-analysis	2017	The authors have no support or funding to this report. The authors declare no conflicts of interest.	Yes	Carrots	Urothelial cancer	Wholegrains, fruits, vegetables, beans
349	Luo	Association between dietary inflammatory index and oral cancer risk: A systematic review and dose-response meta-analysis	2022	This study was supported by the Science and Technology Innovation Program of Hunan Province (grant no. 2022SK2050) and the National Natural Science Foundation Program of China (grant nos. 81973137 and 82173608). The authors declare that the research was conducted in the absence of any commercial or financial relationships that could be construed as a potential conflict of interest.	No	Dietary inflammatory index	Oral cancer	Wholegrains, fruits, vegetables, beans
350	Lv	Fish Intake, Dietary Polyunsaturated Fatty Acids, and Lung Cancer: Systematic Review and Dose–Response Meta-Analysis of 1.7 Million Men and Women	2022	This work was supported by program for the 2025 Ningbo Major Project of Scientific and Technological Innovation [2019B10037]. The authors declare that they have no conflict of interests.	Yes	Fish	Lung cancer	Red and processed meat
351	Ma	rs1495741 as a tag single nucleotide polymorphism of N-acetyltransferase 2 acetylator phenotype associates bladder cancer risk and interacts with smoking: A systematic review and meta-analysis	2016	This study was sponsored by Program of Shanghai Subject Chief Scientist (XBR2013076). The authors have no conflicts of interest to disclose.	No	Smoking	Bladder cancer	Tobacco use
352	Ma	Obesity and Risk of Thyroid Cancer: Evidence from a Meta-Analysis of 21 Observational Studies	2015	This study is supported by the National High Technology Research and Development Program of China (863 Program, Grant No. 2011AA02A110). Conflicts of interest: None.	Yes	Obesity	Thyroid cancer; papillary thyroid cancer; follicular thyroid cancer; anaplastic thyroid cancer; medullary thyroid cancer	Body size
353	Ma	Alcohol Consumption and Gastric Cancer Risk: A Meta-Analysis	2017	Source of support: Departmental support. All the authors declare that they have no conflict of interest.	No	Alcohol	Gastric cancer	Alcohol
354	Ma	Daily sedentary time and its association with risk for colorectal cancer in adults: A dose–response meta-analysis of prospective cohort studies	2017	The authors have no funding and conflicts of interest to disclose.	No	TV viewing time; sitting time	Colorectal cancer; colon cancer; rectal cancer	Physical activity
355	Ma	Obesity and Risk of Colorectal Cancer: A Systematic Review of Prospective Studies	2013	This work was financially sponsored by the Shanghai Rising-Star Program (No. 11QA1404800), the Grants from the National Natural Science Foundation of China (No. 81001069), and Shanghai Science and Technology Development Fund (No. 12140902300 and No. 12410707400). The funders had no role in study design, data collection and analysis, decision to publish, or preparation of the manuscript. The autho…	Yes	BMI; waist circumference	Colorectal cancer; colon cancer; proximal colon cancer; distal colon cancer; rectal cancer	Body size
356	Magalhaes	Dietary patterns and colorectal cancer: systematic review and meta-analysis	2012	There are no conflicts of interest.	No	Drinker pattern; western pattern; healthy pattern	Colorectal cancer; colon cancer; rectal cancer; proximal colon cancer; distal colon cancer	Wholegrains, fruits, vegetables, beans
357	Mahjub	Association between Alcohol Consumption and Gastric Cancer: A Meta-Analysis	2007	Not reported	No	Alcohol; beer or liquor; vodka; wine; other types of alcohol	Gastric cancer	Alcohol
358	Mahmood	Domain-specific physical activity and sedentary behaviour in relation to colon and rectal cancer risk: a systematic review and meta-analysis	2017	Conflict of interest: None declared.	Yes	Recreational physical activity; transportation physical activity; household physical activity	Colon cancer; rectum cancer	Physical activity
359	Malerba	A meta-analysis of coffee and tea consumption and the risk of glioma in adults	2013	This work was conducted with the contribution of the Italian Association for Cancer Research (AIRC), project No. 10068. CG was supported by Fondazione Umberto Veronesi. SM and FT were supported by a fellowship from the Italian Foundation for Cancer Research. The authors declare no conflict of interest.	No	Coffee; tea; coffee plus tea	Glioma	Sugar-sweetened drinks
360	Mamtani	Cancer risk in waterpipe smokers: a meta-analysis	2017	This work has been supported by Weill Cornell Medicine-Qatar Department of Global and Public Health and Biomedical Research Program funded by the Qatar Foundation. Ravinder Mamtani declares that he has no conflict of interest. Sohaila Cheema declares that she has no conflict of interest. Javaid Sheikh declares that he has no conflict of interest. Ahmad Al Mulla declares that he has no conflict of…	No	Waterpipe smoking	Head and neck cancer; esophagus cancer; stomach cancer; lung cancer; bladder cancer	Tobacco use
361	Mandelzweig	Smoking and risk of glioma: a meta-analysis	2009	Not reported	Yes	Smoking	Glioma	Tobacco use
362	Mao	A meta-analysis of alcohol intake and risk of bladder cancer	2010	Not reported	Yes	Alcohol; beer; wine; spirits	Bladder cancer	Alcohol
363	Mariano	Secondhand smoke exposure and oral cancer risk: a systematic review and meta-analysis	2022	The authors have not declared a specific grant for this research from any funding agency in the public, commercial or not-for-profit sectors. Competing interests: None declared.	No	Secondhand smoke	Oral cancer	Tobacco use
364	Masaoka	Cigarette smoking and bladder cancer risk: an evaluation based on a systematic review of epidemiologic evidence in the Japanese population	2016	This study was supported by the National Cancer Center Research and Development Fund. Conflict of interest statement: None declared.	No	Cigarette smoking	Bladder cancer	Tobacco use
365	Matsuo	Cigarette Smoking and Pancreas Cancer Risk: An Evaluation Based on a Systematic Review of Epidemiologic Evidence in the Japanese Population	2011	This study was supported by Third Term Comprehensive 10-year Strategy for Cancer Control from the Ministry of Health, Labour and Welfare, Japan. Conflict of interest statement: None declared.	Yes	Cigarette smoking	Pancreatic cancer	Tobacco use
366	Mello	The synergistic effect of tobacco and alcohol consumption on oral squamous cell carcinoma: a systematic review and meta-analysis	2019	FWM (grant number 88887.200724/2018-00) and GM (grant number 88887.200723/2018-00) are supported by the Fundação de Amparo à Pesquisa e Invovação do Estado de Santa Catarina (FAPESC). This study was financed in part by the Coordenação de Aperfeiçoamento de Pessoal de Nível Superior - Brasil (CAPES) - Finance Code 001. The authors declare that they have no conflict of interest.	No	Tobacco; smoked tobacco; cigarettes; filtered cigarettes; unfiltered cigarettes/cigar/pipe; bidi; oral snuff; alcohol; fermented beverages; beer	Oral squamous cell carcinoma	Alcohol; tobacco use
367	Micek	Coffee consumption and colorectal cancer risk: a dose-response meta-analysis on prospective cohort studies	2019	This research received no external funding. The authors declare no conflict of interest.	Yes	Coffee; caffeinated coffee; decaffeinated coffee	Colorectal cancer; colon cancer; rectal cancer	Sugar-sweetened drinks
368	Milajerdi	Sweetened Beverages Consumption and Pancreatic Cancer: A Meta-Analysis	2019	Dr. Ahmad Esmaillzadeh was financially supported by Iran National Science Foundation (INSF). No potential conflict of interest was reported by the authors.	No	Sweetened beverages	Pancreatic cancer	Sugar-sweetened drinks
369	Miranda	Coffee is protective against oral and pharyngeal cancer: A systematic review and meta-analysis	2017	There are no potential conflicts of interest.	No	Coffee	Oral and pharyngeal cancer; oral cavity cancer; pharyngeal cancer	Sugar-sweetened drinks
370	Mirtavoos-Mahyaria	Effects of Coffee, Black Tea and Green Tea Consumption on the Risk of Non-Hodgkin’s Lymphoma: A Systematic Review and Dose–Response Meta-Analysis of Observational Studies	2019	This work was supported by the Students’ Scientific Research Center, Tehran University of Medical Sciences and Health Services, Tehran, Iran, under Grant number 97-03-61-39263. The authors declare that there is no conflict of interest.	No	Coffee; green tea; black tea	Non-Hodgkin's lymphoma	Sugar-sweetened drinks
371	Miyazaki	Decreased risk of esophageal cancer owing to cigarette and alcohol cessation in smokers and drinkers: a systematic review and meta‑analysis	2017	Funding of this study depends on the Japan Esophageal Society. All authors declare that they have no potential conflicts of interest in this manuscript.	No	Smoking cessation; drinking cessation	Esophageal cancer; esophageal squamous cell carcinoma; esophageal adenocarcinoma	Alcohol; tobacco use
372	Moazzen	Folic acid intake and folate status and colorectal cancer risk: A systematic review and meta-analysis	2018	This study was financially supported by Research Vice Chancellor of Tabriz University of Medical Sciences (grant numbers: TBZMED.REC.1394.1193). The authors declare that they have no competing interests.	No	Folic acid supplements	Colorectal cancer	Supplements
373	Moazzen	Diet Quality and Upper Gastrointestinal Cancers Risk: A Meta-Analysis and Critical Assessment of Evidence Quality	2020	This research received no external funding. S.M. is in receipt of a Ph.D. scholarship from the University of Groningen, Groningen, The Netherlands. The authors declare no conflict of interest.	Yes	Diet inflammatory index; mediterranean diet score	Upper gastrointestinal cancer; esophagus cancer; gastric cancer	Wholegrains, fruits, vegetables, beans
374	Moazzen	Systematic review and meta-analysis of diet quality and colorectal cancer risk: is the evidence of sufficient quality to develop recommendations?	2021	This research received no external funding. SM is supported by a PhD scholarship from the University of Groningen, Groningen, The Netherlands. No potential conflict of interest was reported by the author(s).	Yes	Diet inflammatory index; mediterranean diet score; dietary approaches to stop hypertension; healthy eating index	Colorectal cancer; colon cancer; rectal cancer	Wholegrains, fruits, vegetables, beans
375	Mohammadian Khonsari	Association of childhood and adolescence obesity with incidence and mortality of adulthood cancers. A systematic review and meta-analysis	2023	Alborz university of Medical Sciences funded this study. The authors declare that the research was conducted in the absence of any commercial or financial relationships that could be construed as a potential conflict of interest.	Yes	Obesity in children and adolescents	Overall cancer; hematologic malignancies; colorectal cancer; pancreas cancer	Body size
376	Mohseni	The Association of Dietary Approaches to Stop Hypertension (DASH) Diet with the Risk of Colorectal Cancer: A Meta-Analysis of Observational Studies	2020	This research did not receive any specific grant funding. The authors declare no conflict of interest.	Yes	DASH diet	Colorectal cancer; colon cancer; rectal cancer	Wholegrains, fruits, vegetables, beans
377	Monninkhof	Physical Activity and Breast Cancer: A Systematic Review	2007	Not reported	No	Physical activity	Breast cancer	Physical activity
378	Montazeri	Waterpipe smoking and cancer: systematic review and meta-analysis	2017	This research received no specific grant from any funding agency in the public, commercial or not-for-profit sectors. Competing interests: None declared.	No	Waterpipe smoking	Lung cancer; oesophagus cancer	Tobacco use
379	Morze	Diet Quality as Assessed by the Healthy Eating Index, Alternate Healthy Eating Index, Dietary Approaches to Stop Hypertension Score, and Health Outcomes: A Second Update of a Systematic Review and Meta-Analysis of Cohort Studies	2020	The research work of Anna Danielewicz is supported by Minister of Science and Higher Education through the program entitled “Regional Initiative of Excellence” for the years 2019-2022, Project 010/RID/2018/19, amount of funding 12.000.000 PLN. No potential conflict of interest was reported by the authors.	Yes	Healthy eating index; alternative healthy eating index; dietary approaches to stop hypertension score; all dietary indices combined	Overall cancer; colorectal cancer; hepatocellular cancer; lung cancer	Wholegrains, fruits, vegetables, beans
380	Morze	An updated systematic review and meta‑analysis on adherence to mediterranean diet and risk of cancer	2021	The research work of Ms Anna Danielewicz and Prof. Katarzyna Przybylowicz is fnancially supported by the Minister of Science and Higher Education in the range of the program entitled “Regional Initiative of Excellence” for the years 2019–2022, Project No. 010/ RID/2018/19, amount of funding 12.000.000 PLN. No confict of interest to declare.	Yes	Mediterranean diet; cereals; fish; fruit; legumes; meat; vegetables; whole grains	Overall cancer; bladder cancer; blood cancer; colorectal cancer; esophagus cancer; gastric cancer; head and neck cancer; liver cancer; pancreas cancer; respiratory cancer	Alcohol; red and processed meat; wholegrains, fruits, vegetables, beans
381	Moskal	Alcohol intake and colorectal cancer risk: A dose–response meta-analysis of published cohort studies	2006	Grant sponsor: International Agency for Research on Cancer.	Yes	Alcohol	Colorectal cancer; colon cancer; rectal cancer	Alcohol
382	Mozaffari	Is eating a mixed diet better for health and survival?: A systematic review and meta-analysis of longitudinal observational studies	2022	No potential conflict of interest was reported by the authors.	No	Fruit and vegetables diversity; vegetables diversity; fruit diversity; vegetables subgroups diversity	All cancer	Wholegrains, fruits, vegetables, beans
383	Mu	Association between smokeless tobacco use and oral cavity cancer risk in women compared with men: a systematic review and meta-analysis	2021	This study was supported by grants from the National Key R&D Program of China (No. 2016YFC0904900), National Science and Technology Major Projects for “Major New Drugs Innovation and Development” of China (No.2018ZX09201014, No.2017ZX09101001 and No.2017ZX09304028), National Natural Science Foundation of China (No. 81872940, 81973395 and 82073935) and Natural Science Foundation of Beijing Municip…	Yes	Smokeless tobacco	Oral cavity cancer	Tobacco use
384	Myung	Effects of antioxidant supplements on cancer prevention: meta-analysis of randomized controlled trials	2010	Not reported	No	Antioxidant supplements; beta-carotene supplements; vitamin A supplements; vitamin E supplements; selenium supplements	Overall cancer; skin cancer; colorectal cancer; head and neck cancer; lung cancer; esophageal cancer; bladder cancer; stomach cancer; lymphoma and leukemia; renal cancer	Supplements
385	Naemi Kermanshahi	Fruit and vegetable intake in relation to gastric cancer risk: A comprehensive and updated systematic review and dose-response meta-analysis of cohort studies	2023	The meta-analysis was funded by the Abadan Faculty of Medical Sciences, Abadan, Iran. The authors declare that the research was conducted in the absence of any commercial or financial relationships that could be construed as a potential conflict of interest.	Yes	Total fruit; total vegetables; total fruit and vegetables; citrus	Gastric cancer; gastric cardia cancer; gastric non-cardia cancer	Wholegrains, fruits, vegetables, beans
386	Nakamura	The hazards and benefits associated with smoking and smoking cessation in Asia: a meta-analysis of prospective studies	2009	Funding: None. Competing interests: None.	No	Smoking	Lung cancer; upper aerodigestive tract cancers; gastric cancer; other cancers	Tobacco use
387	Nascimento	Muscle-strengthening activities and cancer incidence and mortality: a systematic review and meta-analysis of observational studies	2021	This work was supported by Sao Paulo Research Foundation (FAPESP), grant 2019/26326–6 (W.N. Scientific Initiation fellowship). This study was financed in part by the Coordenação de Aperfeiçoamento de Pessoal de Nível Superior - Brasil (CAPES) - Finance Code 001. The funding body had no involvement in design of the study, data collection, analysis, interpretation of data or in the drafting of the …	No	Muscle-strengthening activity; muscle-strengthening activity with aerobic activity	Bladder cancer; colon cancer; kidney cancer; lung cancer; pancreas cancer; rectal cancer	Physical activity
388	Ngamwong	Additive Synergism between Asbestos and Smoking in Lung Cancer Risk: A Systematic Review and Meta-Analysis	2015	Yuwadee Ngamwong was financially supported by the Opa Tangpitukkul’s scholarship and Center of Excellence for Innovation in Chemistry (PERCH-CIC). The authors have declared that no competing interests exist.	No	Smoking	Lung cancer	Tobacco use
389	Ni	Green Tea Consumption and the Risk of Liver Cancer: A Meta-Analysis	2017	This work was supported by the National Major Special Science and Technology Project of China (No. 2012ZX09103101–043). The authors declare no conflict of interest.	Yes	Green tea	Liver cancer	Sugar-sweetened drinks
390	Niedermaier	Body mass index, physical activity, and risk of adult meningioma and glioma: A meta-analysis	2015	The study involved institutional funding. The authors report no disclosures relevant to the manuscript. Go to Neurology.org for full disclosures.	Yes	BMI; physical activity	Meningioma; glioma	Body size; physical activity
391	Ning	A quantitative analysis of body mass index and colorectal cancer: findings from 56 observational studies	2010	The work was supported by grants R01 CA55076 from the National Cancer Institute. Support for Dr. Ning was provided by James K. Knox Memorial Fund, Department of Nutrition, Harvard School of Public Health. No conflict of interest was declared.	Yes	BMI	Colorectal cancer; colon cancer; rectal cancer	Body size
392	Nishino	Tobacco Smoking and Gastric Cancer Risk: An Evaluation Based on a Systematic Review of Epidemiologic Evidence among the Japanese Population	2006	This work was supported by the Third Term Comprehensive 10-year Strategy for Cancer Control from the Ministry of Health, Labor and Welfare, Japan.	Yes	Smoking	Gastric cancer	Tobacco use
393	Nucci	Dietary Fiber Intake and Risk of Pancreatic Cancer: Systematic Review and Meta-Analysis of Observational Studies	2021	This research received no external funding. The authors declare no conflict of interest.	Yes	Fibre; soluble fibre; insoluble fibre	Pancreatic cancer	Wholegrains, fruits, vegetables, beans
394	Nucci	Adherence to Mediterranean Diet and Risk of Pancreatic Cancer: Systematic Review and Meta-Analysis	2023	This research received no external funding. The authors declare no conflict of interest.	Yes	Mediterranean diet	Pancreatic cancer	Wholegrains, fruits, vegetables, beans
395	O’Connor	Vitamin and Mineral Supplements for the Primary Prevention of Cardiovascular Disease and Cancer: Updated Evidence Report and Systematic Review for the US Preventive Services Task Force	2022	Funding/Support: This research was funded under contract HHSA-290-2015-00007-I, Task Order 6, from the Agency for Healthcare Research and Quality (AHRQ), US Department of Health and Human Services, under a contract to support the US Preventive Services Task Force (USPSTF). Role of Funder/Sponsor: Investigators worked with USPSTF members and AHRQ staff to develop the scope, analytic framework, and…	No	Multivitamin supplements; beta carotene supplements; vitamin e supplements; vitamin d supplements; calcium supplements	Any cancer; lung cancer	Supplements
396	O'Keeffe	Smoking as a risk factor for lung cancer in women and men: a systematic review and meta-analysis	2018	The MRC Integrative Epidemiology Unit at the University of Bristol is supported by the University of Bristol and the Medical Research Council [MC_UU_12013/2, MC_UU_12013/3, MC_UU_12013/4, MC_UU_12013/6, MC_UU_12013/9]. LMOK is supported by a UK Medical Research Council Population Health Scientist fellowship (MR/M014509/1). GT is funded by a Cancer Research UK Postdoctoral Fellowship (C56067/A2133…	Yes	Smoking	Lung cancer	Tobacco use
397	O’Rorke	Can physical activity modulate pancreatic cancer risk? a systematic review and meta-analysis	2010	The principal author of this article (M.O’R.) is in receipt of a Department of Employment and Learning (DEL) PhD funded scholarship.	No	Total physical activity; leisure-time physical activity; transport physical ativity; low intensity physical activity; modeate intensity physical activity; vigorous intensity physical activity	Pancreatic cancer	Physical activity
398	O’Sullivan	Indoor tanning and the risk of developing non-cutaneous cancers: a systematic review and meta-analysis	2018	Dylan O’Sullivan is supported by a Queen Elizabeth II Scholarship and an Empire Life Fellowship. Troy Hillier is supported by an Empire Life Fellowship. Darren Brenner holds a Canadian Cancer Society Cancer Prevention Capacity Development Award (#703917). No conflicts of interest exist.	No	Indoor tanning	Non-cutaneous cancers; hematologic cancers; solid non-cutaneous cancers; other cancers; non-Hodgkin lymphoma; B-cell lymphoma; diffuse large B-cell; follicular lymphoma; T-cell lymphoma; Hodgkin lymphoma; multiple myeloma; leukemia; colorectal cancer	Sun exposure
399	O’Sullivan	Indoor tanning and skin cancer in Canada: A meta-analysis and attributable burden estimation	2019	This research is supported by a Canadian Cancer Society Research Institute Partner Prevention Research Grant (#703106). No conflicts of interest exist.	No	Indoor tanning	Melanoma; squamous cell carcinoma; basal cell carcinoma	Sun exposure
400	O’Sullivan	The current burden of non-melanoma skin cancer attributable to ultraviolet radiation and related risk behaviours in Canada	2021	This research was supported by a Canadian Cancer Society Research Institute Partner Prevention Research Grant (#703106). Dylan O’Sullivan was supported by a Queen Elizabeth II Scholarship, Ontario Graduate Scholarship, and Chen-Aronson Fellowship in Causes of Cancer. Darren Brenner held a Canadian Cancer Society Prevention Capacity Development Award (#703917). Christine Friedenreich was supported…	No	Sunburn; sunbathing; combined UVR risk behaviours	Basal cell carcinoma; cutaneous squamous cell carcinoma	Sun exposure
401	O’Sullivan	Risk Factors for Early-Onset Colorectal Cancer: A Systematic Review and Meta-analysis	2022	Dylan O’Sullivan is supported by a Canadian Institutes of Health Research (CIHR) Postdoctoral Fellowship. The authors disclose no conflicts.	No	BMI; alcohol; smoking	Early onset colorectal cancer	Alcohol; body size; tobacco use
402	Odutola	Lifestyle and risk of follicular lymphoma: a systematic review and meta‑analysis of observational studies	2020	This study did not receive any specific grant from funding agency in the public, commercial, or not-for-profit sectors. MTvL is supported by a postdoctoral fellowship from the National Health and Medical Research Council (ID 1012141). The authors have declared that they have no conflicts of interest.	No	Smoking; alcohol; beer; wine; liquor; BMI	Follicular lymphoma	Alcohol; body size; tobacco use
403	Okekpa	Nasopharyngeal Carcinoma (NPC) Risk Factors: A Systematic Review and Meta-Analysis of the Association with Lifestyle, Diets, Socioeconomic and Sociodemographic in Asian Region	2019	The authors would like to thank Universiti Sains Malaysia (USM) FRGS research grant (203.CIPPT.6711737) for funding this project and Tertiary education trust fund Nigeria for sponsoring the student. No conflict of interest exist among the authors.	No	Salted fish; smoking; alcohol	Nasopharyngeal carcinoma	Alcohol; red and processed meat; tobacco use
404	Oze	Alcohol Drinking and Esophageal Cancer Risk: An Evaluation Based on a Systematic Review of Epidemiologic Evidence Among the Japanese Population	2011	This study was supported by Third Term Comprehensive 10-year Strategy for Cancer Control from the Ministry of Health, Labour and Welfare, Japan. Conflict of interest statement: None declared.	No	Alcohol	Esophageal cancer	Alcohol
405	Oze	Cigarette Smoking and Esophageal Cancer Risk: An Evaluation Based on a Systematic Review of Epidemiologic Evidence Among the Japanese Population	2012	This study was supported by Third Term Comprehensive 10-year Strategy for Cancer Control from the Ministry of Health, Labour and Welfare, Japan. Conflict of interest statement: None declared.	No	Cigarette smoking	Esophageal cancer	Tobacco use
406	Palmer	Are common factors involved in the pathogenesis of primary liver cancers? A meta-analysis of risk factors for intrahepatic cholangiocarcinoma	2012	Supported in part by NIH grant DK 069370 (TP). The authors who have taken part in this study declared that they do not have anything to disclose regarding funding or conflict of interest with respect to this manuscript. The underlying research reported in this study was funded by the NIH Institutes of Health.	No	Obesity; smoking; alcohol	Intrahepatic cholangiocarcinoma	Alcohol; body size; tobacco use
407	Paluszkiewicz	Main dietary compounds and pancreatic cancer risk. The quantitative analysis of case–control and cohort studies	2012	Each author warrants that they have no commercial associations that might pose a conflict of interest in connection with the submitted article.	No	Red meat; vegetables; fruit; fish; poultry	Pancreatic cancer	Red and processed meat; wholegrains, fruits, vegetables, beans
408	Pang	Young adulthood and adulthood adiposity in relation to incidence of pancreatic cancer: a prospective study of 0.5 million Chinese adults and a meta-analysis	2017	Funding: Baseline survey: Kadoorie Charitable Foundation, Hong Kong. Long-term continuation: UK Wellcome Trust (088158/Z/09/Z, 104085/Z/14/Z), Chinese Ministry of Science and Technology (2011BAI09B01, 2012-14), Chinese National Natural Science Foundation (81390541). The British Heart Foundation, UK Medical Research Council and Cancer Research UK provide core funding to the Oxford CTSU. MVH acknow…	No	Young adulthood BMI; adulthood BMI; waist circumference; waist-to-hip ratio	Pancreatic cancer	Body size
409	Papaioannou	Antioxidants in the chemoprevention of colorectal cancer and colorectal adenomas in the general population: a systematic review and meta-analysis	2011	This study was funded (in part) by the UK National Coordinating Centre for Health Technology Assessment.	No	Antioxidant supplements	Colorectal cancer	Supplements
410	Pararas	The Protective Effect of Bariatric Surgery on the Development of Colorectal Cancer: A Systematic Review and Meta-Analysis	2023	This research received no external funding. The authors declare no conflict of interest.	No	Bariatric surgery	Colorectal cancer	Body size
411	Park	Systematic Review with Meta-Analysis: Low-Level Alcohol Consumption and the Risk of Liver Cancer	2020	This study project was supported by The Korean Liver Cancer Association. No potential conflict of interest relevant to this article was reported.	No	Alcohol	Liver cancer	Alcohol
412	Park	Vitamin D status and risk of non-Hodgkin lymphoma: An updated meta-analysis	2019	The authors received no specific funding for this work. Samsung Health Research Institute, Samsung Electronics Co. Ltd. Provided support in the form of salaries for authors HYP, KL and JK, but did not have any additional role in the study design, data collection and analysis, decision to publish, or preparation or the manuscript.	No	Sunlight vitamin D	Non-Hodgkin lymphoma; diffuse large B-cell lymphoma; follicular lymphoma; chronic lymphocytic leukemia/small lymphocytic lymphoma; marginal zone lymphoma; B-cell subtype of non-Hodgkin lymphoma; T-cell subtype of non-Hodgkin lymphoma	Sun exposure
413	Park	Body mass index and biliary tract disease: A systematic review and meta-analysis of prospective studies	2014	This study was supported by the Sookmyung Women's University Research Grant (2014). The authors declare no conflict of interest.	Yes	BMI	Biliary tract cancer; gallbladder cancer; gallbladder and other biliary tract cancer	Body size
414	Park	Effects of Vitamin and Antioxidant Supplements in Prevention of Bladder Cancer: a Meta-Analysis of Randomized Controlled Trials	2017	The authors have no potential conflicts of interest to disclose.	No	Vitamin and antioxidant supplements; vitamin a supplements; vitamin b 6 supplements; vitamin c supplements; vitamin e supplements; beta-carotene supplements; selenium supplements	Bladder cancer	Supplements
415	Park	Attributable fraction of tobacco smoking on cancer using population-based nationwide cancer incidence and mortality data in Korea	2014	This work was mainly supported by the National Cancer Center, Korea (NCC-0710160, NCC-1010210) and was partially supported by a grant of the Seoul Research & Business Development program (no. 10526). The authors declare that they have no competing interests.	Yes	Tobacco smoking; passive smoking	Oral cavity cancer; pharynx cancer; esophagus cancer; stomach cancer; colorectal cancer; pancreas cancer; larynx cancer; lung cancer; bladder cancer	Tobacco use
416	Parra‑Soto	Association of meat, vegetarian, pescatarian and fsh-poultry diets with risk of 19 cancer sites and all cancer: fndings from the UK Biobank prospective cohort study and meta-analysis	2022	The UK Biobank was supported by the Wellcome Trust, Medical Research Council, Department of Health, Scottish Government and Northwest Regional Development Agency. It also had funding from the Welsh Assembly Government and British Heart Foundation. S.P.-S. and FP-R receive financial support from the Chilean government for doing their PhD (ANID-Becas Chile). KML is supported by a National Health an…	No	Vegetarian diet; pescatarian diet; meat-eating diet	Overall cancer; colorectal cancer; colon cancer; rectal cancer; lung cancer	Wholegrains, fruits, vegetables, beans
417	Pavia	Association between fruit and vegetable consumption and oral cancer: a meta-analysis of observational studies	2006	None of the authors had any conflicts of interest.	Yes	Fruit; vegetables; green vegetables; citrus fruit	Oral cancer	Wholegrains, fruits, vegetables, beans
418	Pelucchi	Alcohol drinking and bladder cancer risk: a meta-analysis	2012	This work was conducted with the contribution of the Italian Association for Cancer Research (AIRC), project Nos. 10068 and 10258 (My First AIRC Grant). IT was supported by a fellowship from the Italian Foundation for Cancer Research. The authors declare no conflicts of interest.	Yes	Alcohol	Bladder cancer	Alcohol
419	Petrick	Body Mass Index, Diabetes and Intrahepatic Cholangiocarcinoma Risk: The Liver Cancer Pooling Project and Meta-analysis	2018	Grant Support: NIH Intramural Research Program, National Cancer Institute (JL Petrick, JE Thistle, LE BeaneFreeman, JN Hofmann, CM Kitahara, ND Freedman, BI Graubard, J Koshiol, LM Liao, MS Linet, MP Purdue, C Schairer, R Sinha, AL Van Dyke, KA McGlynn). National Institutes of Health grants CA047988 (I Lee, JE Buring), HL043851 (I Lee, JE Buring), HL080467 (I Lee, JE Buring), HL099355 (I Lee, JE …	No	BMI	Intrahepatic cholangiocarcinoma	Body size
420	Petti	Revisiting the association between alcohol drinking and oral cancer in nonsmoking and betel quid non-chewing individuals	2012	The authors of the present study declare no conflict of interest.	No	Alcohol	Oral cancer	Alcohol
421	Petti	Alcohol is not a risk factor for oral cancer in nonsmoking, betel quid non-chewing individuals. A meta-analysis update	2013	Not reported	No	Alcohol	Oral cancer	Alcohol
422	Petti	The Magnitude of Tobacco Smoking-Betel Quid Chewing-Alcohol Drinking Interaction Effect on Oral Cancer in South-East Asia. A Meta-Analysis of Observational Studies	2013	The authors have no support or funding to report. The authors have declared that no competing interests exist.	No	Tobacco smoking; alcohol	Oral cancer	Alcohol; tobacco use
423	Pham	Fish Consumption and Colorectal Cancer Risk: An Evaluation Based on a Systematic Review of Epidemiologic Evidence Among the Japanese Population	2013	This work was supported, in part, by the National Cancer Center Research and Development Fund (24-A-3). Conflict of interest statement: None declared.	No	Fish	Colorectal cancer; colon cancer; rectal cancer	Red and processed meat
424	Pham	Meat Consumption and Colorectal Cancer Risk: An Evaluation Based on a Systematic Review of Epidemiologic Evidence Among the Japanese Population	2014	This study was supported by the National Cancer Center Research and Development Fund. Conflict of interest statement: None declared.	No	Total meat; red meat; processed meat; poultry	Colorectal cancer; colon cancer; rectal cancer	Red and processed meat
425	Pirie	Heterogeneous relationships of squamous and basal cell carcinomas of the skin with smoking: the UK Million Women Study and meta-analysis of prospective studies	2018	The Million Women Study is funded by Cancer Research UK (C570/A16491) and the UK Medical Research Council (MR/K02700X/1). The authors declare no competing interests.	No	Smoking	Squamous cell carcinoma; basal cell carcinoma	Tobacco use
426	Poorolajal	Risk factors for stomach cancer: a systematic review and meta-analysis	2020	The Vice-Chancellor of Research and Technology, Hamadan University of Medical Sciences funded this study (No. 9610266919). The authors have no conflicts of interest to declare for this study.	No	Cigarette smoking; alcohol; BMI; physical activity; fruit; vegetables; black tea; green tea; coffee; fish; red meat	Stomach cancer	Alcohol; body size; physical activity; red and processed meat; sugar-sweetened drinks; tobacco use; wholegrains, fruits, vegetables, beans
427	Prabhu	Systematic review with meta-analysis: race-specific effects of alcohol and tobacco on the risk of oesophageal squamous cell carcinoma	2013	JHR has received research funding from the U.S. National Institutes of Health and the Damon Runyon Cancer Research Foundation. Declaration of personal interests: None.	No	Tobacco; alcohol	Esophagus squamous cell carcinoma	Alcohol; tobacco use
428	Prabhu	The Synergistic Effects of Alcohol and Tobacco Consumption on the Risk of Esophageal Squamous Cell Carcinoma: A Meta-Analysis	2014	Financial support: None. Potential competing interests: None.	No	Alcohol; tobacco	Esophagus squamous cell carcinoma	Alcohol; tobacco use
429	Pranata	Coffee and tea consumption and the risk of glioma: a systematic review and dose–response meta-analysis	2022	The authors received no financial support for the research, authorship and/or publication of this article. The authors declare that they have no competing interests.	Yes	Coffee; tea	Glioma	Sugar-sweetened drinks
430	Prasad	Risk of major cancers associated with various forms of tobacco use in India: a systematic review and meta-analysis	2019	The authors declare that they have no conflict of interest.	No	Tobacco; tobacco chewing; bidi; cigarettes; tobacco smoking	Oral cancer; oropharynx cancer; hypopharynx cancer; esophagus cancer; larynx cancer; lung cancer	Tobacco use
431	Psaltopoulou	Tobacco smoking and risk of multiple myeloma: A meta-analysis of 40 observational studies	2013	Not reported	Yes	Smoking	Multiple myeloma	Tobacco use
432	Psaltopoulou	Alcohol intake, alcoholic beverage type and multiple myeloma risk: a meta-analysis of 26 observational studies	2015	We are extremely thankful to and acknowledge the World Cancer Research Fund (WCRF), for the grant named “ Identifying the role of nutrition, physical activity and body size in hematological malignancies through systematic reviews and meta-analyses ” funded by Wereld Kanker Onderzoek Fonds (WCRF NL) and administered by WCRF International as part of the WCRF International program. Disclosure forms …	Yes	Alcohol; beer; wine; liquor	Multiple myeloma	Alcohol
433	Psaltopoulou	Physical Activity and Gastric Cancer Risk: A Systematic Review and Meta-Analysis	2016	The authors report no conflicts of interest.	Yes	Any physical activity; total physical activity; recreational physical activity	Gastric cancer; gastric cardia cancer; gastric noncardia cancer	Physical activity
434	Psaltopoulou	Alcohol consumption and risk of hematological malignancies: A meta-analysis of prospective studies	2018	Grant sponsor: World Cancer Research Fund; Grant number: 2013/995. The authors report no conflict of interest.	Yes	Alcohol; wine; liquor; beer	Non-Hodgkin lymphoma; diffuse large B-cell lymphoma; follicular lymphoma; chronic lymphocytic leukemia/small lymphocytic lymphoma; T-non-Hodgkin lymphoma; Hodgkin lymphoma; leukemia; ML; acute myeloid leukemia	Alcohol
435	Psaltopoulou	Anthropometric characteristics, physical activity and risk of hematological malignancies: A systematic review and meta-analysis of cohort studies	2019	Grant sponsor: Wereld Kanker Onderzoek Fonds (WCRF NL); Grant numbers: Grant number: 2013/995, 2013/995; Grant sponsor: WCRF International; Grant sponsor: World Cancer Research Fund (WCRF). The authors report no conflict of interest.	Yes	BMI; waist circumference; waist-to-hip ratio; physical activity; recreational physical activity	Non-Hodgkin lymphoma; diffuse large B-cell lymphoma; follicular lymphoma; small lymphocytic lymphoma/chronic lymphocytic leukemia; Hodgkin lymphoma; multiple myeloma; leukemia; acute lymphoblastic leukemia; acute myeloid leukemia; chronic myeloid leukemia	Body size; physical activity
436	Qi	Alcohol Consumption and Risk of Glioma: A Meta-Analysis of 19 Observational Studies	2014	The authors declare no conflict of interest.	No	Alcohol; beer; wine; spirits	Glioma	Alcohol
437	Qin	Fish or Long-Chain (n-3) PUFA Intake Is Not Associated with Pancreatic Cancer Risk in a Meta-Analysis and Systematic Review	2012	Partially supported by an NIH grant (R03CA139261). B. Qin is a recipient of the Sanofi-Aventis/UNC Global Nutrition Scholarship. P. Xun is a recipient of the UNC Postdoctoral Award for Research Excellence. Author disclosures: B. Qin, P. Xun, and K. He, no conflicts of interest.	No	Fish	Pancreatic cancer	Red and processed meat
438	Qin	Relationship between cigarette smoking and risk of chronic myeloid leukaemia: a meta-analysis of epidemiological studies	2017	No potential conflict of interest was reported by the authors.	Yes	Cigarette smoking	Chronic myeloid leukemia	Tobacco use
439	Qin	Obesity and Risk of Bladder Cancer: A Meta-analysis of Cohort Studies	2013	The work is supported by Zhejiang Provincial Natural Science Foundation of China (LY12H05006) and Zhejiang Provincial Medical Science and technology Program (2012RCA016).	Yes	Obesity	Bladder cancer	Body size
440	Qin	Folic acid supplements and colorectal cancer risk: meta-analysis of randomized controlled trials	2015	This study was partially supported by the National Natural Science Foundation of China (NSFC 81472634), the Health Department Guidance Project of Jiangsu Province (Z201201), the Program for Development of Innovative Research Team in the First Affiliated Hospital of NJMU and the Project Funded by the Priority Academic Program Development of Jiangsu Higher Education Institutions (JX10231801), the J…	Yes	Folic acid supplements	Colorectal cancer	Supplements
441	Qin	Folic acid supplementation and cancer risk: A meta-analysis of randomized controlled trials	2013	Grant sponsor: Major State Basic Research Development Program of China; Grant number: 973 programe; 2012CB517703; DOI: 10.1002/ijc.28038.	Yes	Folic acid supplements	Overall cancer; colorectal cancer; other gastrointestinal cancer; other genitourinary cancer; lung cancer; melanoma; hematological malignancy	Supplements
442	Qu	Consumption of red and processed meat and risk for esophageal squamous cell carcinoma based on a meta-analysis	2013	Supported by the National Natural Science Foundation of China (30972937 and 81072025). The authors disclose no conflict of interest.	No	Red meat; processed meat	Esophageal cancer; esophagus squamous cell carcinoma	Red and processed meat
443	Quadri	Smokeless tobacco and oral cancer in the Middle East and North Africa: A systematic review and meta-analysis	2019	There was no source of funding for this research. The authors have completed and submitted the ICMJE Form for Disclosure of Potential Conflicts of Interest and none was reported.	No	Smokeless tobacco	Oral cancer	Tobacco use
444	Rahman	Bidi smoking and oral cancer: a meta-analysis	2003	Not reported	No	Bidi smoking; cigarette smoking; cigarette and bidi smoking	Oral cancer	Tobacco use
445	Rahmani	Waist Circumference and Risk of Liver Cancer: A Systematic Review and Meta-Analysis of over 2 Million Cohort Study Participants	2020	No funding was received for this study. The authors have no conflict of interest to declare.	No	Waist circumference	Liver cancer	Body size
446	Ramai	Systematic review with meta-analysis: bariatric surgery reduces the incidence of hepatocellular carcinoma	2021	Declaration of personal interests: None.	No	Bariatric surgery	Hepatocellular carcinoma	Body size
447	Ran	Coffee consumption and pancreatic cancer risk: An update meta-analysis of cohort studies	2016	Source of funding: None. Declaration of interest: None.	No	Coffee	Pancreatic cancer	Sugar-sweetened drinks
448	Reitsma	Reexamining Rates of Decline in Lung Cancer Risk after Smoking Cessation. A Meta-analysis	2020	Supported by Bloomberg Philanthropies.	No	Smoking cessation	Lung cancer	Tobacco use
449	Renehan	Body-mass index and incidence of cancer: a systematic review and meta-analysis of prospective observational studies	2008	This study was partly funded by an award to AGR from the British Medical Association. AGR has received hospitality from Diagnostic Systems Laboratories and from several pharmaceutical companies that make hormone replacements, and a lecture honorarium from Eli-Lilly	Yes	BMI	Colon cancer; rectal cancer; gastric cancer; oesophageal adenocarcinoma; esophageal squamous cell carcinoma; gallbladder cancer; liver cancer; leukaemia; lung cancer; malignant melanoma; multiple myeloma; non-Hodgkin's lymphoma; pancreatic cancer; renal cancer; thyroid cancer	Body size
450	Reynolds	Carbohydrate quality and human health: a series of systematic reviews and meta-analyses	2019	This Article was supported by funding from the Health Research Council of New Zealand; WHO; Riddet Centre of Research Excellence; Healthier Lives National Science Challenge; Department of Medicine, University of Otago, New Zealand; and the Otago Southland Diabetes Research Trust. We declare no competing interests.	No	Dietary fibre; whole grains; glycaemic index; glycaemic load; cereal fibre; vegetable fibre; fruit fibre; legumer fibre; soluble fibre; insoluble fibre	Colorectal cancer; oesophageal cancer	Fast food; wholegrains, fruits, vegetables, beans
451	Rhee	Coffee consumption and risk of renal cancer: a meta‑analysis of cohort evidence	2022	This research was supported by the Intramural Research Program of the National Institutes of Health, National Cancer Institute, Division of Cancer Epidemiology & Genetics. The authors declare that they have no conflict of interest.	Yes	Coffee	Renal cancer; kidney cancer; renal cell carcinoma	Sugar-sweetened drinks
452	Riboli	Epidemiologic evidence of the protective effect of fruit and vegetables on cancer risk	2003	Supported in part by grant 97 A 58 from the World Cancer Research Fund. The authors had no conflicts of interest.	Yes	Vegetables; fruit	Oral and pharyngeal cancer; laryngeal cancer; esophageal cancer; gastric cancer; colorectal cancer; colon cancer; rectum cancer; lung cancer; bladder cancer	Wholegrains, fruits, vegetables, beans
453	Robsahm	Body mass index, physical activity, and colorectal cancer by anatomical subsites: a systematic review and meta-analysis of cohort studies	2013	There are no conflicts of interest.	Yes	BMI; physical activity; lifetime physical activity; recreational physical activity	Proximal colon cancer; distal colon cancer; rectal cancer	Body size; physical activity
454	Roerecke	Estimates of alcohol-related oesophageal cancer burden in Japan: systematic review and meta-analyses	2015	SH has received grants from Lundbeck Japan during the conduct of the study; grants from the Japanese government, Lundbeck Japan, Suntory, grants and personal fees from Nippon Shinyaku, outside the submitted work. JR has received an unrestricted grant from Lundbeck pharmaceuticals for the study. The other authors declare no competing interests.	No	Alcohol	Oesophageal cancer	Alcohol
455	Rogers	Association between Smokeless Tobacco Use and Waterpipe Smoking and the Risk of Lung Cancer: A Systematic Review and Meta-Analysis of Current Epidemiological Evidence	2022	This work was supported by the University of Brighton (grant holder PP). The authors declare no conflict of interest.	No	Smokeless tobacco; waterpipe smoking	Lung cancer	Tobacco use
456	Romdhoni	Risk Factors Associated with Nasopharyngeal Cancer Incidences in Indonesia: A Systematic Review and Meta-Analysis	2023	The research was supported by “Lembaga Penelitian dan Pengabdian Masyarakat, Universitas Airlangga, Surabaya” in the SATU Program (Southeast and South Asia and Taiwan Universities) Joint Research Scheme (JRS). All authors declared no conflict of interest.	No	Smoking	Nasopharyngeal cancer	Tobacco use
457	Rota	Alcohol drinking and risk of leukemia-a systematic review and meta-analysis of the dose-risk relation	2014	This work was supported by the Italian Association for Cancer Research (AIRC) project no. 10258 (My First AIRC Grant), and by the Italian Foundation for Cancer Research (FIRC). M.R. was supported by a fellowship from the Fondazione Umberto Veronesi. The authors declare no conflict of interest.	Yes	Alcohol	Acute lymphocytic leukemia; chronic lymphocytic leukemia; acute myeloid leukemia; chronic myeloid leukemia; acute leukemia; chronic leukemia; lymphoid leukemia; myeloid leukemia; leukemia NOS; leukemia	Alcohol
458	Rota	Alcohol drinking and multiple myeloma risk – a systematic review and meta-analysis of the dose–risk relationship	2014	This work was supported by the Italian Association of Cancer Research (AIRC), project nos 10068 and 10258 (My First AIRC Grant). There are no conflicts of interest.	Yes	Alcohol	Multiple myeloma	Alcohol
459	Rota	Alcohol drinking and cutaneous melanoma risk: a systematic review and dose–risk meta-analysis	2014	This work was supported by the Italian Association of Cancer Research, project nos 10068 and 10258. M.R. was supported by a fellowship of the Fondazione Umberto Veronesi. R.B. was partially supported by the Italian Ministry of University and Research, project number PRIN-2009, X8YCBN. Conflicts of interest: None declared.	Yes	Alcohol	Cutaneous melanoma	Alcohol
460	Rueegg	Challenges in assessing the sunscreen-melanoma association	2019	Grant sponsor: FP7 People: Marie-Curie Actions (FP7-PEOPLE-2013-COFUND) to CSR; Grant numbers: 609020-Scientia Fellow, co-founded by the Institute of Basic Medical Sciences, University of Oslo; Grant sponsor: Kreftforeningen (Norwegian Cancer Society); Grant numbers: 6823329, 2197685, 5829980; Grant sponsor: National Institutes of Health to EC; Grant numbers: CA198216. The funding sources had no …	No	Sunscreen	Melanoma	Sun exposure
461	Rui	Excess Body Mass Index and Risk of Liver Cancer: A Nonlinear Dose-Response Meta-Analysis of Prospective Studies	2012	This work was supported by fundamental research funds for Huazhong University of Science and Technology (HUST: NO. 2011TS019). The funders had no role in study design, data collection and analysis, decision to publish, or preparation of the manuscript. The authors have declared that no competing interests exist.	No	BMI	Liver cancer	Body size
462	Sadeghi	Attributable risk fraction of four lifestyle risk factors of thyroid cancer: a meta-analysis	2018	We would like to thank the Vice-Chancellor of Research and Technology, Arak University of Medical Sciences, for financial support of this study.	No	BMI; smoking	Thyroid cancer	Body size; tobacco use
463	Sadri	Meat Consumption Is a Risk Factor for Colorectal Cancer: Meta-Analysis of Case-Control Studies	2006	Not reported	No	Whole meat; red meat; combined whole and red meat	Colorectal cancer	Red and processed meat
464	Sadri	Tobacco Smoking and Oral Cancer: A Meta-Analysis	2007	Not reported	No	Smoking	Oral cancer	Tobacco use
465	Saes da Silva	Use of sunscreen and risk of melanoma and non-melanoma skin cancer: a systematic review and meta-analysis	2018	Financial support: None. Conflict of interest: None.	No	Sunscreen	Skin cancer; melanoma; non-melanoma skin cancer	Sun exposure
466	Sakai	Fruit and vegetable consumption and risk of esophageal cancer in the Asian region: a systematic review and meta‑analysis	2022	The authors declare no conficts of interest associated with this manuscript.	No	Fruit; vegetables	Esophagus cancer	Wholegrains, fruits, vegetables, beans
467	Salehi	Meat, fish, and esophageal cancer risk: a systematic review and dose-response meta-analysis	2013	The authors have no relevant interests to declare.	No	Total meat; red meat; processed meat; white meat; fish; poultry; barbequed meat	Esophageal cancer; esophageal squamous cell carcinoma; esophageal adenocarcinoma	Red and processed meat
468	Samad	A meta-analysis of the association of physical activity with reduced risk of colorectal cancer	2005	Not reported	Yes	Physical activity; recreational physical activity	Colon cancer; rectal cancer	Physical activity
469	Sandhu	Systematic Review of the Prospective Cohort Studies on Meat Consumption and Colorectal Cancer Risk: A Meta-Analytical Approach	2001	M. S. S. is supported by the United Kingdom Medical Research Council.	No	All meat; processed meat; red meat	Colorectal cancer	Red and processed meat
470	Saneei	Red and processed meat consumption and risk of glioma in adults: A systematic review and meta-analysis of observational studies	2015	This study was financially supported by Research Council of the Food Security Research Center (No. 294075), Isfahan University of Medical Sciences, Isfahan, Iran. There are no conflicts of interest.	No	Unprocessed red meat; processed meat; total meat	Glioma; brain cancer	Red and processed meat
471	Sang	Consumption of coffee associated with reduced risk of liver cancer: a meta-analysis	2013	This study was funded by Science and Technology Program of Shenyang (No. f12-277-1-54). The authors declare no potential conflict of interest relevant to this research.	Yes	Coffee	Liver cancer	Sugar-sweetened drinks
472	Sang	Green Tea Consumption and Risk of Esophageal Cancer: A Meta-Analysis of Published Epidemiological Studies	2013	This study was funded by Shenyang Science and Technology Program grant to Min Jiang (No. f12-277-1-54).	Yes	Green tea	Esophageal cancer	Sugar-sweetened drinks
473	Schlesinger	Body weight gain and risk of colorectal cancer: a systematic review and meta-analysis of observational studies	2015	No conflict of interest was declared.	Yes	Weight gain	Colorectal cancer; colon cancer; rectal cancer	Body size
474	Schmid	Physical activity, diabetes, and risk of thyroid cancer: a systematic review and meta-analysis	2013	The authors declare that they have no conflict of interest.	Yes	Physical activity; total physical activity; recreational physical activity	Thyroid cancer	Physical activity
475	Schmid	Television Viewing and Time Spent Sedentary in Relation to Cancer Risk: A Meta-Analysis	2014	The authors declare no conflicts of interest.	Yes	Sedentary behaviour; total sitting time; tv viewing time	Breast cancer; colon cancer; rectal cancer; colorectal cancer; lung cancer; esophagus cancer; gastric cancer; renal cell cancer; non-Hodgkin lymphoma	Physical activity
476	Schmid	Adiposity and risk of thyroid cancer: a systematic review and meta-analysis	2015	No conflict of interest was declared.	Yes	BMI; weight; waist circumference; hip circumference; waist-to-hip ratio	Thyroid cancer; papillary thyroid cancer; follicular thyroid cancer; medullary thyroid cancer; anaplastic thyroid cancer	Body size
477	Schmid	Does smoking influence the physical activity and lung cancer relation? A systematic review and meta-analysis	2016	The authors declare no conflicts of interest.	Yes	Physical activity; recreational physical activity; household physical activity; moderate physical activity; vigorous physical activity	Lung cancer; lung adenocarcinoma; small cell lung cancer; squamous cell lung cancer	Physical activity
478	Schwingshackl	Dietary Supplements and Risk of Cause-Specific Death, Cardiovascular Disease, and Cancer: A Systematic Review and Meta-Analysis of Primary Prevention Trials	2017	The authors reported no funding received for this study. Author disclosures: L Schwingshackl, H Boeing, M Stelmach-Mardas, M Gottschald, S Dietrich, G Hoffmann, and A Chaimani, no conflicts of interest.	No	Calcium supplements; selenium supplements; zinc supplements; vitamin d supplements; beta-carotene supplements; vitamin a supplements; vitamin c supplements; vitamin E supplements	Overall cancer	Supplements
479	Schwingshackl	Food groups and risk of colorectal cancer	2018	No funding to declare. No conflict of interest to declare.	Yes	Whole grains; refined grains; vegetables; fruit; legumes; fish; red meat; processed meat; sugar-sweetened beverages	Colorectal cancer; colon cancer; rectal cancer	Red and processed meat; sugar-sweetened drinks; wholegrains, fruits, vegetables, beans
480	Sergentanis	Obesity and risk of malignant melanoma: A meta-analysis of cohort and case–control studies	2013	This research has been funded in part by the Athens University Medical School. This work was supported by Karolinska Institutet, Distinguished Professor Award to Hans-Olov Adami (Grant number Dnr: 2368/10-221). Conflict of interest statement: None declared.	Yes	BMI; body surface area	Malignant melanoma	Body size
481	Sergentanis	Cigarette smoking and risk of lymphoma in adults: a comprehensive meta-analysis on Hodgkin and non-Hodgkin disease	2013	There are no conflicts of interest.	Yes	Cigarette smoking; cigarette smoking cessation	Non-Hodgkin lymphoma; diffuse large B-cell lymphoma; follicular cell lymphoma; small lymphocytic lymphoma/chronic lymphocytic leukaemia; T-cell non-Hodgkin lymphoma; Hodgkin lymphoma; nodular sclerosis; mixed cellularity	Tobacco use
482	Sergentanis	Obesity and Risk for Brain/CNS Tumors, Gliomas and Meningiomas: A Meta-Analysis	2015	The authors received no specific funding for this work. The authors have declared that no competing interests exist.	Yes	BMI	Meningioma; glioma; brain/CNS tumors	Body size
483	Sergentanis	Consumption of fruits, vegetables, and risk of hematological malignancies: a systematic review and meta-analysis of prospective studies	2018	We are extremely thankful to acknowledge the World Cancer Research Fund (WCRF) for the grant named ‘Identifying the role of nutrition, physical activity and body size in hematological malignancies through systematic reviews and metaanalyses’, funded by Wereld Kanker Onderzoek Fonds (WCRF NL) and administered by WCRF International as part of the WCRF International program.	No	Fruit; citrus fruit; vegetables; cruciferous vegetables; leafy vegetables; combined fruits and vegetables	Non-Hodgkin lymphoma; acute myeloid leukemia; multiple myeloma; chronic lymphocytic leukemia/small lymphocytic lymphoma; diffuse large B-cell lymphoma; follicular lymphoma; myeloid leukemia	Wholegrains, fruits, vegetables, beans
484	Sergentanis	Meat, fish, dairy products and risk of hematological malignancies in adults – a systematic review and meta-analysis of prospective studies	2019	We are extremely thankful to and acknowledge the World Cancer Research Fund (WCRF), for the grant named ‘Identifying the role of nutrition, physical activity and body size in hematological malignancies through systematic reviews and meta-analyses’ funded by Wereld Kanker Onderzoek Fonds (WCRF NL) and administered by WCRF International as part of the WCRF International program [Grant number: 2013/…	No	Red meat; processed meat; poultry; fish	Leukemia; acute myeloid leukemia; non-Hodgkin lymphoma; chronic lymphocytic leukemia/small lymphocytic lymphoma; myeloid leukemia; multiple myeloma	Red and processed meat
485	Shah	Intermittent and Chronic Ultraviolet Light Exposure and Uveal Melanoma: A Meta-analysis	2005	Dr Lajous is funded by the National Council of Science and Technology, Mexico City, Mexico. There are no conflicts of interest.	No	Outdoor leisure activities	Uveal melanoma	Sun exposure
486	Shao	Overweight, Obesity and Meningioma Risk: A Meta-Analysis	2014	The authors have no support or funding to report. The authors have declared that no competing interests exist.	Yes	BMI	Meningioma	Body size
487	Shao	Smoking and Glioma Risk: Evidence From a Meta-Analysis of 25 Observational Studies	2016	The authors have no funding and conflicts of interest to disclose	Yes	Smoking; plain tobacco; filtered tobacco; un-filtered tobacco; pipes; cigars	Glioma	Tobacco use
488	Shaw	Effects of physical activity on colorectal cancer risk among family history and body mass index subgroups: a systematic review and meta-analysis	2018	This work was supported by a Career Development Award in Prevention (#703917) from the Canadian Cancer Society Research Institute held by Dr. Brenner. Dr. Friedenreich holds a Health Senior Scholar Award from Alberta Innovates-Health Solutions and is the Alberta Cancer Foundation Weekend to End Women’s Cancers Breast Cancer Chair. The funding bodies had no role in the design of the study and coll…	Yes	Physical activity; total physical activity; recreational physical activity; commuting physical activity	Colorectal cancer; colon cancer; rectal cancer	Physical activity
489	Shen	Sedentary Behavior and Incident Cancer: A Meta-Analysis of Prospective Studies	2014	This work is partially funded by the Medical Research Council (MC_UU_12015/3) and the British Heart Foundation (FS/12/58/29709). The funders had no role in study design, data collection and analysis, decision to publish, or preparation of the manuscript. The authors have declared that no competing interests exist.	No	Sedentary behaviour; TV viewing	Overall cancer; colorectal cancer; non-hodgkin lymphoid neoplasms; lung cancer	Physical activity
490	Shen	Metabolic syndrome and the risk of colorectal cancer: a systematic review and meta‑analysis	2021	This work was supported by Sichuan Province Science and Technology Support Project (2018SZ0189). The authors declare no competing interests.	Yes	BMI/waist circumference	Colorectal cancer	Body size
491	Sheng	Citrus fruit intake and incidence of renal cell carcinoma: A meta-analysis of observational studies	2023	Funding information: Jiangxing Science and Technology Foundation, Grant Number: 2019AD32115. The authors declare no conflict of interest.	Yes	Citrus fruit	Renal cell carcinoma	Wholegrains, fruits, vegetables, beans
492	Shephard	Physical activity and cancer: How may protection be maximized?	1997	The studies of Dr. Shephard are supported in part by the Defence and Civil Institute of Environmental Medicine, Canadian Tire Acceptance Limited, and the Canadian Cancer Society.	Yes	Leisure time physical activity; low intensity physical activity; moderate intensity physical activity	All-cause cancer; colorectal cancer; colon cancer; rectal cancer; lung cancer; stomach cancer	Physical activity
493	Shi	Association between cigarette smoking and the susceptibility of acute myeloid leukemia: a systematic review and meta-analysis	2019	Zhejiang public welfare technology applied experimental animal Project (LGD19H150004). The authors declare that they have no conflict of interest.	No	Cigarette smoking	Acute myeloid leukemia	Tobacco use
494	Shi	Household physical activity and cancer risk: a systematic review and dose-response meta-analysis of epidemiological studies	2015	This work is supported by the National Natural Science Foundation of China (NSFC-81172752, and NSFC-81302491). The authors declare no competing financial interests.	Yes	Household physical activity	Cancer	Physical activity
495	Shiao	Meta-analysis of homocysteine-related factors on the risk of colorectal cancer	2018	Funding supports include the Doctoral Research Council Grants, Azusa Pacific University; Research Start-up fund from Augusta University awarded to the corresponding author. The authors declare no potential conflicts of interest with respect to the research, authorship, and/or publication of this article.	No	Folate supplements; vitamin b6 supplements; multivitamin supplements; fiber; vegetables; red meat; alcohol; smoking	Colorectal cancer	Alcohol; red and processed meat; supplements; tobacco use; wholegrains, fruits, vegetables, beans
496	Shivappa	Dietary Inflammatory Index and Colorectal Cancer Risk—A Meta-Analysis	2017	M.D.W., N.S. and J.R.H. were supported by grant number R44DK103377 from NIH’s National Institute of Diabetes and Digestive and Kidney Diseases. Disclosure: J.R.H. owns controlling interest in Connecting Health Innovations LLC (CHI), a company planning to license the right to his invention of the dietary inflammatory index (DII) from the University of South Carolina in order to develop computer an…	Yes	Dietary inflammatory index	Colorectal cancer; colon cancer; rectal cancer	Wholegrains, fruits, vegetables, beans
497	Shu	Dietary Patterns and Stomach Cancer: A Meta-Analysis	2013	This study was supported by National Natural Science Foundation of China (81102125).	No	Healthy dietary pattern; western-style dietary pattern; alcohol-drinking dietary pattern	Stomach cancer	Wholegrains, fruits, vegetables, beans
498	Shu	Alcohol intake and the risk of glioma: a systematic review and updated meta-analysis of observational study	2023	This study was supported by Traditional Chinese Medicine Research Project of Zhejiang (No.2020ZB009, 2021ZB010), and Medical and Health research fund project of Zhejiang Province (No. 2022KY006). The authors declare no conflict of interest associated with this paper.	Yes	Alcohol	Glioma	Alcohol
499	Simmonds	The use of measures of obesity in childhood for predicting obesity and the development of obesity-related diseases in adulthood: a systematic review and meta-analysis	2015	Funding: The National Institute for Health Research Health Technology Assessment programme. Declared competing interests of authors: None.	No	BMI	Overall cancer; other cancers	Body size
500	Sing	Epidemiological studies of the association between tea drinking and primary liver cancer: a meta-analysis	2011	Funding/Grant Support: this study was supported by the state key project specialized for infectious diseases of China (No. 2008ZX10002-015). Role of the Sponsors: the funding organizations had no role in the design and conduct of the study; the collection, analysis, and interpretation of the data; or the preparation, review, or approval of the manuscript. Conflict of interest: none declared for a…	Yes	Tea; green tea; unknown type tea	Liver cancer	Sugar-sweetened drinks
501	Singh	Central Adiposity Is Associated With Increased Risk of Esophageal Inflammation, Metaplasia, and Adenocarcinoma: A Systematic Review and Meta-analysis	2013	Supported in part by the National Institute of Diabetes and Digestive and Kidney Diseases (RC4DK090413) and the American College of Gastroenterology. The authors disclose no conflicts.	No	Central adiposity; BMI	Esophageal adenocarcinoma	Body size
502	Singh	Physical activity is associated with reduced risk of esophageal cancer, particularly esophageal adenocarcinoma: a systematic review and meta-analysis	2014	The authors declare that they have no competing interests.	No	Physical activity; recreational physical activity	Esophageal cancer; esophageal adenocarcinoma; esophageal squamous cell carcinoma	Physical activity
503	Singh	Physical Activity Is Associated with Reduced Risk of Gastric Cancer: A Systematic Review and Meta-analysis	2014	P.G. Iyer has commercial research grant from Takeda Pharmaceuticals. No potential conflicts of interest were disclosed by the other authors.	Yes	Physical activity; recreational physical activity	Gastric cancer; gastric cardia cancer; gastric non-cardia cancer	Physical activity
504	Singhavi	Alcohol and Cancer Risk: A Systematic Review and Meta‑Analysis of Prospective Indian Studies	2020	Financial support and sponsorship: Nil. There are no conflicts of interest.	No	Alcohol	Overall cancer; oral cavity cancer	Alcohol
505	Sinha	Smokeless tobacco-associated cancers: A systematic review and meta-analysis of Indian studies	2016	Conflict of interest: Nothing to report.	Yes	Smokeless tobacco	Oral cancer; pharyngeal cancer; laryngeal cancer; oesophageal cancer; stomach cancer; lung cancer	Tobacco use
506	Smolińska	Risk of colorectal cancer in relation to frequency and total amount of red meat consumption. Systematic review and meta-analysis	2010	Not reported	No	Red meat	Colon cancer; rectal cancer	Red and processed meat
507	Sofi	Mediterranean diet and health status: an updated meta-analysis and a proposal for a literature-based adherence score	2014	This research received no specific grant from any funding agency in the public, commercial or not-for-profit sectors. No conflicts of interest to declare.	No	Mediterranean diet	Overall cancer	Wholegrains, fruits, vegetables, beans
508	Sohn	Obesity and the risk of primary liver cancer: A systematic review and meta-analysis	2020	The authors have no conflicts to disclose.	Yes	BMI	Liver cancer	Body size
509	Solimini	Meat intake and non-Hodgkin lymphoma: a meta-analysis of observational studies	2016	Not reported	No	Red meat; processed meat	Non-hodgkin lymphoma; diffuse large B cell lymphoma; follicular lymphoma; small lymphocytic lymphoma/chronic lymphocytic leukemia	Red and processed meat
510	Song	Alcohol intake and renal cell cancer risk: a meta-analysis	2012	This work was supported by the Sookmyung Women’s University Research Grant (2010) and the Brain Korea 21 (BK 21) Project from the Ministry of Education and Human Resources Development, Republic of Korea.	Yes	Alcohol; beer; wine; liquor	Renal cell cancer	Alcohol
511	Song	Smoking and risk of skin cancer: a prospective analysis and a meta-analysis	2012	This work was supported by Departmental Funding and NIH CA87969 and CA055075. Conflict of interest: None declared.	Yes	Smoking; smoking cessation	Melanoma; basal cell carcinoma; squamous cell carcinoma	Tobacco use
512	Song	Coffee consumption is not associated with the risk of gastric cancer: An updated systematic review and meta-analysis of prospective cohort studies	2022	This work was supported by the National Natural Science Foundation of China (32072221, 31701031) and China Postdoctoral Science Foundation (2016M601006). The authors declare no conflict of interest.	Yes	Coffee	Gastric cancer	Sugar-sweetened drinks
513	Song	Fish Consumption and Lung Cancer Risk: Systematic Review and Meta-Analysis	2014	Not reported	Yes	Fish	Lung cancer	Red and processed meat
514	Song	Red meat consumption and stomach cancer risk: a meta‑analysis	2014	The authors have declared that no competing interests exist.	Yes	Red meat	Stomach cancer; stomach cardia cancer; stomach non-cardia cancer	Red and processed meat
515	Song	Association between tea and coffee consumption and brain cancer risk: an updated meta-analysis	2019	Funding: None. The authors declare that they have no competing interests.	No	Coffee; tea; coffee plus tea	Brain cancer; glioma	Sugar-sweetened drinks
516	Songserm	Fruit and Vegetables Consumption: A Pointer for Cholangiocarcinoma Prevention in Northeast Thailand, the Highest Incidence Area in the World	2016	This research was supported by Ubon Ratchathani Rajabhat University; N. Songserm was granted under the research grant for potential development. No potential conflicts of interest were disclosed.	No	Fruit; vegetables; fruit and vegetables	Cholangiocarcinoma	Wholegrains, fruits, vegetables, beans
517	Sponsiello-Wang	Systematic review of the relation between smokeless tobacco and cancer of the pancreas in Europe and North America	2008	All costs of this project were covered by PMI. ZS-W and RW work for Philip Morris International (PMI), R&D. Both receive their salary from PMI and both own shares in Altria, the holding company of PMI. PNL, founder of P.N. Lee Statistics and Computing Ltd., is an independent consultant in statistics and an advisor in the fields of epidemiology and toxicology to a number of tobacco, pharmaceutical…	No	Smokeless tobacco; chewing tobacco; snuff; unspecified smokeless tobacco	Pancreatic cancer	Tobacco use
518	Stanaway	Health effects associated with vegetable consumption: a Burden of Proof study	2022	Research reported in this publication was supported by the Bill & Melinda Gates Foundation; Bloomberg Philanthropies; the University of Melbourne; the Queensland Department of Health, Australia; the National Health and Medical Research Council, Australia; Public Health England; the Norwegian Institute of Public Health; St. Jude Children’s Research Hospital; the Cardiovascular Medical Research and…	No	Vegetables	Esophageal cancer	Wholegrains, fruits, vegetables, beans
519	Steele	Thinking beyond Opisthorchis viverrini for risk of cholangiocarcinoma in the lower Mekong region: a systematic review and meta-analysis	2018	There is no funder for this systematic review. The authors declare that they have no competing interests.	No	Alcohol; smoking; fruit; vegetables; raw fish; fermented fish; fermented meats; rice; sticky rice	Cholangiocarcinoma	Alcohol; red and processed meat; tobacco use; wholegrains, fruits, vegetables, beans
520	Sun	Green tea, black tea and colorectal cancer risk: a meta-analysis of epidemiologic studies	2006	Conflict of Interest Statement: None declared.	Yes	Green tea; black tea	Colorectal cancer; colon cancer; rectal cancer	Sugar-sweetened drinks
521	Sun	Physical Activity and Risk of Lung Cancer: A Meta-Analysis of Prospective Cohort Studies	2012	The author(s) declare that they have no competing interests.	Yes	Medium level physical activity; high level physical activity	Lung cancer	Physical activity
522	Sun	Obesity and Risk of Bladder Cancer: A Dose-Response Meta-Analysis of 15 Cohort Studies	2015	This work was supported by the fund of Shanghai Health Bureau Key Disciplines and Specialties Foundation. The funders had no role in study design, data collection and analysis, decision to publish, or preparation of the manuscript. The authors have declared that no competing interests exist.	Yes	Preobesity; obesity	Bladder cancer	Body size
523	Sun	A Healthy Dietary Pattern Reduces Lung Cancer Risk: A Systematic Review and Meta-Analysis	2016	This work was supported by Grants from Science and Technology Foundation of Shandong Academy of Medical Sciences (No. 2013-45, to Jianjun Han and No. 2014-04, to Jianjun Han); Science and technology development plan of Jinan, (NO.201401253, to Jianjun Han); and the Natural Science Foundation of Shandong Province (No. ZR2013HL047, to Jianjun Han). The authors declare no conflict of interest.	Yes	Healthy dietary pattern	Lung cancer	Wholegrains, fruits, vegetables, beans
524	Syed Soffian	Meta-Analysis of the Association between Dietary Inflammatory Index (DII) and Colorectal Cancer	2022	This research was funded by Universiti Kebangsaan Malaysia, grant number FF-2021-121. The authors declare no conflict of interest.	No	Dietary inflammatory index	Colorectal cancer	Wholegrains, fruits, vegetables, beans
525	Tan	Body Mass Index and Risk of Gallbladder Cancer: Systematic Review and Meta-Analysis of Observational Studies	2015	This work was supported by grants from the National Natural Science Foundation of China (No. 81271876), Natural Science Foundation of Shandong Province (No. ZR2011HL004), Jining Science and Technology Project (No. 2014JNNK21-Liu Ning, 2010-Tan Wenbin), Program for Innovation of Graduate Education of Shandong Province (No. SDYY14014). The authors declare no conflict of interest.	Yes	BMI	Gallbladder cancer	Body size
526	Tanaka	Obesity and Liver Cancer Risk: An Evaluation Based on a Systematic Review of Epidemiologic Evidence Among the Japanese Population	2012	This work was supported by a Grant-in-Aid for the Third Term Comprehensive Control Research for Cancer from the Ministry of Health, Labor and Welfare, Japan. Conflict of interest statement: None declared.	No	BMI	Liver cancer	Body size
527	Tanaka	Coffee, green tea and liver cancer risk: an evaluation based on a systematic review of epidemiologic evidence among the Japanese population	2019	This study was supported by the National Cancer Center Research and Development Fund (30-A-15, 27-A-4, 24-A-3) and the Health and Labour Sciences Research Grants for the Third Term Comprehensive Control Research for Cancer (H21-3jigan-ippan003, H18-3jigan-ippan-001, H16-3jigan-010). Conflict of interest statement: None declared.	No	Coffee; green tea	Liver cancer	Sugar-sweetened drinks
528	Tang	Green tea, black tea consumption and risk of lung cancer: A meta-analysis	2009	The authors promised there were not any possible conflicts of interest in this research.	Yes	Green tea; black tea	Lung cancer	Sugar-sweetened drinks
529	Tang	Coffee consumption and risk of lung cancer: A meta-analysis	2010	The authors promised there were not any possible conflicts of interest in this research.	No	Coffee; decaffeinated coffee	Lung cancer; lung adenocarcinoma; lung squamous cell and small cell carcinoma	Sugar-sweetened drinks
530	Tangestani	Adherence to the Dietary Approaches to Stop Hypertension (DASH) dietary pattern reduces the risk of colorectal cancer: A systematic review and meta-analysis	2020	Conflict of Interest: None declared.	Yes	DASH dietary pattern	Colorectal cancer	Wholegrains, fruits, vegetables, beans
531	Tanvetyanon	Beta-carotene in Multivitamins and the Possible Risk of Lung Cancer Among Smokers Versus Former Smokers: A Meta-analysis and Evaluation of National Brands	2008	Not reported	No	Beta-carotene supplements	Lung cancer	Supplements
532	Tardon	Leisure-time physical activity and lung cancer: a meta-analysis	2005	This work was partially funded by the Spanish Ministry of Education, Culture & Sport, (grant PR2001-0207).	Yes	Leisure-time physical activity	Lung cancer	Physical activity
533	Tee	Effect of bariatric surgery on oncologic outcomes: a systematic review and meta-analysis	2013	Supported in part by grants 5P30DK46200-18 and U54CA155626-01 from the National Institutes of Health. Drs. Tee, Warnock, Hu, and Chavarro and Ms. Cao have no conflicts of interest or financial ties to disclose.	Yes	Bariatric surgery	Overall cancer	Body size
534	Teras	Anthropometric factors and risk of myeloid leukaemias and myelodysplastic syndromes: a prospective study and meta-analysis	2019	Funding/support: The American Cancer Society funds the creation, maintenance and updating of the Cancer Prevention Study-II cohort.	No	BMI	Myeloid leukemia; acute myeloid leukemia; chronic myeloid leukemia; myelodysplastic syndrome	Body size
535	The International Agency for Research on Cancer Working Group on artificial ultraviolet (UV) light and skin cancer	The association of use of sunbeds with cutaneous malignant melanoma and other skin cancers: A systematic review	2006	Not reported	No	Indoor tanning equipment	Cutaneous melanoma; squamous cell carcinoma; basal cell carcinoma	Sun exposure
536	Tian	Cumulative evidence for the relationship between body mass index and the risk of esophageal cancer: An updated meta-analysis with evidence from 25 observational studies	2020	The authors declare that they have no conflict of interest.	No	BMI	Esophageal squamous cell carcinoma; esophageal adenocarcinoma; esophageal cancer	Body size
537	Tramacere	Alcohol drinking and pancreatic cancer risk: a meta-analysis of the dose-risk relation	2010	Grant sponsor: Italian Association for Cancer Research (AIRC).	Yes	Alcohol	Pancreatic cancer	Alcohol
538	Tramacere	Tobacco Smoking and Esophageal and Gastric Cardia Adenocarcinoma: A Meta-analysis	2011	Supported by The Italian Association for Cancer Research (AIRC); and a fellowship from the Italian Foundation for Cancer Research (FIRC) (to I.T.).	No	Smoking	Eosphageal and gastric cardia adenocarcinoma; esophageal adenocarcinoma; gastric cardia adenocarcinoma	Tobacco use
539	Tramacere	A meta-analysis on alcohol drinking and gastric cancer risk	2012	This work was conducted with the contribution of the Italian Association for Cancer Research (AIRC), project No. 10068 and 10258 My First AIRC Grant (MFAG), and the Flight Attendant Medical Research Institute (FAMRI) Center of Excellence Award, project No. 052460_CoE. IT was supported by a fellowship from the Italian Foundation for Cancer Research (FIRC). The authors declare no conflict of intere…	Yes	Alcohol	Gastric cancer; gastric cardia cancer; gastric noncardia cancer	Alcohol
540	Tramacere	A meta-analysis on alcohol drinking and esophageal and gastric cardia adenocarcinoma risk	2012	This work was conducted with the contribution of the Italian Association for Cancer Research (AIRC), project No. 10068 and 10258 (My First AIRC Grant). IT was supported by a fellowship from the Italian Foundation for Cancer Research (FIRC). The authors declare no conflict of interest.	Yes	Alcohol	Esophageal and gastric cardia adenocarcinoma; esophageal adenocarcinoma; gastric cardia cancer	Alcohol
541	Tramacere	Alcohol drinking and non-Hodgkin lymphoma risk: a systematic review and a meta-analysis	2012	Funding: Italian Association for Cancer Research (10068, MFAG 10258); Italian Foundation for Cancer Research (to IT). The authors have declared no conflicts of interest.	Yes	Alcohol	Non-Hodgkin lymphoma; T-cell non-Hodgkin's lymphoma; B-cell non-Hodgkin's lymphoma; diffuse large B-cell lymphoma; follicular lymphoma; chronic lymphocytic leukemia/small lymphocytic lymphoma	Alcohol
542	Tramacere	A meta-analysis on alcohol drinking and the risk of Hodgkin lymphoma	2012	This work was conducted with the contribution of the Italian Association for Cancer Research (AIRC), project no. 10068 and 10258 (My First Airc Grant, MFAG). Irene Tramacere was supported by a fellowship from the Italian Foundation for Cancer Research (FIRC). There are no conflicts of interest.	No	Alcohol	Hodgkin lymphoma	Alcohol
543	Tse	Cruciferous Vegetables and Risk of Colorectal Neoplasms: A Systematic Review and Meta-Analysis	2014	Not reported	Yes	Cruciferous vegetables; broccoli; cabbage; brussel sprouts	Colorectal cancer; colon cancer; rectal cancer	Wholegrains, fruits, vegetables, beans
544	Tsoi	Cigarette Smoking and the Risk of Colorectal Cancer: A Meta-analysis of Prospective Cohort Studies	2009	The authors disclose no conflicts.	Yes	Smoking	Colorectal cancer; colonic cancer; rectal cancer	Tobacco use
545	Turati	A meta-analysis of coffee consumption and pancreatic cancer	2012	Funding: Italian Association for Cancer Research, Milan, Italy (10068). The authors declare no conflict of interest.	Yes	Coffee	Pancreatic cancer	Sugar-sweetened drinks
546	Turati	A Meta-analysis of Alcohol Drinking and Oral and Pharyngeal Cancers: Results from Subgroup Analyses	2013	This work was supported by the Italian Association for Cancer Research (AIRC) ( projects No. 10068 and No. 10258, My First AIRC Grant), and the Flight Attendants Medical Research Institute Center of Excellence (Award 052460_CoE). C.G. was supported by Fondazione Veronesi. I.T. was supported by a fellowship from the Italian Foundation for Cancer Research (FIRC). The study sponsors had no role in t…	Yes	Alcohol; wine; beer; spirits	Oral and pharyngeal cancers	Alcohol
547	Turati	A meta-analysis of body mass index and esophageal and gastric cardia adenocarcinoma	2013	This work was supported by the Italian Association for Cancer Research (AIRC) [grant number 10068]. The authors have declared no conflicts of interest.	Yes	BMI	Esophageal and gastric cardia adenocarcinoma; esophageal adenocarcinoma; gastric cardia adenocarcinoma	Body size
548	Turati	Alcohol and liver cancer: a systematic review and meta-analysis of prospective studies	2014	This work was supported by the Italian Association of Cancer Research (AIRC) [grants numbers 10068, 10258 (My First AIRC Grant)]. FT was supported by Environmental Cancer Risk, Nutrition and Individual Susceptibility 2 [ECNIS2—European Union, Sixth Framework Program (FP6) Network of Excellence]. CG and MR were supported by Fondazione Umberto Veronesi. The authors have declared no conflicts of int…	Yes	Alcohol	Liver cancer	Alcohol
549	Turati	Colorectal cancer and adenomatous polyps in relation to allium vegetables intake: A meta-analysis of observational studies	2014	This work was conducted with the contribution of the Italian Foundation for Cancer Research (FIRC). F. T. was supported by a FIRC fellowship. C. G. was supported by Fondazione Umberto Veronesi. The authors have declared no conflict of interest.	Yes	Garlic; onion; total allium vegetables	Colorectal cancer; colon cancer; rectum cancer	Wholegrains, fruits, vegetables, beans
550	Turati	Allium vegetable intake and gastric cancer: A case–control study and meta-analysis	2015	This work was conducted with the contribution of the Italian Foundation for Cancer Research (FIRC). FT was supported by a fellowship from the FIRC. CG was supported by Fondazione Umberto Veronesi. The authors have declared no conflict of interest.	No	Allium vegetables; garlic; onion; chinese chives	Gastric cancer; gastric cardia cancer; gastric noncardia cancer	Wholegrains, fruits, vegetables, beans
551	Turati	Glycemic Index, Glycemic Load and Cancer Risk: An Updated Meta-Analysis	2019	This research was partially supported by Department funding and the Italian League for the Fight against Cancer. The authors declare no conflict of interest.	No	Glycemic index; glycemic load	Stomach cancer; colorectal cancer; pancreatic cancer; lung cancer; bladder cancer; kidney cancer	Fast food
552	Tzelves	Association of obesity and other anthropometric characteristics with bladder cancer risk: a systematic review and meta-analysis of longitudinal cohort studies	2021	This research did not receive any specific grant from funding agencies in the public, commercial, or not-for-profit sectors. The authors declare no conflict of interests.	Yes	BMI; waist circumference	Bladder cancer	Body size
553	Uehara	Alcohol Consumption and Lung Cancer Risk among Japanese : A Meta-Analysis	2010	This study was funded in part by a Grant-in-Aid for Scientific Research (B) (2139019) from the Ministry of Education, Science, Sports and Culture, Japan.	No	Alcohol	Lung cancer	Alcohol
554	Van Hemelrijck	Secondhand Smoking, 4-Aminobiphenyl, and Bladder Cancer: Two Meta-analyses	2009	No potential conflicts of interest were disclosed.	Yes	Secondhand smoke; childhood secondhand smoke; adulthood secondhand smoke	Bladder cancer	Tobacco use
555	van Osch	Quantified relations between exposure to tobacco smoking and bladder cancer risk: a meta-analysis of 89 observational studies	2016	All authors certify that they have no affiliations with or involvement in any organisation or entity with any financial interest in the subject matter or materials discussed in this manuscript.	Yes	Smoking; smoking cessation	Bladder cancer	Tobacco use
556	van Osch	A Stratified Meta-Analysis of the Association between Exposure to Environmental Tobacco Smoke during Childhood and Adulthood and Urothelial Bladder Cancer Risk	2018	The authors declare no conflict of interest.	Yes	Environmental tobacco smoke during childhood; environmental tobacco smoke at work in adulthood; environmental tobacco smoke at home during adulthood	Urothelial bladder cancer	Tobacco use
557	Vartolomei	Impact of alcohol consumption on the risk of developing bladder cancer: a systematic review and meta‑analysis	2019	M.D.V had an EUSP lab/clinical fellowship awarded by EAU (European Association of Urology) and an Ernst Mach Grant awarded by OeAD, Austria. The authors declare that they have no conflict of interest.	Yes	Alcohol; wine; beer; spirits	Bladder cancer	Alcohol
558	Vaseghi	Coffee consumption and risk of nonmelanoma skin cancer: a dose–response meta-analysis	2018	There are no conflicts of interest.	No	Coffee	Nonmelanoma skin cancer; basal cell carcinoma	Sugar-sweetened drinks
559	Vermaete	Physical Activity and Risk of Lymphoma: A Meta-Analysis	2013	N. Vermaete is supported by a fellowship from the Research Foundation Flanders. No potential conflicts of interest were disclosed.	No	Physical activity; recreational physical activity	Lymphoma; Hodgkin lymphoma; non-Hodgkin lymphoma	Physical activity
560	Vernooij	Patterns of Red and Processed Meat Consumption and Risk for Cardiometabolic and Cancer Outcomes: A Systematic Review and Meta-analysis of Cohort Studies	2019	Primary Funding Source: None. Disclosures: Dr. El Dib received a Sao Paulo Research Foundation scholarship (2018/11205-6) and support from the National Council for Scientific and Technological Development (CNPq 310953/2015-4). Dr. Sievenpiper reports grants from the Canadian Institutes of Health Research, the Calorie Control Council, the Canada Foundation for Innovation, and the Ministry of Resea…	No	Red and processed meat	Overall cancer; colorectal cancer; liver cancer; pancreatic cancer; stomach cancer	Red and processed meat
561	Vollset	Effects of folic acid supplementation on overall and site-specific cancer incidence during the randomised trials: meta-analyses of data on 50 000 individuals	2013	The Clinical Trial Service Unit and Epidemiological Studies Unit (CTSU), where the BVTT secretariat is located, has a policy of not accepting fees, honoraria, or paid consultancies directly or indirectly from any industry. It receives its core funding from the British Heart Foundation, UK Medical Research Council, and Cancer Research UK. Support for this project was also provided by a grant from …	Yes	Folic acid supplements	Overall cancer; lip/mouth/pharynx cancer; oesophagus cancer; stomach cancer; liver or gall bladder cancer; pancreas cancer; colorectal cancer; larynx cancer; lung cancer; melanoma; kidney cancer; bladder cancer; brain cancer; hematological cancer; other specified cancer; unspecified cancer	Supplements
562	Wakai	Tobacco Smoking and Lung Cancer Risk: An Evaluation Based on a Systematic Review of Epidemiological Evidence Among the Japanese Population	2006	This work was supported by the Third-Term Comprehensive 10-year Strategy for Cancer Control from the Ministry of Health, Labour and Welfare, Japan.	Yes	Smoking	Lung cancer; lung squamous cell carcinoma; lung adenocarcinoma	Tobacco use
563	Wakai	Lung Cancer Risk and Consumption of Vegetables and Fruit: An Evaluation Based on a Systematic Review of Epidemiological Evidence from Japan	2011	This work was supported by the Third Term Comprehensive 10-year Strategy for Cancer Control from the Ministry of Health, Labour and Welfare, Japan. Conflict of interest statement: None declared.	No	Fruit	Lung cancer	Wholegrains, fruits, vegetables, beans
564	Wallin	Body mass index and risk of multiple myeloma: A meta-analysis of prospective studies	2011	Grant support: Supported by research grants from the Swedish Cancer Foundation. Conflict of interest statement: None declared.	Yes	BMI	Multiple myeloma	Body size
565	Wang	Association and mechanism of garlic consumption with gastrointestinal cancer risk: A systematic review and meta‑analysis	2022	The present work was financially supported by grants from the National Natural Science Foundation of China [32000098, 31671468], the China Postdoctoral Science Foundation [2020M682167, 2020T130070ZX], the Science and Technology Development Plan of Jinan Municipal Health Commission [2020‑3‑09], Jinan 2020 Science and Technology Innovation Development Plan [202019035], and the Academic Promotion Pr…	No	Garlic	Gastric cancer; colorectal cancer	Wholegrains, fruits, vegetables, beans
566	Wang	Citrus Fruit Intake Substantially Reduces the Risk of Esophageal Cancer: A Meta-Analysis of Epidemiologic Studies	2015	The authors declare that they have no conflicts of interest.	No	Citrus fruit	Esophageal cancer; esophageal adenocarcinoma; squamous cell carcinoma	Wholegrains, fruits, vegetables, beans
567	Wang	Meat intake and risk of bladder cancer: a meta-analysis	2012	This work was funded by Administration of Traditional Chinese Medicine of Zhejiang Province, China (2007CA047).	No	Overall meat intake; red meat; beef; pork; poultry; processed meat	Bladder cancer	Red and processed meat
568	Wang	Fish consumption doesn’t reduce the risk of hepatocellular carcinoma	2015	Disclosure of conflict of interest: None.	No	Fish	Hepatocellular carcinoma	Red and processed meat
569	Wang	The Associations of Fruit and Vegetable Intake with Lung Cancer Risk in Participants with Different Smoking Status: A Meta-Analysis of Prospective Cohort Studies	2019	This study was supported by the National Basic Research Program of China (973 Program: 2015CB553604); by National Natural Science Foundation of China (NSFC: 81773433); by the Key scientific Research Projects in Shandong Provence China (2017YYSP007); and by the 2018 Chinese Nutrition Society (CNS) Nutrition Research Foundation-DSM Research Fund (CNS-DSM2018A30). The funders have no role in study d…	No	Fruit; vegetables	Lung cancer	Wholegrains, fruits, vegetables, beans
570	Wang	Body mass index and risk of renal cell cancer: A dose-response meta-analysis of published cohort studies	2014	Not reported	Yes	BMI	Renal cell cancer	Body size
571	Wang	Impacts of bariatric surgery on adverse liver outcomes: a systematic review and meta-analysis	2023	This work was funded by the National Natural Science Foundation of China (81700537); Changzhou Sci & Tech Program (CM20223008, CE20215039, 2022CZLJ017) and a major project of the Changzhou Health Care Commission (ZD202114). The authors have no commercial associations that might be a conflict of interest in relation to this article.	No	Bariatric surgery	Liver cancer	Body size
572	Wang	Citrus fruit intake and lung cancer risk: A meta-analysis of observational studies	2021	This work was supported by the National Natural Science Foundation of China [grant number 81973135]. None conflicts of interest to declare.	Yes	Citrus fruit	Lung cancer; lung adenocarcinoma	Wholegrains, fruits, vegetables, beans
573	Wang	Associations of body mass index with cancer incidence among populations, genders, and menopausal status: A systematic review and meta-analysis	2016	The authors received no specific funding for this work. Conflict of interest statement: None.	Yes	BMI	Liver cancer; colorectal cancer; kidney cancer; thyroid cancer; esophagus and gastric cancer; pancreas cancer; lung cancer	Body size
574	Wang	Tea consumption and lung cancer risk: A meta-analysis of case–control and cohort studies	2014	This work was supported by a grant from the National Natural Science Foundation of China (31101720).	Yes	Tea; green tea; black tea	Lung cancer	Sugar-sweetened drinks
575	Wang	The effect of fruit and vegetable intake on the development of lung cancer: a meta-analysis of 32 publications and 20 414 cases	2015	The authors declare no conflict of interest.	Yes	Total vegetables; total fruit	Lung cancer	Wholegrains, fruits, vegetables, beans
576	Wang	Alcohol drinking and gastric cancer risk: a meta-analysis of observational studies	2017	This work was supported by the National Natural Science Foundation of China (No. 81001092) and the Natural Science Foundation of Liaoning Province of China (No. 2013021097). The authors disclose no conflicts.	Yes	Alcohol; beer; liquor; wine	Gastric cancer; gastric cardia cancer; gastric noncardia cancer	Alcohol
577	Wang	Smoking Cessation and Risk of Esophageal Cancer by Histological Type: Systematic Review and Meta-analysis	2017	This work was supported by the Swedish Research Council (grant number 521-2014-2536) and the Swedish Cancer Society (grant number CAN 2015/460). The study sponsors had no role in the study design, the data collection, analysis, or interpretation, the writing of the report, or the decision to submit the manuscript for publication. All authors have no conflicts of interest to declare.	Yes	Smoking cessation	Esophageal squamous cell carcinoma; esophageal adenocarcinoma	Tobacco use
578	Wang	Consumption of fruit, but not vegetables, may reduce risk of gastric cancer: Results from a meta-analysis of cohort studies	2014	Conflict of interest statement: None declared.	Yes	Total vegetables; total fruit	Gastric cancer; gastric cardia adenocarcinoma; gastric non-cardia adenocarcinoma	Wholegrains, fruits, vegetables, beans
579	Wang	Grain consumption and risk of gastric cancer: a meta-analysis	2020	All the authors declare that they have no conflicting interest.	No	Whole grains; refined grains; refined rice grains; refined non-rice grains	Gastric cancer	Wholegrains, fruits, vegetables, beans
580	Wang	A Meta-Analysis of Tea Consumption and the Risk of Bladder Cancer	2013	Not reported	Yes	Tea; green tea; black tea	Bladder cancer	Sugar-sweetened drinks
581	Wang	A meta-analysis of alcohol consumption and thyroid cancer risk	2016	There is no conflict of interest.	Yes	Alcohol	Thyroid cancer; differentiated thyroid cancer; papillary thyroid cancer	Alcohol
582	Wang	A dose-response meta-analysis of green tea consumption and breast cancer risk	2020	This study was supported by the National Natural Science Foundation of China [U1604168], National Key Research and Development Programme [2017YFC1309200], the Support Programme for Scientific and Technological Innovation Talents of Henan Universities [19HASTIT005] and the Science and Technology Research Project of Henan Province [192102310088, 19A32000820, 201602295, SBGJ2018089]. No potential co…	No	Green tea	Breast cancer	Sugar-sweetened drinks
583	Wang	Fruit and vegetable consumption and risk of lung cancer: a dose-response meta-analysis of prospective cohort studies	2015	Conflict of interest statement: None.	Yes	Fruit and vegetable; fruit; vegetable	Lung cancer; lung adenocarcinoma; lung small cell carcinoma; lung squamous cell carcinoma	Wholegrains, fruits, vegetables, beans
584	Wang	Association between alcohol intake and the risk of pancreatic cancer: a dose–response meta-analysis of cohort studies	2016	No funding was received for this work. The authors declare that they have no competing interests.	Yes	Alcohol; beer; wine; liquor	Pancreatic cancer	Alcohol
585	Wang	The Association between Exposure to Second-Hand Smoke and Disease in the Chinese Population: A Systematic Review and Meta-Analysis	2023	This study was supported by the Chinese Academy of Medical Sciences (CAMS) Innovation Fund for Medical Sciences (CIFM) [NO.2016-12M-3-001]; and the China Medical Board “Strengthen Capacity of Study and Application on Burden of Disease in Health Care System of China-Establishment and Development of Chinese Burden of Disease Research and Dissemination Center” [NO.15-208]. The authors have no possib…	Yes	Secondhand smoke	All cancer; lung cancer; bladder cancer; liver cancer	Tobacco use
586	Wang	Vitamin C and E intake and risk of bladder cancer: a meta-analysis of observational studies	2014	Disclosure of conflict of interest: None.	No	Vitamin c supplements; vitamin e supplements	Bladder cancer	Supplements
587	Wang	The Dose-Response Associations of Sugar-Sweetened Beverage Intake with the Risk of Stroke, Depression, Cancer, and Cause-Specific Mortality: A Systematic Review and Meta-Analysis of Prospective Studies	2022	This study was supported by Natural Science Foundation of Jiangsu Province (BK20201435). The authors declare no conflict of interest. The funders had no role in the design of the study; in the collection, analyses, or interpretation of data; in the writing of the manuscript; or in the decision to publish the results.	No	Sugar-sweetened beverages	Cancer; pancreatic cancer	Sugar-sweetened drinks
588	Wang	Body Mass Index and Risk of Primary Liver Cancer: A Meta-Analysis of Prospective Studies	2012	The authors indicated no financial relationships.	Yes	BMI	Liver cancer	Body size
589	Waziry	The effects of waterpipe tobacco smoking on health outcomes: an updated systematic review and meta-analysis	2017	Conflict of interest: None.	No	Waterpipe tobacco smoking	Oesophageal cancer; gastric carcinoma; oral cancer; bladder cancer; lung cancer	Tobacco use
590	Wehner	Indoor tanning and non-melanoma skin cancer: systematic review and meta-analysis	2012	This project was supported by award number KL2RR024130 from the National Center for Research Resources of the National Institutes of Health, and by award number K24 AR052667 from the National Institute of Arthritis and Musculoskeletal and Skin Diseases of the National Institutes of Health. The study sponsors were not involved in the study design and the collection, analysis, and interpretation of…	No	Indoor tanning	Squamous cell carcinoma; basal cell carcinoma	Sun exposure
591	Wei	Tea drinking and risk of pancreatic cancer	2014	Not reported	Yes	Tea; green tea	Pancreatic cancer	Sugar-sweetened drinks
592	Wei	Association between processed meat and red meat consumption and risk for glioma: A meta-analysis from 14 articles	2015	Not reported	No	Processed meat; bacon; hot dogs; ham; sausage; salami; red meat	Glioma	Red and processed meat
593	Weingarten	Dietary calcium supplementation for preventing colorectal cancer and adenomatous polyps	2008	Declarations of interest: None known.	No	Calcium supplements	Colorectal cancer	Supplements
594	Weis	Sunlamp use is a risk factor for uveal melanoma: a meta-analysis	2022	This meta-analysis did not receive any source of funding or other support for data collection from outside sources. The authors have no proprietary or commercial interest in any materials discussed in this article.	No	Sunlamp use	Uveal melanoma	Sun exposure
595	Weitkunat	Meta-analysis of the relation between European and American smokeless tobacco and oral cancer	2007	All costs of this project were covered by Philip Morris International. This is an independent scientific assessment and the views expressed are those of the authors. ES and RW work for Philip Morris International (PMI), R&D. Both receive their salary from PMI and both own shares in Altria, the holding company of PMI. PNL, founder of P.N. Lee Statistics and Computing Ltd., is an independent consul…	Yes	Smokeless tobacco; chewing tobacco; snuff	Oral cancer	Tobacco use
596	Wenbin	The effect of smoking on the risk of gallbladder cancer: a meta-analysis of observational studies	2013	There are no conflicts of interest.	No	Smoking	Gallbladder cancer	Tobacco use
597	Whiteman	Childhood sun exposure as a risk factor for melanoma: a systematic review of epidemiologic studies	2001	Not reported	No	Sunburn in childhood; sunburn in adulthood	Melanoma	Sun exposure
598	Wiggins	Cancer Risk Following Bariatric Surgery—Systematic Review and Meta-analysis of National Population-Based Cohort Studies	2019	The authors declare that they have no conflict of interest.	No	Bariatric surgery	Overall cancer; obesity-related cancer; esophagus cancer; colorectal cancer	Body size
599	Wilson	Systematic Review and Meta-Analysis of the Impact of Bariatric Surgery on Future Cancer Risk	2023	This research received no external funding. R.B.W. discloses relationships with Merck, Fisher and Paykel, Medtronic, and Ethicon involving funding for education, research, and attendance at scientific meetings. The analyses, conclusions, opinions, and statements expressed in the study are solely those of the authors. No external funding was received by any of the authors for the preparation or pu…	Yes	Bariatric surgery	Overall cancer; obesity-associated cancers; colorectal cancer; esophagus adenomacinoma; hepatocellular carcinoma; kidney cancer; pancreatic cancer; gallbladder cancer; multiple myeloma; thyroid cancer; gastric cancer	Body size
600	Wolin	Physical activity and colon cancer prevention: a meta-analysis	2009	Not reported	Yes	Physical activity; leisure-time physical activity	Colon cancer	Physical activity
601	Woo	Diet and Cancer Risk in the Korean Population: A Meta-analysis	2014	This work was supported by the grant from the National Cancer Center, Republic of Korea (no.1010210 and 1410260). The authors declare no conflict of interest.	No	Total vegetables; raw vegetables; green onion; garlic; onion; fruits; mushrooms; salted fish; meat	Gastric cancer; colorectal cancer	Red and processed meat; wholegrains, fruits, vegetables, beans
602	Wu	Dietary Salt Intake and Gastric Cancer Risk: A Systematic Review and Meta-Analysis	2021	The authors declare that the research was conducted in the absence of any commercial or financial relationships that could be construed as a potential conflict of interest.	Yes	Salted fish; processed meat	Gastric cancer	Red and processed meat
603	Wu	Cruciferous vegetable consumption and gastric cancer risk: A meta-analysis of epidemiological studies	2013	This work was supported by the fund of the State Key Project Specialized for Infectious Diseases of China (Grant Nos. 2008ZX10002-015 and 2012ZX10002008-002). The authors have no conflict of interest.	Yes	Cruciferous vegetables; cabbage	Gastric cancer; gastric cardia cancer; gastric noncardia cancer	Wholegrains, fruits, vegetables, beans
604	Wu	Cruciferous vegetables intake and the risk of colorectal cancer: a meta-analysis of observational studies	2013	This work was supported by the fund of the State Key Project Specialized for Infectious Diseases of China (2008ZX10002-015 and 2012ZX10002008-002). EV was also supported by the Fogarty International Clinical Research Scholars and Fellows Support Center at the Vanderbilt Institute for Global Health, funded by the Fogarty International Center, NIH, through an R24 Training Grant (grant number R24TW0…	Yes	Cruciferous vegetables; cabbage; broccoli	Colorectal cancer; colon cancer; rectal cancer; proximal colon cancer; distal colon cancer	Wholegrains, fruits, vegetables, beans
605	Wu	Consumption of fruit and vegetables reduces risk of pancreatic cancer: evidence from epidemiological studies	2016	There are no conflicts of interest.	Yes	Fruit; vegetables; fruit and vegetables	Pancreatic cancer	Wholegrains, fruits, vegetables, beans
606	Wu	Fish consumption and the risk of gastric cancer: systematic review and meta-analysis	2011	The authors declare that they have no competing interests.	No	Fish	Gastric cancer	Red and processed meat
607	Wu	Fish Consumption and Colorectal Cancer Risk in Humans: A Systematic Review and Meta-analysis	2012	This study was partially sponsored by the National Natural Science Foundation of China (No. 30900551 to Dr Jie Liang) and a Foundation for the Author of National Excellent Doctoral Dissertation of PR China (No. 201182 to Dr Jie Liang). Conflict of Interest: None.	No	Fish	Colorectal cancer; colon cancer; rectum cancer	Red and processed meat
608	Wu	The association of tea consumption with bladder cancer risk: a meta-analysis	2013	The authors have declared that no competing interests exist.	Yes	Tea; black tea; green tea	Bladder cancer	Sugar-sweetened drinks
609	Wu	Coffee consumption and bladder cancer: a meta-analysis of observational studies	2015	The financial supports from National Basic Research Program of China (973 Program, No. 2015CB352100), Program for New Century Excellent Talents in University (No. NCET-13-0232), National Natural Science Foundation of China (NSFC, No. 81302497) and China Postdoctoral Scientific Foundation (No. 2014M550394) are greatly acknowledged. The authors declare no competing financial interests.	Yes	Coffee; regular coffee; decaffeinated coffee	Bladder cancer	Sugar-sweetened drinks
610	Xenou	Consumption of Fruits, Vegetables and Bladder Cancer Risk: A Systematic Review and Meta-Analysis of Prospective Cohort Studies	2022	The author(s) reported there is no funding associated with the work featured in this article. No potential conflict of interest was reported by the authors.	Yes	Vegetables; fruit; combined vegetables and fruit; cruciferous vegetables; yellow vegetables; dark green vegetables; leafy vegetables; citrus fruit; berries	Bladder cancer	Wholegrains, fruits, vegetables, beans
611	Xie	Association between physical activity and digestive-system cancer: An updated systematic review and meta-analysis	2021	This work was supported by the National Natural Science Foundation of China (81774443, 31870936) and the 3-year Development Plan Project for Traditional Chinese Medicine (ZY(2018-2020)-CCCX-2001-05). The authors declare that they have no competing interests.	Yes	Physical activity; recreational physical activity	Digestive-system cancer; colon cancer; rectal cancer; colorectal cancer; gallbladder cancer; gastric cancer; liver cancer; oral cavity and pharynx cancer; pancreas cancer; esophagus cancer	Physical activity
612	Xie	Coffee Consumption and Risk of Gastric Cancer: A Large Updated Meta-Analysis of Prospective Studies	2014	The authors declare no conflict of interest.	Yes	Coffee	Gastric cancer	Sugar-sweetened drinks
613	Xie	Coffee consumption and the risk of lung cancer: an updated meta-analysis of epidemiological studies	2016	This work was supported by a research grant from the National Natural Science Foundation of China (81001197, Su YX, http://isisn.nsfc.gov.cn/egrantindex/funcindex/prjsearch-list) and National Key Specialty Construction of Clinical Projects (#2013-544). The funders had no role in the study design, data collection and analysis, decision to publish or preparation of the manuscript.	Yes	Coffee	Lung cancer	Sugar-sweetened drinks
614	Xiong	Tea consumption and the risk of biliary tract cancer: a systematic review and dose–response meta-analysis of observational studies	2017	This work was supported by International Science and Technology Cooperation Projects (2015DFA30650 and 2016YFE0107100), The Capital Special Research Project for the clinical application (Z151100004015170), Capital Special Research Project for Health Development (2014-2-4012), Beijing Nature Science Foundation for Young Scholars Project (7164293), Program for New Century Excellent Talents in Unive…	Yes	Tea	Biliary tract cancer; gallbladder cancer; extra hepatic bile ducts cancer; ampulla of Vater cancer	Sugar-sweetened drinks
615	Xu	Fruits and Vegetables Intake and Risk of Bladder Cancer: A PRISMA-Compliant Systematic Review and Dose-Response Meta-Analysis of Prospective Cohort Studies	2015	The authors have declared no conflicts of interest.	No	Fruit; vegetables; combined fruit and vegetables; citrus; cruciferous vegetables; green leafy vegetables	Bladder cancer	Wholegrains, fruits, vegetables, beans
616	Xu	Meat Consumption and Risk of Oral Cavity and Oropharynx Cancer: A Meta-Analysis of Observational Studies	2014	The present work was supported by Shandong Provincial Natural Science Foundation of China (No. ZR2010HL045, ZR2010HL057), Jining city science and technology development plan program of jining science and technology bureau (No. 2012jnfs02; 2012jnfs11; 2012jnfs13), Youth Fund of Jining Medical University (No. JYQ2011KZ005), and a Project of Shandong Province Higher Educational Science and Technolog…	No	Total meat; processed meat; red meat; white meat	Oral cavity and oropharynx cancer	Red and processed meat
617	Xu	Wine consumption and colorectal cancer risk: a meta-analysis of observational studies	2019	There are no conflicts of interest.	Yes	Wine; red wine; white wine	Colorectal cancer; colon cancer; rectum cancer	Alcohol
618	Xu	Does beer, wine or liquor consumption correlate with the risk of renal cell carcinoma? A dose-response meta-analysis of prospective cohort studies	2015	This study was supported by grants from the National Key Clinical Specialty Construction Project of China, Key Medical Disciplines of Zhejiang Province, Health Sector Scientific Research Special Project (201002010), Combination of Traditional Chinese and Western Medicine Key Disciplines of Zhejiang Province (2012-XK-A23), Zhejiang Province Key Project of Science and Technology (2014C04008-2), Nat…	Yes	Alcohol; beer; wine; liquor	Renal cell carcinoma	Alcohol
619	Xu	Association of whole grain, refined grain, and cereal consumption with gastric cancer risk: A meta-analysis of observational studies	2019	Chinese Medical Board Grant on Evidence-based Medicine, Grant/Award Number: 98-680; National Nature Science Foundation of China, Grant/Award Number: 30901427; The Sichuan Provincial Science and Technology Support Project, Grant/Award Number: 2018SZ0226. The authors declare that they do not have any conflict of interest.	No	Total cereals; whole grain; refined grain; other grain	Gastric cancer	Wholegrains, fruits, vegetables, beans
620	Xu	The effect of vitamin D on the occurrence and development of colorectal cancer: a systematic review and meta-analysis	2021	This study was funded by the Key Laboratory of Diagnosis and Treatment of Digestive System Tumors of Zhejiang Province (Grant No. 2019E10020), Ningbo Clinical Research Center for Digestive System Tumors (Grant No. 2019A21003). The authors declare no competing interests.	No	Vitamin D supplements	Colorectal cancer	Supplements
621	Xue	Body mass index and the risk of cancer in women compared with men: a meta-analysis of prospective cohort studies	2017	This study was funded by the Ministry of Science and Technology of China (2008ZX10002-007, 2008ZX10002-018, 2008ZX10002-025), the Leading Talents of Science in Shanghai 2010 (022), the Key Discipline Construction of Evidence-Based Public Health in Shanghai (12GWZX0602), and the National Science Foundation of China (81373105). There are no conflicts of interest.	Yes	BMI	Thyroid cancer; esophageal cancer; gastric cancer; liver cancer; gallbladder cancer; pancreas cancer; colorectal cancer; colon cancer; rectal cancer; non-Hodgkin's lymphoma; multiple myeloma; leukemia; lung cancer; bladder cancer; kidney cancer; melanoma	Body size
622	Xue	Quantitative Association of Tobacco Smoking With the Risk of Nasopharyngeal Carcinoma: A Comprehensive Meta-Analysis of Studies Conducted Between 1979 and 2011	2013	This work was supported by the National Natural Science Foundation of China (grant 81220108022), the Chinese National High Technology Research and Development Program (grant 863, programs 2012AA02A206 and 2012AA02A501), and the National Basic Research Program of China (grant 973, program 2011CB504303). The views expressed in this article do not necessarily represent the views of the National Inst…	Yes	Smoking	Nasopharyngeal carcinoma; squamous cell nasopharyngeal carcinoma; undifferentiated nasopharyngeal carcinoma	Tobacco use
623	Xue	Red and processed meat consumption and the risk of lung cancer: a dose-response meta-analysis of 33 published studies	2014	Disclosure of conflict of interest: None.	Yes	Red meat; beef; lamb; pork; processed meat; bacon; preserved meat; salted meat; sausage	Lung cancer; lung adenocarcinoma; large cell carcinoma; lung small cell carcinoma; lung squamous cell carcinoma	Red and processed meat
624	Yan	Consumption of processed and pickled food and esophageal cancer risk: A systematic review and meta-analysis	2018	Funding: no funding. Disclosure of interest: the authors declare that they have no competing interest.	No	Processed food	Esophagus cancer; esophageal adenocarcinoma; esophageal squamous cell carcinoma	Fast food
625	Yan	Secondhand smoking increases bladder cancer risk in nonsmoking population: a meta-analysis	2018	This work was supported by grants from the National Natural Science Foundation of China (Grant No. 81472375 and No. 81702500) and Zhejiang Province Medical Technology Project (2016KYA173). The authors report no conflicts of interest in this work.	No	Secondhand smoke; childhood secondhand smoke	Bladder cancer	Tobacco use
626	Yan	Anthropometric indicators of adiposity and risk of primary liver cancer: A systematic review and dose–response meta-analysis	2023	This work was supported by the Taishan Scholars Program of Shandong Province (tstp20221158), the National Natural Science Foundation of China (81874178 and 82073200), Major basic research of Shandong Provincial Natural Science Foundation (Grant No. ZR2021ZD26) and funds for Independent Cultivation of Innovative Team from Universities in Jinan (Grant No. 2020GXRC023). The authors declare that they…	Yes	BMI; waist circumference; waist to hip ratio; waist to height ratio	Liver cancer; hepatocellular carcinoma; intrahepatic cholangiocarcinoma	Body size
627	Yang	Excess Body Weight and the Risk of Liver Cancer: Systematic Review and a Meta-Analysis of Cohort Studies	2020	This work was supported by National Natural Science Fundation of China (NSFC 81872618), the Key Research and Development projects of the Ministry of Science and Technology (No.2016YFD0400604–02), and the Scientific Research Foundation for the Cultivation of Excellent Doctoral Dissertations in Southeast University (YBPY1944). The funders had no role in the study design, data collection, data analy…	Yes	BMI	Liver cancer; hepatocellular carcinoma; primary liver cancer	Body size
628	Yang	Passive Smoking and Risk of Colorectal Cancer: A Meta-analysis of Observational Studies	2016	The author(s) disclosed receipt of the following financial support for the research, authorship, and/or publication of this article: This study was funded by National Natural Science Foundation of China (grant 81201904, 81472692). The author(s) declared no potential conflicts of interest with respect to the research, authorship, and/or publication of this article.	Yes	Passive smoking	Colorectal cancer; rectal cancer; colon cancer	Tobacco use
629	Yang	Association between processed meat and red meat consumption and risk of nasopharyngeal carcinoma: evidence from a meta-analysis	2016	This study was supported by National Natural Science Foundation (No. 81560461); this study was supported by Foundation of the Education Department of Guangxi Province, China (No. KY2015ZD094); this study was supported by the Foundation of the Nature Science Fund, Guangxi Province, China (No. 2012GXNSFBA053121). Disclosure of conflict of interest: None.	No	Processed meat; red meat	Nasopharyngeal carcinoma	Red and processed meat
630	Yang	Red and Processed Meat Consumption Increases Risk for Non-Hodgkin Lymphoma: A PRISMA-Compliant Meta-Analysis of Observational Studies	2015	The authors have no funding and conflicts of interest to disclose.	Yes	Red meat; processed meat; salted meat; fried meat; bacon; barbequed/grilled/broiled meat; hamburgers; beef	Non-Hodgkin lymphoma; diffuse large b-cell lymphoma; small lymphocytic lymphoma/chronic lymphocytic leukemia; follicular lymphoma; T-cell lymphoma	Red and processed meat
631	Yang	Fish consumption and risk of non-Hodgkin lymphoma: A meta-analysis of observational studies	2020	Not reported	No	Fish	Non-Hodgkin's lymphoma; follicular lymphoma; diffuse large B-cell lymphoma; small lymphocytic lymphoma/chronic lymphocytic leukemia	Red and processed meat
632	Yang	Overweight, obesity and gastric cancer risk: Results from a meta-analysis of cohort studies	2009	Conflict of interest statement: None declared.	Yes	BMI	Gastric cancer; cardia gastric cancer; non-cardia gastric cancer	Body size
633	Yang	Dietary intakes of fruits and vegetables and lung cancer risk in participants with different smoking status: A meta-analysis of prospective cohort studies	2019	This study is supported by the National Basic Research Program of China (973 Program: 2015CB553604); by National Natural Science Foundation of China (NSFC: 81773433); by the Key scientific Research Projects in Shandong Provence China (2017YYSP007); and by the 2018 Chinese Nutrition Society (CNS) Nutrition Research Foundation-DSM Research Fund (CNSDSM2018A30). The funders have no role in study des…	Yes	Vegetable and fruit intake	Lung cancer	Wholegrains, fruits, vegetables, beans
634	Yang	Meat consumption and risk of lung cancer: evidence from observational studies	2012	This work was supported by the fund of the State Key Project Specialized for Infectious Diseases of China (2008ZX10002-015). EV was also supported by the Fogarty International Clinical Research Scholars and Fellows Support Center at the Vanderbilt Institute for Global Health, funded by the Fogarty International Center, NIH, through an R24 Training Grant (Grant number: R24TW007988), and the Cancer…	Yes	Total meat; red meat; processed meat; white meat; poultry; fish	Lung cancer; lung adenocarcinoma; lung squamous cell carcinoma; small cell lung cancer	Red and processed meat
635	Yang	Obesity and incidence of lung cancer: A meta-analysis	2013	This work was supported by the Priority Academic Program Development of Jiangsu Higher Education Institutions (PAPD).	Yes	BMI	Lung cancer; squamous cell carcinoma; small cell carcinoma; adeno-carcinoma	Body size
636	Yang	Increased Intake of Vegetables, But Not Fruit, Reduces Risk for Hepatocellular Carcinoma: A Meta-analysis	2014	This work was supported by the fund of the National Natural Science Foundation of China (81172126) and Zhejiang Province Natural Science Foundation (LZ13H160003). The authors disclose no conflicts.	No	Vegetables; fruits	Hepatocellular carcinoma	Wholegrains, fruits, vegetables, beans
637	Yao	Intake of fruit and vegetables and risk of bladder cancer: a dose–response meta-analysis of observational studies	2014	No conflict of interest existed for any of the authors.	Yes	Fruit and vegetables; vegetables; fruit; cruciferous vegetables; yellow-orange vegetables; citrus fruits	Bladder cancer	Wholegrains, fruits, vegetables, beans
638	Yao	Meta-analysis reveals gender difference in the association of liver cancer incidence and excess BMI	2017	This work is supported by grants from National Natural Science Foundation of China (81472758, U1302225,31170783) and grants from Shanghai (E09013, 17YF1416700, SKLGE-1510, 2016MHJC01&05). No conflicts of interest was declared.	Yes	BMI	Liver cancer; hepatocellular carcinoma	Body size
639	Ye	Smoking, alcohol consumption, and the risk of extrahepatic cholangiocarcinoma: A meta-analysis	2013	Not reported	No	Smoking; alcohol	Extrahepatic cholangiocarcinoma	Alcohol; tobacco use
640	Yen	Alcohol intake and risk of nonmelanoma skin cancer: a systematic review and dose–response meta-analysis	2017	This work was supported by the National Institutes of Health (grant number CA198216). Conflicts of interest: None declared.	Yes	Alcohol	Cutaneous squamous cell carcinoma; basal cell carcinoma	Alcohol
641	Yeung	A meta-analysis of observational studies: Risk of preserved salted fish in the etiology of nasopharyngeal carcinoma	2004	Not reported	No	Preserved salted fish	Nasopharyngeal carcinoma	Red and processed meat
642	Yew	Coffee Consumption and Melanoma: A Systematic Review and Meta-Analysis of Observational Studies	2016	No funding was received for the preparation of this review. Yik Weng Yew, Yi Chun Lai and Robert A. Schwartz have no conflicts of interest.	Yes	Coffee; decaffeinated coffee	Melanoma	Sugar-sweetened drinks
643	Yin	The association between thyroid cancer and insulin resistance, metabolic syndrome and its components: A systematic review and meta-analysis	2018	This study was supported by a grant from the National Natural Science Foundation of China (Grant numbrt:81372863) and Scientific and Technological Project of Henan Province(Grant number: 162102310514). We have no conflict of interests.	No	BMI	Thyroid cancer; papillary thyroid carcinoma; differentiated thyroid carcinoma	Body size
644	Yoo	Pickled Vegetable and Salted Fish Intake and the Riskof Gastric Cancer: Two Prospective Cohort Studies and a Meta-Analysis	2020	This research was funded by the Korean Foundation for Cancer Research, grant number CB-2017-A-2. The authors declare no conflict of interest. The funders had no role in the design of the study; in the collection, analyses, or interpretation of data; in the writing of the manuscript, or in the decision to publish the results.	Yes	Salted fish	Gastric cancer	Red and processed meat
645	Youssef	Obesity and the prevention of thyroid cancer: Impact of body mass index and weight change on developing thyroid cancer – Pooled results of 24 million cohorts	2021	The authors declare that they have no known competing financial interests or personal relationships that could have appeared to influence the work reported in this paper.	Yes	BMI; weight gain; weight loss	Thyroid cancer	Body size
646	Yu	Meat Intake and the Risk of Hepatocellular Carcinoma: A Meta-Analysis of Observational Studies	2022	This study was supported by the Anhui Academician Workstation of Polygonatum cyrtonema Hua in Jiuhua Mountain Keeping in Good Health Industry Research Institute in Qingyang (JHHJYSGZZ19001). The authors declare that there is no conflict of interest.	No	Total meat; red meat; processed meat; white meat; fish	Hepatocellular carcinoma	Red and processed meat
647	Yu	Meat Intake and the Risk of Bladder Cancer: A Systematic Review and Meta-Analysis of Observational Studies	2023	This study was supported by the Anhui Academician Workstation of Polygonatum cyrtonema Hua in Jiuhua Mountain Keeping in Good Health Industry Research Institute in Qingyang (JHHJYSGZZ19001). The authors declare that there is no conflict of interest.	No	Total meat; red meat; processed meat; white meat; fish	Bladder cancer	Red and processed meat
648	Yu	Dietary consumption of cruciferous vegetables and bladder cancer risk: A systematic review and meta-analysis	2022	The authors declare that the research was conducted in the absence of any commercial or financial relationships that could be construed as a potential conflict of interest.	Yes	Cruciferous vegetables	Bladder cancer	Wholegrains, fruits, vegetables, beans
649	Yu	Fish consumption and risk of gastrointestinal cancers: A meta-analysis of cohort studies	2014	Supported by National Natural Science Foundation of China, No. 81101617.	Yes	Fish	Gastrointestinal cancers; colorectum cancer; colon cancer; rectal cancer; esophageal cancer; hepatocellular cancer; stomach cancer; pancreatic cancer	Red and processed meat
650	Yu	Coffee consumption and risk of cancers: a meta-analysis of cohort studies	2011	The authors declare that they have no competing interests.	Yes	Coffee	Overall cancer; bladder cancer; colorectal cancer; esophagus cancer; stomach cancer; leukemia; hepatocellular cancer; lung cancer; non-melanoma; buccal cavity and pharynx cancer; pancreatic cancer; kidney cancer	Sugar-sweetened drinks
651	Yu	Alcohol, Alcoholic Beverages and Risk of Esophageal Cancer by Histological Type: A Dose–Response Meta-Analysis of Observational Studies	2020	Funding: None. The authors declare no competing interests.	Yes	Alcohol; beer; wine; liquor/spirits	Esophageal cancer; esophageal squamous cell carcinoma; esophageal adenocarcinoma	Alcohol
652	Yu	Gender susceptibility for cigarette smoking-attributable lung cancer: A systematic review and meta-analysis	2014	This study was partly funded by grants from the National Basic Research Program of China (‘973’ Program) (Grant No.: 2011CB503706), the National Natural Science Foundation of China (Grant No.: 81000019), the Natural Science Foundation of Zhejiang Province in China (Grant No.: LY14H010001 andLY14H260003) and Zhejiang Sports Science Institute (J20131484). Conflict of interest statement: None declar…	Yes	Smoking; smoking cessation	Lung cancer; squamous carcinoma; adenocarcinoma; small cell lung cancer; other lung cancer	Tobacco use
653	Zahedi	A Higher Dietary Inflammatory Index Score is Associated with a Higher Risk of Incidence and Mortality of Cancer: A Comprehensive Systematic Review and Meta‑Analysis	2020	The study was funded by Alborz University of Medical Sciences. There are no conflicts of interest.	No	Dietary inflammatory index score	All cancer; digestive tract cancer; urothelial cancer; respiratory tract cancer; hormone-dependent cancers	Wholegrains, fruits, vegetables, beans
654	Zeegers	Elevated risk of cancer of the urinary tract for alcohol drinkers: a meta-analysis	1999	Not reported	Yes	Alcohol	Urinary tract cancer; bladder cancer	Alcohol
655	Zeegers	The Impact of Characteristics of Cigarette Smoking on Urinary Tract Cancer Risk: A Meta-Analysis of Epidemiologic Studies	2000	Not reported	Yes	Smoking; smoking cessation	Urinary tract cancer	Tobacco use
656	Zeegers	Are coffee and tea consumption ssociated with urinary tract cancer risk? A systematic review and meta-analysis	2001	Not reported	Yes	Coffee; decaffeinated coffee; tea	Urinary tract cancer	Sugar-sweetened drinks
657	Zeng	Green Tea Consumption and Risk of Pancreatic Cancer: A Meta-analysis	2014	The authors declare no conflict of interest.	Yes	Green tea	Pancreatic cancer	Sugar-sweetened drinks
658	Zeng	Long-Term Coffee Consumption and Risk of Gastric Cancer: A PRISMA-Compliant Dose–Response Meta-Analysis of Prospective Cohort Studies	2015	The authors have no funding and conflicts of interest to disclose.	Yes	Coffee	Gastric cancer	Sugar-sweetened drinks
659	Zhang	Association between cardiovascular risk factors and colorectal cancer: A systematic review and meta-analysis of prospective cohort studies	2021	This work was supported by National Natural Science Foundation of China (Grant No. 81741067, 81300279 and 81600260), Science and Technology Program of Guangzhou (Grant No. 201707010419 and 201804010050), High-level Hospital Construction Project (Grant No. DFJH201803, KJ012019099 and DFJH201923). The funders were not involved in the planning, design, analysis, interpretation of study results, prep…	No	BMI; smoking	Colorectal cancer	Body size; tobacco use
660	Zhang	Consumption of beer and colorectal cancer incidence: a meta-analysis of observational studies	2015	The author(s) received no specific funding for this work.	Yes	Beer	Colorectal cancer; rectum cancer; colon cancer; proximal colon cancer; distal colon cancer	Alcohol
661	Zhang	Body mass index and risk of brain tumors: a systematic review and dose-response meta-analysis	2016	Acknowledgements: Foundation from the National Natural Science Fund of China (81371382) for LH and Science and Technology of Commission of Shanghai Municipality (14430721300) for YD. The authors declare no conflict of interest.	Yes	BMI	Brain tumours; glioma; meningiomas	Body size
662	Zhang	Metabolic syndrome and esophageal cancer risk: a systematic review and meta-analysis	2021	No funding was received. The authors declared that they have no conflicts of interest to this paper.	No	Obesity	Esophagus cancer; esophageal squamous cell carcinoma; esophageal adenocarcinoma	Body size
663	Zhang	Coffee consumption and risk of esophageal cancer incidence: A meta-analysis of epidemiologic studies	2018	The authors report no conflicts of interest.	Yes	Coffee	Esophageal cancer; esophageal adenocarcinoma; esophageal squamous cell carcinoma	Sugar-sweetened drinks
664	Zhang	Effects of Bariatric Surgery on Cancer Risk: Evidence from Meta-analysis	2020	The authors declare that they have no conflicts of interests.	No	Bariatric surgery	Cancer; colorectal cancer; pancreatic cancer	Body size
665	Zhang	Allium Vegetables, Garlic Supplements, and Risk of Cancer: A Systematic Review and Meta-Analysis	2022	The authors declare that the research was conducted in the absence of any commercial or financial relationships that could be construed as a potential conflict of interest.	Yes	Allium vegetables; garlic; onion; leek	Overall cancer; digestive tract cancer; non-digestive tract cancer	Wholegrains, fruits, vegetables, beans
666	Zhang	Consumption of fruits and vegetables and risk of renal cell carcinoma: a meta-analysis of observational studies	2017	Not reported	Yes	Vegetables; fruit	Renal cell carcinoma	Wholegrains, fruits, vegetables, beans
667	Zhang	Intake of red and processed meat and risk of renal cell carcinoma: a meta-analysis of observational studies	2017	Conflicts of Interest: None.	No	Red meat; processed meat; beef; hamburger; ham/salami/bacon/sausage; pork; barbecue/grilledmeat/broiled meat	Renal cell carcinoma	Red and processed meat
668	Zhang	Effect of vitamin B supplementation on cancer incidence, death due to cancer, and total mortality: A PRISMA-compliant cumulative meta-analysis of randomized controlled trials	2016	This study was conducted under a grant from the talents training program of Shanghai seventh people’s hospital (QMX2015-01). The funders had no role in the study design, data collection and analysis, decision to publish, or preparation of the manuscript. The authors have no conflicts of interest to disclose.	Yes	Vitamin b supplements	Overall cancer; gastrointestinal cancer; genitourinary cancer; hematological cancer; respiratory and intrathoraci cancer; skin melanoma; other cancer	Supplements
669	Zhang	Meta-analysis in the association between obesity and risk of thyroid cancer	2014	Disclosure of conflict of interest: None.	Yes	Obesity	Thyroid cancer	Body size
670	Zhang	Meta-analysis of randomized controlled trials on vitamin D supplement and cancer incidence and mortality	2019	The authors declare that there are no sources of funding to be acknowledged. The authors declare that there are no competing interests associated with the manuscript.	No	Vitamin d supplements	Overall cancer	Supplements
671	Zhang	Effect of omega-3 fatty acid supplementation on cancer incidence, non-vascular death, and total mortality: a meta-analysis of randomized controlled trials	2014	No funding was received for this work. The authors declared that they have no competing interests.	Yes	Omge-3 fatty acid supplements; long-chain n-3 PUFA supplements	Overall cancer	Supplements
672	Zhang	Tea consumption and the incidence of cancer: a systematic review and meta-analysis of prospective observational studies	2015	This study was funded by the Shanghai key specialty of traditional Chinese medicine (ZYXK2012010) and the Talents Training Program of Shanghai Seventh People’s Hospital (XX2012023). The funders played no role in study design, data collection and analysis, the decision to publish or preparation of the manuscript. There are no conflicts of interest.	Yes	Tea; green tea; black tea; mixed tea	Gastric cancer; rectal cancer; colon cancer; lung cancer; pancreatic cancer; liver cancer; bladder cancer; glioma; oral cancer	Sugar-sweetened drinks
673	Zhang	Association between b-carotene supplementation and risk of cancer: a meta-analysis of randomized controlled trials	2023	This work was supported by Chinese Nutrition Society (CNS) Research Fund for Dietary Reference Intake (DRI) and Sanming Project of Medicine in Shenzhen (no. SZSM202111001). The authors have no relevant interests to declare.	No	Beta-carotene supplements	Overall cancer; non-specific cancer; lung cancer; colorectal cancer; pancreatic cancer; gastric cancer; nonmelanoma skin cancer; other cancer	Supplements
674	Zhang	Glutathione S-Transferase M1 (GSTM1) and Glutathione S-Transferase T1 (GSTT1) Null Polymorphisms, Smoking, and Their Interaction in Oral Cancer: A HuGE Review and Meta-Analysis	2011	This work was supported by grants from the Shanghai Municipal Education Commission (grants 11YZ51 and jdy09067) to Dr. Zhi-Jiang Zhang. Conflict of interest: none declared.	No	Smoking	Oral cancer	Tobacco use
675	Zhang	Risk factors for the development of lung cancer among never smokers: A systematic review	2022	No funding was used for this study. The authors state no conflicts of interest regarding this study.	Yes	BMI; environmental tobacco smoke	Lung cancer	Body size; tobacco use
676	Zhang	Dietary Fiber Intake Reduces Risk for Gastric Cancer: A Meta-analysis	2013	Supported by the National Natural Science Foundation of China (31200938, 81220108008); the Natural Science Foundation of Jinling Hospital (2012009). The funders had no role in study design, data collection and analysis, decision to publish, or preparation of the manuscript. The authors disclose no conflicts.	No	Fibre; cereal fibre; fruit fibre; vegetable fibre; soluble fibre; insoluble fibre	Gastric cancer; gastric cardia cancer; gastric noncardia cancer	Wholegrains, fruits, vegetables, beans
677	Zhao	Cruciferous Vegetables Intake Is Associated with Lower Risk of Renal Cell Carcinoma: Evidence from a Meta-Analysis of Observational Studies	2013	No current external funding sources for this study. The authors have declared that no competing interests exist.	Yes	Cruciferous vegetables	Renal cell carcinoma	Wholegrains, fruits, vegetables, beans
678	Zhao	Association of body mass index with bladder cancer risk: a doseresponse meta-analysis of prospective cohort studies	2017	We declare that we have no conflicts of interest.	No	BMI	Bladder cancer	Body size
679	Zhao	Dietary Patterns and Risk of Lung Cancer: A Systematic Review and Meta‑Analyses of Observational Studies	2023	All authors have no conflict of interest to declare.	No	Prudent dietary pattern; fruits/vegetables dietary pattern; high meat/protein dietary pattern; western dietary pattern; traditional dietary pattern; drinker dietary pattern; healthy eating index; alternate healthy eating index; dietary approaches to stop hypertension; mediterranean diet score; dietary inflammatory index	Lung cancer	Wholegrains, fruits, vegetables, beans
680	Zhao	Intakes of citrus fruit and risk of esophageal cancer: A meta-analysis	2018	The authors have no conflicts of interest to disclose.	No	Citrus fruit	Esophageal adenocarcinoma; esophageal squamous cell carcinoma; esophageal cancer	Wholegrains, fruits, vegetables, beans
681	Zhao	Cigarette smoking and risk of bladder cancer: a dose–response meta‑analysis	2022	There is no confict of interest between authors.	No	Smoking	Bladder cancer	Tobacco use
682	Zhao	Air pollution and lung cancer risks in China—a meta-analysis	2006	This work is part of the study “Environmental decision making in China” (DEMAND) funded by Norwegian Agency for Development Cooperation through grants CHN-2087. We are grateful to this financial support.	No	Environmental tobacco smoke	Lung cancer	Tobacco use
683	Zhao	Overweight, Obesity and Thyroid Cancer Risk: a Meta-analysis of Cohort Studies	2012	The authors had no conflicts of interest to declare in relation to this article.	Yes	BMI	Thyroid cancer; papillary thyroid carcinoma	Body size
684	Zhao	Red and processed meat consumption and colorectal cancer risk: a systematic review and meta-analysis	2017	This study was funded by the National Science Foundation of China (No.81370564, 81400662). The authors declare that they have no conflicts of interest.	No	Red meat; processed meat	Colorectal cancer; colon cancer; rectal cancer; proximal colon cancer; distal colon cancer	Red and processed meat
685	Zhao	Association Between Consumption of Red and Processed Meat and Pancreatic Cancer Risk: A Systematic Review and Meta-analysis	2017	The authors disclose no conflicts.	Yes	Red meat; processed meat	Pancreatic cancer	Red and processed meat
686	Zhao	Red and processed meat consumption and gastric cancer risk: a systematic review and meta-analysis	2017	This study was funded by the National Science Foundation of China (No.81370564). There is no conflict of interest for each author.	No	Red meat; processed meat	Gastric cancer; gastric cardia adenocarcinoma; gastric non-cardia adenocarcinoma	Red and processed meat
687	Zhao	No associations between fruit and vegetable consumption and pancreatic cancer risk: a meta-analysis of prospective studies	2018	This study was supported by the National Science Foundation of China: No.81370564 and 81400662. There is no conflicts of interest for each author.	Yes	Fruits and vegetables; fruits; vegetables; citrus fruits; cruciferous vegetables	Pancreatic cancer	Wholegrains, fruits, vegetables, beans
688	Zhao	Red and processed meat consumption and esophageal cancer risk: a systematic review and meta‑analysis	2020	This work was supported by the funds of the Innovation Funds of Navy General Hospital (CXPY201801) and the Bethune Charitable Foundation HZB-20181119-71. There is no conflict of interest for each author.	No	Red meat; processed meat	Esophageal cancer; esophageal squamous cell carcinoma; esophageal adenocarcinoma	Red and processed meat
689	Zheng	Green tea consumption and risk of esophageal cancer: a meta-analysis of epidemiologic studies	2012	The authors declare that they have no competing interests.	Yes	Green tea	Esophageal cancer	Sugar-sweetened drinks
690	Zhong	Correlation between pancreatic cancer and metabolic syndrome: A systematic review and meta-analysis	2023	The authors declare that the research was conducted in the absence of any commercial or financial relationships that could be construed as a potential conflict of interest.	No	Obesity	Pancreatic cancer	Body size
691	Zhong	Physical Activity and Risk of Lung Cancer: A Meta-analysis	2016	Supported by the National Natural Science Foundation of China (81272470). The authors report no conflicts of interest.	Yes	Physical activity	Lung cancer	Physical activity
692	Zhong	Association between Mediterranean diet adherence and colorectal cancer: a dose-response meta-analysis	2020	Supported by Key Medical Talents of Jiangsu Province (to LM). The authors report no conflicts of interest.	Yes	Mediterranean diet; modified Mediterranean diet score; alternate Mediterranean diet score; other Mediterranean diet score	Colorectal cancer; proximal colon cancer; distal colon cancer; rectal cancer	Wholegrains, fruits, vegetables, beans
693	Zhou	Tea consumption is associated with decreased risk of oral cancer: A comprehensive and dose-response meta-analysis based on 14 case–control studies (MOOSE compliant)	2018	The study was supported by the project of Wuhan National Health and Family Planning Commission (No. WX17Q02). The authors have no conflicts of interest to disclose.	Yes	Tea; green tea; black tea; oolong	Oral cancer	Sugar-sweetened drinks
694	Zhou	Environmental tobacco smoke and the risk of pancreatic cancer among non-smokers: a meta-analysis	2012	This work was supported by National Institutes of Health Grant P01 CA055075. Competing interests: None.	No	Childhood environmenal tobacco smoke; adulthood environmental tobacco smoke at home; adulthood environmental tobacco smoke at work	Pancreatic cancer	Tobacco use
695	Zhou	Garlic intake and the risk of colorectal cancer: A meta-analysis	2020	The authors have no conflicts of interest to disclose.	Yes	Garlic	Colorectal cancer; colon cancer; rectal cancer	Wholegrains, fruits, vegetables, beans
696	Zhou	Effects of Bariatric Surgery on Mortality, Cardiovascular Events, and Cancer Outcomes in Obese Patients: Systematic Review and Meta-analysis	2016	The authors declare that they have no competing interests.	No	Bariatric surgery	Any cancer; obesity-related cancer; non-obesity-related cancer	Body size
697	Zhou	Consumption of Large Amounts of Allium Vegetables Reduces Risk for Gastric Cancer in a Meta-analysis	2011	This work was supported by the National Natural Science Foundation of China (30901427) and by the Chinese Medical Board Grant on Evidence-Based Medicine, New York (98-680). The authors disclose no conflicts.	No	Allium vegetables; onions; garlic; leeks; chinese chives; scallions; garlic stalks; welsh onions	Gastric cancer; proximal gastric cancer; distal gastric cancer	Wholegrains, fruits, vegetables, beans
698	Zhou	A dose–response meta-analysis of coffee consumption and bladder cancer	2012	The authors declare that there is no duality of interest associated with this manuscript.	Yes	Coffee	Bladder cancer	Sugar-sweetened drinks
699	Zhu	Allium Vegetables and Garlic Supplements Do Not Reduce Risk of Colorectal Cancer, Based on Meta-analysis of Prospective Studies	2014	Supported by a grant for Outstanding Young Scientists of the Organization Department 2012 (X.M.); the National High-Tech Research and Development Program of China (2014AA020609); the Specialized Research Fund for the Doctoral Program of Higher Education (20130142110017 to X.M.); and The National Natural Science Foundation of China (NSCF-81222038). The authors disclose no conflicts.	Yes	Allium vegetables; garlic; onion; leek	Colorectal cancer; colon cancer; rectal cancer	Wholegrains, fruits, vegetables, beans
700	Zhu	Meat Consumption Is Associated with Esophageal Cancer Risk in a Meat- and Cancer-Histological-Type Dependent Manner	2014	This work was supported by the Natural Science Foundation of China (No. 81272504), Innovation Team [No. LJ201123 (EH11)], Jiangsu Provincial Science and Technology Projects [BK2011854 (DA11)], research grants from the Chinese Society of Clinical Oncology [T-H2010-033 (KA10)], the introduction of talent of Jiangsu Province Hospital [NA11(2011)], A Project Funded by the Prority Academic Program Dev…	No	Total meat; red meat; processed meat; white meat; poultry; fish	Esophageal cancer; esophageal adenocarcinoma; esophageal squamous cell carcinoma	Red and processed meat
701	Zhu	Red and Processed Meat Intake Is Associated with Higher Gastric Cancer Risk: A Meta-Analysis of Epidemiological Observational Studies	2013	This work was supported by the Natural Science Foundation of China (grant number 81272504), the Innovation Team (number LJ201123 (EH11)), and Jiangsu Provincial Science and Technology Projects (BK2011854 (DA11)), and ‘‘333’’ Project of Jiangsu Province (BRA2012210 (RS12)), and research grants from Chinese Society of Clinical Oncology (T-H2010-033 (KA10)). The funders had no role in study design, …	Yes	Red meat; beef; pork; processed meat; bacon; ham; sausage	Gastric cancer; gastric adenocarcinoma; gastric cardia cancer; gastric non-cardia cancer	Red and processed meat
702	Zhu	Body mass index and lung cancer risk in never smokers: a meta-analysis	2018	The authors declare that they have no competing interests.	Yes	BMI	Lung cancer	Body size
703	Zhu	Tea consumption and colorectal cancer risk: a meta‑analysis of prospective cohort studies	2020	This research was funded by National Key R&D Program of China (Grant no. 2018YFC1604405), China Postdoctoral Science Foundation (Grant no. 2018M632962), Hunan Provincial Natural Science Foundation of China (Grant no. 2019JJ50238), Open Foundation of Hunan Provincial Key Laboratory for Germplasm Innovation and Utilization of Crop (Grant no. 18KFXM10), Natural Science Foundation of China (Grant no.…	Yes	Tea; green tea; black tea; unclear tea type	Colorectal cancer; colon cancer; rectal cancer	Sugar-sweetened drinks
704	Zou	Non-linear dose–response relationship between cigarette smoking and pancreatic cancer risk: Evidence from a meta-analysis of 42 observational studies	2014	This work was supported by the National Natural Science Foundation of China [NSFC-81001275, 81171878, 81222038 to Xiaoping. Miao]. Conflict of interest statement: None declared.	Yes	Smoking; smoking cessation	Pancreatic cancer	Tobacco use
705	Zuo	Characteristics of cigarette smoking without alcohol consumption and laryngeal cancer: overall and time-risk relation. A meta-analysis of observational studies	2017	This study was funded by the National Natural Science Foundation of China (No. 81372880), and the Natural Science Foundation of Hubei Province of China (No. 2012FFA045). Jing-Jing Zuo declares that he has no conflict of interest. Ze-Zhang Tao declares that he has no conflict of interest. Chen Chen declares that he has no conflict of interest. Zhang-Wei Hu declares that he has no conflict of inter…	No	Smoking; smoking cessation	Laryngeal cancer	Tobacco use
