# Supplementary material for: Sex/gender differences in the association between behavioural factors and cancers: an umbrella review of systematic reviews with quantitative synthesis
Source: Biol Sex Differ. 2025 Nov 23;16:109. doi: 10.1186/s13293-025-00793-6 (PMC12751745; doi:10.1186/s13293-025-00793-6)
Supplement: Supplementary file 6 — Supplementary Material 6 [file 13293_2025_793_MOESM6_ESM.xlsx]

## Sheet: Data extraction
	Characteristics									Sub-group and dose-response analyses					Other relevant analyses
	Author	Manuscript title	Year of publication	Sex and/or gender terminology	Exposure of interest	Exposure comparison	Outcome of interest	Sexes and/or genders used to describe relevant analyses	Number of primary analyses	Risk estimate	Effect size	95% Confidence interval	I2 (%)	P-value for heterogeneity
1	Abar	Body size and obesity during adulthood, and risk of lympho-haematopoietic cancers: an update of the WCRF-AICR systematic review of published prospective studies	2019	Sex	BMI	Per 5kg/m^2 increase	Hodgkin's lymphoma	Men	2 studies	Relative risk	1	(0.90-1.10)	0	P for heterogeneity = 0.34	None
								Women	2 studies		1.23	(1.13-1.34)	0	P for heterogeneity = 0.49
					BMI	Per 5kg/m^2 increase	Non Hodgkin's lymphoma	Men	7 studies	Relative risk	1.06	(1.02-1.09)	0	P for heterogeneity = 0.64	None
								Women	10 studies		1.04	(1.00-1.09)	62	P for heterogeneity <0.01
					BMI	Per 5kg/m^2 increase	Diffuse large beta cell lymphoma	Men	10 studies	Relative risk	1.12	(0.93-1.33)	21.7	P for heterogeneity = 0.28	None
								Women	13 studies		1.12	(1.07-1.18)	0	P for heterogeneity = 0.61
					BMI	Per 5kg/m^2 increase	Follicular lymphoma	Men	10 studies	Relative risk	1.19	(0.70-2.00)	79.8	P for heterogeneity <0.01	None
								Women	13 studies		1.03	(0.97-1.09)	0	P for heterogeneity = 0.87
					BMI	Per 5kg/m^2 increase	Multiple myeloma	Men	13 studies	Relative risk	1.08	(1.00-1.17)	18.7	P for heterogeneity = 0.29	None
								Women	15 studies		1.06	(1.02-1.11)	0	P for heterogeneity = 0.46
					BMI	Per 5kg/m^2 increase	Leukemia	Men	4 studies	Relative risk	1.01	(0.90-1.14)	25.5	P for heterogeneity = 0.26	None
								Women	6 studies		1.14	(1.04-1.25)	47.7	P for heterogeneity = 0.09
					BMI	Per 5kg/m^2 increase	Acute myeloid leukemia	Men	3 studies	Relative risk	1.07	(1.00-1.15)	0	P for heterogeneity = 0.75	None
								Women	4 studies		1.16	(1.03-1.32)	64.6	P for heterogeneity = 0.04
					BMI	Per 5kg/m^2 increase	Chronic myeloid leukemia	Men	3 studies	Relative risk	1.12	(0.97-1.29)	14	P for heterogeneity = 0.31	None
								Women	2 studies		1.11	(0.99-1.24)	0	P for heterogeneity = 0.93
					BMI	Per 5kg/m^2 increase	Chronic lymphocytic leukemia	Men	3 studies	Relative risk	1.04	(0.97-1.11)	7.7	P for heterogeneity = 0.34	None
								Women	3 studies		1.06	(1.00-1.13)	0	P for heterogeneity = 0.85
					BMI in early adulthood (age 18-21 years)	Per 5kg/m^2 increase	Non Hodgkin's lymphoma	Men	3 studies	Relative risk	1.09	(0.95-1.27)	76	P for heterogeneity = 0.01	None
								Women	5 studies		1.13	(1.05-1.21)	0	P for heterogeneity = 0.73
					BMI in early adulthood (age 18-21 years)	Per 5kg/m^2 increase	Diffuse large beta cell lymphoma	Men	2 studies	Relative risk	1.09	(0.78-1.52)	36	P for heterogeneity = 0.21	None
								Women	5 studies		1.28	(1.08-1.51)	0	P for heterogeneity = 0.83
					BMI in early adulthood (age 18-21 years)	Per 5kg/m^2 increase	Follicular lymphoma	Men	2 studies	Relative risk	1.11	(0.73-1.68)	0	P for heterogeneity = 0.40	None
								Women	5 studies		1.33	(1.11-1.58)	0	P for heterogeneity = 0.60
					Weight	Per 5kg increase	Non Hodgkin's lymphoma	Men	1 study	Relative risk	1.01	(0.95-1.06)	Not reported	Not reported	None
								Women	3 studies		1	(0.98-1.02)	0	P for heterogeneity = 0.65
					Weight	Per 5kg increase	Diffuse large beta cell lymphoma	Men	2 studies	Relative risk	0.97	(0.89-1.06)	0	P for heterogeneity = 0.97	None
								Women	5 studies		1.03	(0.98-1.07)	15.7	P for heterogeneity = 0.31
					Weight	Per 5kg increase	Follicular lymphoma	Men	2 studies	Relative risk	1.06	(0.91-1.24)	21.4	P for heterogeneity = 0.26	None
								Women	5 studies		0.98	(0.91-1.06)	50.5	P for heterogeneity = 0.09
					Waist circumference	Per 5cm increase	Diffuse large beta cell lymphoma	Men	2 studies	Relative risk	1.14	(0.90-1.44)	0	P for heterogeneity = 0.67	None
								Women	4 studies		1.05	(0.96-1.14)	0	P for heterogeneity = 0.92
					Waist circumference	Per 5cm increase	Follicular lymphoma	Men	2 studies	Relative risk	1	(0.76-1.32)	2	P for heterogeneity = 0.31	None
								Women	4 studies		1	(0.91-1.10)	0	P for heterogeneity = 0.81
					Waist-to-hip ratio	Per 0.1 unit increase	Diffuse large beta cell lymphoma	Men	2 studies	Relative risk	1.33	(1.00-1.77)	0	P for heterogeneity = 0.84	None
								Women	5 studies		1.12	(0.98-1.27)	0	P for heterogeneity = 0.91
					Waist-to-hip ratio	Per 0.1 unit increase	Follicular lymphoma	Men	2 studies	Relative risk	0.95	(0.64-1.41)	0	P for heterogeneity = 0.80	None
								Women	5 studies		0.96	(0.83-1.11)	0	P for heterogeneity = 0.76
2	Abioye	Physical activity and risk of gastric cancer: a meta-analysis of observational studies	2015	Both interchangeably	Physical activity	Sufficient PA vs. not sufficient PA	Gastric cancer	Men, women	Not reported	No subgroup analyses	-	-	-	-	Meta-regression with sex (%): unadjusted beta: 0.004; unadjusted p-vaue = 0.206; adjusted beta: 0.005; adjusted p-value: 0.055
					Physical activity	High levels of PA vs. not sufficient PA	Gastric cancer	Men, women	Not reported	No subgroup analyses	-	-	-	-	Meta-regression with sex (%): unadjusted beta: 0.001; unadjusted p-vaue = 0.737; adjusted beta: 0.004; adjusted p-value: 0.896
3	Akter	Coffee drinking and colorectal cancer risk: an evaluation based on a systematic review and meta-analysis among the Japanese population	2016	Sex	Coffee drinking (cohort studies only)	Highest vs. lowest category	Colorectal cancer	Men	Not reported	Relative risk	1.05	(0.83-1.31)	Not reported	Not reported	None
								Women	Not reported		0.82	(0.55-1.23)	Not reported	Not reported
					Coffee drinking (cohort studies only)	Highest vs. lowest category	Colon cancer	Men	Not reported	Relative risk	1.12	(0.82-1.52)	Not reported	Not reported	None
								Women	Not reported		0.83	(0.43-1.60)	Not reported	Not reported
					Coffee drinking (cohort studies only)	Highest vs. lowest category	Rectal cancer	Men	Not reported	Relative risk	1.01	(0.70-1.47)	Not reported	Not reported	None
								Women	Not reported		0.94	(0.50-1.76)	Not reported	Not reported
4	Alexander	Processed meat and colorectal cancer: a quantitative review of prospective epidemiologic studies	2010	Sex	Processed meat	Highest vs. lowest intake category	Colorectal cancer	Men	9 studies	Summary relative risk estimate	1.23	(1.07-1.42)	Not reported	P for heterogeneity = 0.608	None
								Women	13 studies		1.05	(0.94-1.16)	Not reported	P for heterogeneity = 0.786
					Processed meat	Highest vs. lowest intake category	Colon cancer	Men	6 studies	Summary relative risk estimate	1.35	(1.13-1.61)	Not reported	P for heterogeneity = 0.460	None
								Women	8 studies		1.11	(0.97-1.27)	Not reported	P for heterogeneity = 0.0.525
					Processed meat	Highest vs. lowest intake category	Rectal cancer	Men	3 studies	Summary relative risk estimate	0.99	(0.71-1.38)	Not reported	P for heterogeneity = 0.977	None
								Women	4 studies		0.96	(0.72-1.29)	Not reported	P for heterogeneity = 0.583
					Processed meat	Dose-response for each 30-g increment	Colorectal cancer	Men	4 studies	Summary relative risk estimate	1.14	(0.96-1.37)	Not reported	P for heterogeneity = 0.050	None
								Women	5 studies		1	(0.91-1.10)	Not reported	P for heterogeneity = 0.819
					Processed meat	Dose-response for each incremental serving per week	Colorectal cancer	Men	2 studies	Summary relative risk estimate	1.03	(0.99-1.06)	Not reported	P for heterogeneity = 0.824	None
								Women	4 studies		1.03	(1.00-1.06)	Not reported	P for heterogeneity = 0.786
5	Alexander	Red Meat and Colorectal Cancer: A Quantitative Update on the State of the Epidemiologic Science	2015	Both interchangeably	Red meat	Highest vs. lowest intake category	Colorectal cancer	Men	10 studies	Summary relative risk estimate	1.16	(1.02-1.32)	0.648	P for heterogeneity = 0.439	None
								Women	14 studies		1.03	(0.91-1.17)	28.09	P for heterogeneity = 0.124
					Red meat (independent of processed meat)	Highest vs. lowest intake category	Colorectal cancer	Men	6 studies	Summary relative risk estimate	1.11	(0.94-1.30)	9.9	P for heterogeneity = 0.353	None
								Women	9 studies		1.06	(0.92-1.22)	13.6	P for heterogeneity = 0.308
					Red meat	Highest vs. lowest intake category	Colon cancer	Men	5 studies	Summary relative risk estimate	1.18	(0.99-1.39)	0	P for heterogeneity = 0.676	None
								Women	8 studies		0.99	(0.85-1.15)	3.91	P for heterogeneity = 0.400
					Red meat	Highest vs. lowest intake category	Rectal cancer	Men	3 studies	Summary relative risk estimate	1.09	(0.83-1.45)	0	P for heterogeneity = 0.584	None
								Women	6 studies		1.07	(0.76-1.51)	52.07	P for heterogeneity = 0.064
					Red meat	<40 g/day vs. not reported	Colorectal cancer	Men	3 studies	Summary relative risk estimate	1.11	(0.94-1.30)	0	P for heterogeneity = 0.899	None
								Women	6 studies		1	(0.91-1.10)	0	P for heterogeneity = 0.443
					Red meat	40-70 g/day vs. not reported	Colorectal cancer	Men	4 studies	Summary relative risk estimate	1.05	(0.92-1.19)	10.52	P for heterogeneity = 0.348	None
								Women	7 studies		0.97	(0.89-1.07)	7.6	P for heterogeneity = 0.371
					Red meat	71-100 g/day vs. not reported	Colorectal cancer	Men	2 studies	Summary relative risk estimate	1.02	(0.68-1.54)	60.55	P for heterogeneity = 0.111	None
								Women	3 studies		1.04	(0.80-1.36)	58.19	P for heterogeneity = 0.067
					Red meat	>100 g/day vs. not reported	Colorectal cancer	Men	3 studies	Summary relative risk estimate	1.14	(0.98-1.34)	0	P for heterogeneity = 0.819	None
								Women	3 studies		1.14	(0.95-1.37)	16.62	P for heterogeneity = 0.301
					Red meat	0-1 servings/week vs. not reported	Colorectal cancer	Men	2 studies	Summary relative risk estimate	1.31	(1.12-1.54)	0	P for heterogeneity = 0.988	None
								Women	2 studies		0.92	(0.75-1.12)	0	P for heterogeneity = 0.692
					Red meat	2-4 servings/week vs. not reported	Colorectal cancer	Men	4 studies	Summary relative risk estimate	1.27	(1.04-1.56)	0	P for heterogeneity = 0.515	None
								Women	5 studies		1.02	(0.91-1.15)	0	P for heterogeneity = 0.898
					Red meat	5-7 servings/week vs. not reported	Colorectal cancer	Men	4 studies	Summary relative risk estimate	1.29	(0.96-1.74)	19.76	P for heterogeneity = 0.289	None
								Women	5 studies		1.14	(0.96-1.34)	0	P for heterogeneity = 0.708
					Red meat	>7 servings/week	Colorectal cancer	Men	2 studies	Summary relative risk estimate	1.38	(0.97-1.96)	0	P for heterogeneity = 0.607	None
								Women	2 studies		0.93	(0.72-1.20)	8.83	P for heterogeneity = 0.349
					Red meat	Dose-response for each incremental serving per week	Colorectal cancer	Men	5 studies	Summary relative risk estimate	1.04	(1.01-1.06)	Not reported	P for heterogeneity = 0.511	None
								Women	6 studies		1	(0.97-1.03)	16.89	P for heterogeneity = 0.135
					Red meat	Dose-response for each 70g increment	Colorectal cancer	Men	3 studies	Summary relative risk estimate	1.01	(0.77-1.33)	Not reported	P for heterogeneity = 0.021	None
								Women	6 studies		1	(0.82-1.21)	86.25	P for heterogeneity <0.001
6	Ali Mohsenpour	Adherence to Dietary Approaches to Stop Hypertension (DASH)-Style Diet and the Risk of Cancer: A Systematic Review and Meta-Analysis of Cohort Studies	2019	Both interchangeably	Dietary Approaches to Stop Hypertension (DASH)-style diet	Highest vs. lowest adherence	Colorectal cancer	Males	Not reported	Relative risk	0.76	(0.70-0.82)	0	P from Cochran's Q = 0.795	P for difference between males and female = 0.105
								Females	Not reported		0.83	(0.77-0.90)	0	P from Cochran's Q = 0.864
					Dietary Approaches to Stop Hypertension (DASH)-style diet	Highest vs. lowest adherence	Colon cancer	Males	Not reported	Relative risk	0.79	(0.71-0.88)	0	P from Cochran's Q = 0.729	None
								Females	Not reported		0.83	(0.73-0.94)	0	P from Cochran's Q = 0.776
					Dietary Approaches to Stop Hypertension (DASH)-style diet	Highest vs. lowest adherence	Rectal cancer	Males	Not reported	Relative risk	0.69	(0.57-0.82)	0	P from Cochran's Q = 0.825	None
								Females	Not reported		0.89	(0.71-1.12)	44	P from Cochran's Q = 0.181
7	Ansary Moghaddam	Obesity and Risk of Colorectal Cancer: A Meta-analysis of 31 Studies with 70,000 Events	2007	Sex	BMI	Obesity vs. normal weight	Colorectal cancer	Male	26 reports	Relative risk	1.46	(1.36-1.56)	Not reported	Not reported	P for heterogeneity < 0.001 comparing male and female groups
								Female	25 reports		1.15	(1.06-1.24)	Not reported	Not reported
					BMI	Dose-response in kg/m^2	Colon cancer	Male	9 reports	Relative risk	Normal weight: 1.00; overweight: 1.25; obese: 1.51	Normal weight: N/A; overweight: (1.14-1.37); obese: (1.42-1.61)	Not reported	Not reported	None
								Female	9 reports		Normal weight: 1.00; overweight: 1.09; obese: 1.16	Normal weight: N/A; overweight: (0.99-1.20); obese: (1.01-1.34)	Not reported	Not reported
					BMI	Dose-response in kg/m^2	Rectal cancer	Male	6 reports	Relative risk	Normal weight: 1.00; overweight: 1.08; obese: 1.29	Normal weight: N/A; overweight: (0.97-1.20); obese: (1.19-1.40)	Not reported	Not reported	None
								Female	6 reports		Normal weight: 1.00; overweight: 1.02; obese: 1.08	Normal weight: N/A; overweight: (0.88-1.17); obese: (0.92-1.26)	Not reported	Not reported
					BMI	Dose-response in kg/m^2	Colorectal cancer	Male	15 reports	Relative risk	Normal weight: 1.00; overweight: 1.19; obese: 1.47	Normal weight: N/A; overweight: (1.09-1.30); obese: (1.33-1.61)	Not reported	Not reported	None
								Female	15 reports		Normal weight: 1.00; overweight: 1.05; obese: 1.11	Normal weight: N/A; overweight: (0.99-1.11); obese: (1.03-1.20)	Not reported	Not reported
8	Ansary-Moghaddam	Risk of Upper Aerodigestive Tract Cancer Associated with Smoking with and without Concurrent Alcohol Consumption	2009	Sex	Smoking (+ alcohol)	Current smokers vs. never smokers	Upper aerodigestive tract cancers	Men	12 studies	Relative risk	2.81	(2.13-3.70)	Not reported	Not reported	P for heterogeneity = 0.77 comparing men and women
								Women	12 studies		2.62	(1.78-3.80)	Not reported
9	Asthana	Association of Smokeless Tobacco Use and Oral Cancer: A Systematic Global Review and Meta-Analysis	2019	Both interchangeably	Smokeless tobacco	Ever vs. never	Oral cancer	Male	22 studies	Odds ratio/relative risk	2.72	(1.73-4.27)	98	P for heterogeneity <0.001	P for test for subgroup differences (male vs. female vs. combined sex) = 0.19
								Female	15 studies		5.83	(2.93-11.58)	97	P for heterogeneity <0.001
								Combined sex	24 studies		3.35	(2.34-4.78)	87	P for heterogeneity <0.001
10	Aune	Fruit and vegetable intake and the risk of cardiovascular disease, total cancer and allcause mortality—a systematic review and doseresponse meta-analysis of prospective studies	2017	Sex	Fruits and vegetables	Per 200 g/day	Total cancer	Men	6 studies	Relative risk	0.96	(0.94-0.98)	7.6	P for heterogeneity = 0.37	Meta-regression with sex (men vs. women): P = 0.18/ 0.11; one p-value is for men vs. women vs. men & women combined and one p-value is for men vs. women (excluding men & women combined); the author doesn't know which is which
								Women	6 studies		0.98	(0.96-1.01)	27.5	P for heterogeneity = 0.23
								Men and women	3 studies		0.97	(0.92-1.02)	77.3	P for heterogeneity = 0.01
					Fruits	Per 200 g/day	Total cancer	Men	8 studies	Relative risk	0.94	(0.89-1.00)	64.9	P for heterogeneity = 0.006	Meta-regression with sex (men vs. women): P = 0.75/ 0.65; one p-value is for men vs. women vs. men & women combined and one p-value is for men vs. women (excluding men & women combined); the author doesn't know which is which
								Women	7 studies		0.97	(0.93-1.00)	58.4	P for heterogeneity = 0.03
								Men and women	6 studies		0.95	(0.86-1.04)	48.1	P for heterogeneity = 0.09
					Vegetables	Per 200 g/day	Total cancer	Men	9 studies	Relative risk	0.98	(0.93-1.03)	65.4	P for heterogeneity = 0.003	Meta-regression with sex (men vs. women): P = 0.14/ 0.42; one p-value is for men vs. women vs. men & women combined and one p-value is for men vs. women (excluding men & women combined); the author doesn't know which is which
								Women	7 studies		0.95	(0.92-0.98)	27.3	P for heterogeneity = 0.22
								Men and women	5 studies		0.85	(0.73-1.00)	76.2	P for heterogeneity = 0.002
11	Bagnardi	Alcohol consumption and lung cancer risk in never smokers: a meta-analysis	2011	Gender	Alcohol	Drinkers vs. non-drinkers	Lung cancer	Male	4 studies	Relative risk	1.22	(0.83-1.80)	51	Not reported	P for heterogeneity among subgroups (male vs. female vs. male and female) = 0.882
								Female	6 studies		1.26	(0.81-1.95)	86	Not reported
								Male and female	2 studies		1.07	(0.64-1.80)	0	Not reported
					Alcohol	Per 10g/day increase	Lung cancer	Male	4 studies	Relative risk	1.15	(0.93-1.44)	87	Not reported	P for heterogeneity among subgroups (male vs. female vs. male and female) = 0.221
								Female	4 studies		0.97	(0.92-1.03)	0	Not reported
								Male and female	2 studies		0.93	(0.82-1.04)	0	Not reported
12	Bagnardi	Light alcohol drinking and cancer: a meta-analysis	2013	Both interchangeably	Light alcohol (≤12.5 g ethanol; ≤1 drink)	Light alcohol drinkers vs. non-drinkers	Oral cavity and pharynx cancer	Men	11 studies	Relative risk	1.2	(1.06-1.36)	Not reported	Not reported	P from chi-square testing homogeneity of pooled estimates among strata (men vs. women) = 0.436
								Women	7 studies		1.09	(0.89-1.34)	Not reported	Not reported
					Light alcohol (≤12.5 g ethanol; ≤1 drink)	Light alcohol drinkers vs. non-drinkers	Esophageal squamous cell carcinoma	Men	14 studies	Relative risk	1.46	(1.19-1.80)	Not reported	Not reported	P from chi-square testing homogeneity of pooled estimates among strata (men vs. women) = 0.585
								Women	5 studies		1.28	(0.84-1.96)	Not reported	Not reported
					Light alcohol (≤12.5 g ethanol; ≤1 drink)	Light alcohol drinkers vs. non-drinkers	Colorectum cancer	Men	26 studies	Relative risk	1.05	(0.95-1.16)	Not reported	Not reported	P from chi-square testing homogeneity of pooled estimates among strata (men vs. women) = 0.052
								Women	22 studies		0.93	(0.87-0.99)	Not reported	Not reported
					Light alcohol (≤12.5 g ethanol; ≤1 drink)	Light alcohol drinkers vs. non-drinkers	Liver cancer	Men	11 studies	Relative risk	0.99	(0.89-1.10)	Not reported	Not reported	P from chi-square testing homogeneity of pooled estimates among strata (men vs. women) = 0.954
								Women	7 studies		1	(0.64-1.57)	Not reported	Not reported
					Light alcohol (≤12.5 g ethanol; ≤1 drink)	Light alcohol drinkers vs. non-drinkers	Larynx cancer	Men	8 studies	Relative risk	0.89	(0.67-1.16)	Not reported	Not reported	P from chi-square testing homogeneity of pooled estimates among strata (men vs. women) = 0.954
								Women	3 studies		0.93	(0.71-1.22)	Not reported	Not reported
13	Bagnardi	Alcohol consumption and site-specific cancer risk: a comprehensive dose–response meta-analysis	2015	Both interchangeably	Alcohol	Light alcohol drinkers vs. non-drinkers	Oral cavity and pharynx cancer	Men	12 studies	Relative risk	1.2	(1.06-1.35)	0	Not reported	P from heterogeneity test = 0.165 (across light, moderate, and heavy drinking, for both men & women)
								Women	8 studies		1	(0.78-1.27)	51	Not reported
					Alcohol	Moderate alcohol drinkers vs. non-drinkers	Oral cavity and pharynx cancer	Men	26 studies	Relative risk	2.01	(1.69-2.40)	73	Not reported
								Women	9 studies		1.67	(1.25-2.22)	52	Not reported
					Alcohol	Heavy alcohol drinkers vs. non-drinkers	Oral cavity and pharynx cancer	Men	21 studies	Relative risk	5.33	(4.28-6.63)	71	Not reported
								Women	3 studies		5.7	(3.75-8.66)	0	Not reported
					Alcohol	Light alcohol drinkers vs. non-drinkers	Oesophageal squamous cell carcinoma	Men	16 studies	Relative risk	1.39	(1.11-1.74)	61	Not reported	P from heterogeneity test = 0.548 (across light, moderate, and heavy drinking, for both men & women)
								Women	8 studies		1.14	(0.87-1.49)	43	Not reported
					Alcohol	Moderate alcohol drinkers vs. non-drinkers	Oesophageal squamous cell carcinoma	Men	28 studies	Relative risk	2.25	(1.78-2.85)	85	Not reported
								Women	8 studies		2.18	(1.42-3.35)	72	Not reported
					Alcohol	Heavy alcohol drinkers vs. non-drinkers	Oesophageal squamous cell carcinoma	Men	24 studies	Relative risk	4.69	(3.49-6.31)	88	Not reported
								Women	3 studies		8.32	(2.95-23.45)	72	Not reported
					Alcohol	Light alcohol drinkers vs. non-drinkers	Oesophageal adenocarcinoma and gastric cardia cancer	Men	3 studies	Relative risk	0.94	(0.42-2.08)	78	Not reported	P from heterogeneity test = 0.858 (across light, moderate, and heavy drinking, for both men & women)
								Women	2 studies		0.85	(0.63-1.14)	0	Not reported
					Alcohol	Moderate alcohol drinkers vs. non-drinkers	Oesophageal adenocarcinoma and gastric cardia cancer	Men	5 studies	Relative risk	0.92	(0.46-1.86)	76	Not reported
								Women	2 studies		0.62	(0.42-0.93)	0	Not reported
					Alcohol	Heavy alcohol drinkers vs. non-drinkers	Oesophageal adenocarcinoma and gastric cardia cancer	Men	6 studies	Relative risk	1.17	(0.72-1.88)	57	Not reported
								Women	1 study		3.8	(0.89-16.32)	0	Not reported
					Alcohol	Light alcohol drinkers vs. non-drinkers	Stomach cancer	Men	14 studies	Relative risk	1	(0.92-1.10)	17	Not reported	P from heterogeneity test = 0.817 (across light, moderate, and heavy drinking, for both men & women)
								Women	6 studies		1.08	(0.76-1.54)	73	Not reported
					Alcohol	Moderate alcohol drinkers vs. non-drinkers	Stomach cancer	Men	20 studies	Relative risk	1.07	(1.00-1.14)	2	Not reported
								Women	5 studies		0.9	(0.66-1.22)	62	Not reported
					Alcohol	Heavy alcohol drinkers vs. non-drinkers	Stomach cancer	Men	12 studies	Relative risk	1.2	(0.99-1.45)	63	Not reported
								Women	1 study		3.23	(0.80-13.07)	0	Not reported
					Alcohol	Light alcohol drinkers vs. non-drinkers	Colorectum cancer	Men	29 studies	Relative risk	1.05	(0.95-1.16)	44	Not reported	P from heterogeneity test = 0.010 (across light, moderate, and heavy drinking, for both men & women)
								Women	23 studies		0.95	(0.89-1.01)	27	Not reported
					Alcohol	Moderate alcohol drinkers vs. non-drinkers	Colorectum cancer	Men	36 studies	Relative risk	1.21	(1.11-1.32)	40	Not reported
								Women	20 studies		1.07	(0.99-1.16)	32	Not reported
					Alcohol	Heavy alcohol drinkers vs. non-drinkers	Colorectum cancer	Men	20 studies	Relative risk	1.53	(1.30-1.80)	70	Not reported
								Women	4 studies		1.24	(0.68-2.25)	69	Not reported
					Alcohol	Light alcohol drinkers vs. non-drinkers	Liver cancer	Men	10 studies	Relative risk	1.05	(0.84-1.32)	53	Not reported	P from heterogeneity test = 0.953 (across light, moderate, and heavy drinking, for both men & women)
								Women	6 studies		0.81	(0.59-1.12)	26	Not reported
					Alcohol	Moderate alcohol drinkers vs. non-drinkers	Liver cancer	Men	16 studies	Relative risk	1.08	(0.88-1.32)	57	Not reported
								Women	8 studies		1.24	(0.88-1.75)	39	Not reported
					Alcohol	Heavy alcohol drinkers vs. non-drinkers	Liver cancer	Men	11 studies	Relative risk	1.59	(1.21-2.09)	69	Not reported
								Women	3 studies		3.89	(1.60-9.48)	10	Not reported
					Alcohol	Light alcohol drinkers vs. non-drinkers	Pancreas cancer	Men	15 studies	Relative risk	0.98	(0.86-1.11)	46	Not reported	P from heterogeneity test = 0.196 (across light, moderate, and heavy drinking, for both men & women)
								Women	13 studies		0.93	(0.86-1.01)	39	Not reported
					Alcohol	Moderate alcohol drinkers vs. non-drinkers	Pancreas cancer	Men	20 studies	Relative risk	1.08	(1.00-1.15)	0	Not reported
								Women	11 studies		1.04	(0.93-1.17)	51	Not reported
					Alcohol	Heavy alcohol drinkers vs. non-drinkers	Pancreas cancer	Men	12 studies	Relative risk	1.16	(1.06-1.27)	0	Not reported
								Women	4 studies		1.17	(0.98-1.40)	2	Not reported
					Alcohol	Light alcohol drinkers vs. non-drinkers	Larynx cancer	Men	8 studies	Relative risk	0.85	(0.61-1.19)	51	Not reported	P from heterogeneity test = 0.935 (across light, moderate, and heavy drinking, for both men & women)
								Women	3 studies		0.89	(0.62-1.29)	0	Not reported
					Alcohol	Moderate alcohol drinkers vs. non-drinkers	Larynx cancer	Men	21 studies	Relative risk	1.5	(1.23-1.83)	66	Not reported
								Women	3 studies		1.59	(1.06-2.38)	0	Not reported
					Alcohol	Heavy alcohol drinkers vs. non-drinkers	Larynx cancer	Men	22 studies	Relative risk	2.77	(2.15-3.57)	83	Not reported
								Women	1 study		1.55	(0.45-5.34)	0	Not reported
					Alcohol	Light alcohol drinkers vs. non-drinkers	Lung cancer	Men	17 studies	Relative risk	0.86	(0.82-0.91)	0	Not reported	P from heterogeneity test = 0.828 (across light, moderate, and heavy drinking, for both men & women)
								Women	11 studies		0.85	(0.77-0.93)	59	Not reported
					Alcohol	Moderate alcohol drinkers vs. non-drinkers	Lung cancer	Men	22 studies	Relative risk	0.98	(0.89-1.08)	60	Not reported
								Women	11 studies		1.01	(0.89-1.15)	70	Not reported
					Alcohol	Heavy alcohol drinkers vs. non-drinkers	Lung cancer	Men	14 studies	Relative risk	1.14	(1.00-1.31)	78	Not reported
								Women	4 studies		1.2	(0.75-1.92)	65	Not reported
					Alcohol	Light alcohol drinkers vs. non-drinkers	Malignant melanoma	Men	3 studies	Relative risk	1.19	(0.82-1.72)	0	Not reported	P from heterogeneity test = 0.844 (across light, moderate, and heavy drinking, for both men & women)
								Women	4 studies		1.25	(1.13-1.38)	0	Not reported
					Alcohol	Moderate alcohol drinkers vs. non-drinkers	Malignant melanoma	Men	3 studies	Relative risk	1.32	(0.90-1.92)	0	Not reported
								Women	3 studies		1.27	(1.14-1.43)	0	Not reported
					Alcohol	Light alcohol drinkers vs. non-drinkers	Bladder cancer	Men	9 studies	Relative risk	1.13	(0.97-1.32)	32	Not reported	P from heterogeneity test = 0.055 (across light, moderate, and heavy drinking, for both men & women)
								Women	7 studies		0.88	(0.70-1.12)	52	Not reported
					Alcohol	Moderate alcohol drinkers vs. non-drinkers	Bladder cancer	Men	12 studies	Relative risk	1.07	(0.95-1.22)	23	Not reported
								Women	6 studies		0.93	(0.72-1.20)	44	Not reported
					Alcohol	Heavy alcohol drinkers vs. non-drinkers	Bladder cancer	Men	5 studies	Relative risk	1.24	(0.87-1.78)	70	Not reported
								Women	1 study		0.81	(0.38-1.73)	0	Not reported
					Alcohol	Light alcohol drinkers vs. non-drinkers	Kidney cancer	Men	10 studies	Relative risk	0.99	(0.87-1.11)	30	Not reported	P from heterogeneity test = 0.133 (across light, moderate, and heavy drinking, for both men & women)
								Women	9 studies		0.85	(0.78-0.92)	0	Not reported
					Alcohol	Moderate alcohol drinkers vs. non-drinkers	Kidney cancer	Men	10 studies	Relative risk	0.83	(0.71-0.97)	46	Not reported
								Women	6 studies		0.65	(0.52-0.81)	42	Not reported
					Alcohol	Light alcohol drinkers vs. non-drinkers	Non-Hodgkin's lymphoma	Men	7 studies	Relative risk	0.96	(0.78-1.18)	50	Not reported	P from heterogeneity test = 0.065 (across light, moderate, and heavy drinking, for both men & women)
								Women	8 studies		0.9	(0.78-1.04)	62	Not reported
					Alcohol	Moderate alcohol drinkers vs. non-drinkers	Non-Hodgkin's lymphoma	Men	9 studies	Relative risk	0.91	(0.76-1.08)	47	Not reported
								Women	5 studies		0.86	(0.72-1.03)	44	Not reported
14	Bahrami	Adherence to the Mediterranean diet and the risk of lung cancer: a systematic review and dose-response meta-analysis of observational studies	2022	Sex	Mediterranean diet adherence	High adherence vs. low adherence	Lung cancer	Male	4 studies	Risk ratio	0.84	(0.73-0.96)	41.3	P for heterogeneity = 0.16	None
								Female	4 studies		0.87	(0.77-0.98)	43	P for heterogeneity = 0.15
15	Bao	Physical Activity and Pancreatic Cancer Risk: A Systematic Review	2008	Sex	Leisure-time physical activity	Highest vs lowest category	Pancreatic cancer	Men	9 studies (9 estimates)	Relative risk	0.92	(0.78-1.09)	Not reported	P for heterogeneity = 0.96	P for interaction, comparing men and women = 0.79
								Women	8 studies (8 estimates)		0.9	(0.70-1.16)	Not reported	P for heterogeneity = 0.22
					Moderate physical activity	Highest vs lowest category	Pancreatic cancer	Men	2 studies (2 estimates)	Relative risk	0.75	(0.24-2.36)	Not reported	P for heterogeneity = 0.001	P for interaction, comparing men and women = 0.89
								Women	4 studies (4 estimates)		0.75	(0.51-1.09)	Not reported	P for heterogeneity = 0.09
					Vigorous physical activity	Highest vs lowest category	Pancreatic cancer	Men	2 studies (2 estimates)	Relative risk	1.04	(0.68-1.60)	Not reported	P for heterogeneity = 0.25	P for interaction, comparing men and women = 0.20
								Women	4 studies (4 estimates)		0.79	(0.59-1.06)	Not reported	P for heterogeneity = 0.46
16	Bardia	Efficacy of antioxidant supplementation in reducing primary cancer incidence and mortality: systematic review and meta-analysis	2008	Sex	Selenium supplements	Use vs. placebo	Overall cancer	Males	4 studies	Relative risk	0.77	(0.64-0.92)	54.1	P for heterogeneity = 0.09	P for interaction by sex (men vs. women) < 0.001
								Females	4 studies		1	(0.89-1.13)	0	P for heterogeneity = 0.52
17	Baumeister	Physical Activity and the Risk of Liver Cancer: A Systematic Review and Meta-Analysis of Prospective Studies and a Bias Analysis	2019	Sex	Physical activity	High vs. low	Liver cancer	Men	5 studies	Hazard ratio	0.86	(0.74-1.00)	29	Not reported	P for subgroup differences (men vs. women vs. men and women) = 0.26
								Women	6 studies		0.87	(0.50-1.52)	28.6	Not reported
								Men and women	5 studies		0.68	(0.48-0.97)	76.2	Not reported
18	Behrens	The association between physical activity and renal cancer: systematic review and meta-analysis	2013	Gender	Physical activity	High vs. low level	Renal cancer	Men	17 estimates	Relative risk	0.93	(0.84-1.02)	2	Not reported	Meta-regression (men vs. women vs. men and women) = 0.41
								Women	9 estimates		0.95	(0.66-1.36)	57	Not reported
								Men and women	11 estimates		0.85	(0.73-0.98)	42	Not reported
19	Behrens	The association between physical activity and gastroesophageal cancer: systematic review and meta-analysis	2014	Gender	Physical activity	High vs. low level	Gastroesophageal cancer	Men	25 estimates	Relative risk	0.87	(0.77-0.98)	Not reported	Not reported	Meta-regression with gender (men vs. women): p-difference = 0.01
								Women	7 estimates		0.6	(0.48-0.73)	Not reported	Not reported
								Men and women	29 estimates		0.83	(0.71-0.97)	Not reported	Not reported
					Physical activity	High vs. low level	Esophageal cancer	Men	9 estimates	Relative risk	0.7	(0.58-0.85)	Not reported	Not reported	Meta-regression with gender (men vs. women): p-difference = 0.09
								Women	3 estimates		0.43	(0.26-0.71)	Not reported	Not reported
								Men and women	9 estimates		1.05	(0.66-1.67)	Not reported	Not reported
					Physical activity	High vs. low level	Gastric cancer	Men	16 estimates	Relative risk	0.95	(0.84-1.08)	Not reported	Not reported	Meta-regression with gender (men vs. women): p-difference = 0.02
								Women	4 estimates		0.64	(0.50-0.84)	Not reported	Not reported
								Men and women	19 estimates		0.75	(0.70-0.81)	Not reported	Not reported
20	Behrens	Physical activity and risk of pancreatic cancer: a systematic review and meta-analysis	2015	Gender	Physical activity	High vs. low level (cohort studies)	Pancreatic cancer	Men	20 estimates	Relative risk	0.94	(0.86-1.02)	Not reported	Not reported	Meta-regression with gender (men vs. women): p-difference = 0.66
								Women	17 estimates		0.96	(0.90-1.03)	Not reported	Not reported
								Men and women	9 estimates		0.82	(0.72-0.94)	Not reported	Not reported
21	Behrens	Physical activity, cardiorespiratory fitness and risk of cutaneous malignant melanoma: Systematic review and meta-analysis	2018	Both interchangeably	Physical activity	High vs. low level	Melanoma	Men	4 studies (7 estimates)	Relative risk	1.11	(0.80-1.53)	Not reported	Not reported	Meta-regression with gender (men vs. women): p-difference = 0.56
								Women	3 studies (7 estimates)		1.29	(1.07-1.57)	Not reported	Not reported
								Men and women	5 studies (10 estimates)		1.1	(0.92-1.31)	Not reported	Not reported
22	Bellocco	Alcohol drinking and risk of renal cell carcinoma: results of a meta-analysis	2012	Gender	Alcohol	Drinkers vs. non-drinkers	Renal cell carcinoma	Men	14 studies	Relative risk	0.875	(0.779-0.984)	Not reported	Not reported	P for heterogeneity (men vs. women) = 0.162
								Women	12 studies		0.787	(0.717-0.864)	Not reported	Not reported
23	Bergström	Obesity and renal cell cancer – a quantitative review	2001	Sex	BMI	Per unit increase of BMI (1 kg/m^2)	Renal cell carcinoma	Men	14 studies	Relative risk	1.07	(1.04-1.09)	Not reported	P for heterogeneity = 0.08	P from test of effect modification by sex (men vs. women) = 0.77
								Women	14 studies		1.07	(1.05-1.09)	Not reported	P for heterogeneity = 0.24
24	Berrington de Gonzalez	A meta-analysis of obesity and the risk of pancreatic cancer	2003	Sex	BMI	Per unit increase in BMI	Pancreatic cancer	Male	8 studies	Relative risk	1.03	(1.01-1.06)	Not reported	Not reported	None
								Female	7 studies		1.02	(1.00-1.03)	Not reported	Not reported
25	Botteri	Smoking and Colorectal Cancer A Meta-analysis	2008	Sex	Cigarette smoking	Ever vs. never smokers	Colorectal cancer	Women	11 studies	Relative risk	1.14	(1.03-1.25)	Not reported	Not reported	P value (test of homogeneity between strata) for women vs. men = 0.50
								Men	10 studies		1.18	(1.07-1.31)	Not reported	Not reported
					Cigarette smoking	Current vs. never smokers	Colorectal cancer	Women	19 studies	Relative risk	1.05	(0.94-1.18)	Not reported	Not reported	P value (test of homogeneity between strata) for women vs. men = 0.33
								Men	20 studies		1.12	(1.02-1.25)	Not reported	Not reported
					Cigarette smoking	Former vs. never smokers	Colorectal cancer	Women	21 studies	Relative risk	1.2	(1.11-1.30)	Not reported	Not reported	P value (test of homogeneity between strata) for women vs. men = 0.77
								Men	20 studies		1.18	(1.11-1.27)	Not reported	Not reported
26	Botteri	Smoking and Colorectal Cancer Risk, Overall and by Molecular Subtypes: A Meta-Analysis	2020	Sex	Cigarette smoking	Current smokers vs. never cigarette smokers	Colorectal cancer	Men	37 studies	Relative risk	1.19	(1.11-1.21)	Not reported	P for heterogeneity <0.01	P for heterogeneity across strata for men vs. women = 0.63
								Women	34 studies		1.17	(1.09-1.25)	Not reported	P for heterogeneity <0.01
					Cigarette smoking	Former smokers vs. never cigarette smokers	Colorectal cancer	Men	34 studies	Relative risk	1.22	(1.18-1.26)	Not reported	P for heterogeneity = 0.46	P for heterogeneity across strata for men vs. women = 0.03
								Women	30 studies		1.16	(1.13-1.19)	Not reported	P for heterogeneity = 0.90
					Cigarette smoking	Ever smokers vs. never cigarette smokers	Colorectal cancer	Men	46 studies	Relative risk	1.17	(1.11-1.22)	Not reported	P for heterogeneity <0.01	P for heterogeneity across strata for men vs. women = 0.47
								Women	39 studies		1.14	(1.09-1.19)	Not reported	P for heterogeneity <0.01
27	Boughanem	Vitamin D Intake and the Risk of Colorectal Cancer: An Updated Meta-Analysis and Systematic Review of Case-Control and Prospective Cohort Studies	2021	Sex	Supplemental vitamin D	Highest vs. lowest categories (cohort studies)	Colorectal cancer	Men	1 study	Hazard ratio	0.65	(0.50-0.85)	Not applicable	Not applicable	None
								Women	3 studies		1.05	(0.91-1.21)	18	P = 0.29
					Supplemental vitamin D	Highest vs. lowest categories (cohort studies)	Colon cancer	Men	1 study	Hazard ratio	0.48	(0.22-1.03)	Not applicable	Not applicable	None
								Women	1 study		0.67	(0.40-1.13)	Not applicable	Not applicable
28	Boyle	Physical Activity and Risks of Proximal and Distal Colon Cancers: A Systematic Review and Meta-analysis	2012	Sex	Physical activity	Most physically active vs. least physically active	Proximal colon cancer	Males	13 studies	Relative risk	0.71	(0.60-0.83)	40.7	P for heterogeneity = 0.063	Within-group ratio of results: females: 1.06 (0.92-1.21), males are reference
								Females	11 studies		0.81	(0.71-0.92)	0	P for heterogeneity = 0.516
					Physical activity	Most physically active vs. least physically active	Distal colon cancer	Males	13 studies	Relative risk	0.74	(0.67-0.82)	0	P for heterogeneity = 0.828	None
								Females	11 studies		0.76	(0.63-0.92)	33.9	P for heterogeneity = 0.128
29	Bravi	Coffee Reduces Risk for Hepatocellular Carcinoma: An Updated Meta-analysis	2013	Sex	Coffee	Coffee consumption vs. no consumption	Hepatocellular carcinoma	Men	Not reported	Relative risk	0.58	(0.46-0.74)	Not reported	Not reported	None
								Women	Not reported		0.7	(0.55-0.89)	Not reported	Not reported
30	Brenner	Leisure-time physical activity and lung cancer risk: A systematic review and meta-analysis	2016	Sex	Leisure-time physical activity	Highest vs. lowest	Lung cancer	Male	17 estimates	Relative risk	0.82	(0.74-0.90)	60.3	P for heterogeneity = 0.001	P value across subgroups (combined vs. male vs. female) = 0.092
								Female	10 estimates		0.83	(0.69-0.99)	71	P for heterogeneity < 0.001
								Combined	7 estimates		0.61	(0.46-0.82)	95.5	P for heterogeneity < 0.001
31	Bristow	Calcium supplements and cancer risk: a meta-analysis of randomised controlled trials	2013	Sex	Calcium supplements	Allocation to calcium group vs. not	Cancer	Male	Not reported	No subgroup analyses	-	-	-	-	Treatment x sex parameter estimate = -0.15358 (SE = 0.24374); p for treatment x sex = 0.3970
								Female	Not reported		-	-	-	-
					Calcium supplements	Allocation to calcium group vs. not	Colorectal cancer	Male	Not reported	No subgroup analyses	-	-	-	-	Treatment x sex parameter estimate = 0.38969 (SE = 0.60636); p for treatment x sex = 0.5204
								Female	Not reported		-	-	-	-
32	Buffart	Physical activity and the risk of developing lung cancer among smokers: A meta-analysis	2014	Gender	Physical activity	More vs. least active	Lung cancer	Male	10 cohorts	Rate ratio	0.85	(0.77-0.93)	10.8	P for heterogeneity = 0.34	P for between group differences (male vs. female) = 0.03
								Female	2 cohorts		0.68	(0.57-0.82)	0	P for heterogeneity = 0.58
33	Caini	Fish Consumption and Colorectal Cancer Risk: Meta-Analysis of Prospective Epidemiological Studies and Review of Evidence from Animal Studies	2022	Sex	Fish consumption	Highest vs. lowest category of consumption	Colorectal cancer	Women	13 studies	Summary relative risk	0.95	(0.87-1.05)	13.9	Not reported	None
								Men	10 studies		0.91	(0.82-1.01)	27.2	Not reported
					Fish consumption	Highest vs. lowest category of consumption	Colon cancer	Women	7 studies	Summary relative risk	1.02	(0.88-1.19)	12.5	Not reported	None
								Men	4 studies		1.02	(0.85-1.22)	0	Not reported
					Fish consumption	Highest vs. lowest category of consumption	Rectal cancer	Women	5 studies	Summary relative risk	0.99	(0.79-1.26)	0	Not reported	None
								Men	3 studies		0.9	(0.57-1.43)	63.2	Not reported
					Fish consumption	Linear increment by 50g/day	Colorectal cancer	Women	5 studies	Summary relative risk	0.95	(0.90-1.01)	0	Not reported	None
								Men	6 studies		0.97	(0.92-1.02)	0	Not reported
34	Carr	Meat subtypes and their association with colorectal cancer: Systematic review and meta-analysis	2016	Sex	Poultry intake	Highest vs. lowest intake	Colorectal cancer	Males	6 estimates	Relative risk	0.98	(0.82-1.16)	0	P for heterogeneity = 0.4747	None
								Females	10 estimates		0.93	(0.79-1.11)	39.8	P for heterogeneity = 0.0925
35	Castillo	Meta-Analysis of the Association Between Cigarette Smoking and Incidence of Hodgkin’s Lymphoma	2011	Sex	Smoking	Current smokers vs. never smokers	Hodgkin lymphoma	Men	5 studies	Odds ratio	1.78	(1.46-2.17)	15	Not reported	None
								Women	5 studies		1.16	(0.89-1.51)	0	Not reported
36	Castillo	Cigarette smoking is associated with a small increase in the incidence of non-Hodgkin lymphoma: a meta-analysis of 24 observational studies	2012	Sex	Smoking	Ever smokers vs. never smokers (cohort studies)	Non-Hodgkin's lymphoma	Men	Not reported	Odds ratio	1	(0.86-1.16)	0	Not reported	None
								Women	Not reported		0.98	(0.63-1.53)	47	Not reported
					Smoking	Former smokers vs. never smokers (cohort studies)	Non-Hodgkin's lymphoma	Men	Not reported	Odds ratio	1.01	(0.85-1.21)	0	Not reported	None
								Women	Not reported		1.12	(0.72-1.74)	4	Not reported
					Smoking	Current smokers vs. never smokers (cohort studies)	Non-Hodgkin's lymphoma	Men	Not reported	Odds ratio	1	(0.87-1.15)	0	Not reported	None
								Women	Not reported		0.98	(0.67-1.42)	0	Not reported
37	Castillo	Obesity but not overweight increases the incidence and mortality of leukemia in adults: A meta-analysis of prospective cohort studies	2012	Sex	BMI	Overweight vs. BMI 18.5-24.9 (normal weight)	Leukemia	Men	Not reported	Relative risk	1.05	(0.99-1.13)	0	Not reported	Meta-regression with sex: p<0.001 for men; 0.11 for women
								Women	Not reported		1.12	(1.00-1.25)	24	Not reported
					BMI	Obese vs. BMI 18.5-24.9 (normal weight)	Leukemia	Men	Not reported	Relative risk	1.4	(1.24-1.57)	33	Not reported	None
								Women	Not reported		1.2	(1.07-1.35)	29	Not reported
					BMI	Overweight vs. BMI 18.5-24.9 (normal weight)	Chronic lymphocytic leukemia	Men	Not reported	Relative risk	1.07	(0.97-1.17)	0	Not reported	Meta-regression with sex: p = 0.02 for men; 0.65 for women
								Women	Not reported		1.12	(0.96-1.31)	11	Not reported
					BMI	Obese vs. BMI 18.5-24.9 (normal weight)	Chronic lymphocytic leukemia	Men	Not reported	Relative risk	1.22	(1.04-1.45)	48	Not reported	None
								Women	Not reported		1.09	(0.94-1.26)	0	Not reported
					BMI	Overweight vs. BMI 18.5-24.9 (normal weight)	Acute myeloid leukemia	Men	Not reported	Relative risk	1.02	(0.85-1.22)	38	Not reported	Meta-regression with sex: p = 0.001 for men; 0.56 for women
								Women	Not reported		"unable to calculate"	"unable to calculate"	-	-
					BMI	Obese vs. BMI 18.5-24.9 (normal weight)	Acute myeloid leukemia	Men	Not reported	Relative risk	1.64	(1.30-2.07)	55	Not reported	None
								Women	Not reported		1.48	(1.00-2.20)	48	Not reported
					BMI	Obese vs. BMI 18.5-24.9 (normal weight)	Chronic myeloid leukemia	Men	Not reported	Relative risk	1.16	(0.99-1.35)	0	Not reported	None
								Women	Not reported		1.17	(1.00-1.36)	0	Not reported
					BMI	Obese vs. BMI 18.5-24.9 (normal weight)	Acute lymphocytic leukemia	Men	Not reported	Relative risk	1.69	(1.04-2.73)	29	Not reported	None
								Women	Not reported		1.09	(0.38-3.07)	32	Not reported
38	Castillo	Obesity Is Associated With Increased Relative Risk of Diffuse Large B-Cell Lymphoma: A Meta-Analysis of Observational Studies	2014	Sex	BMI	Overweight vs. normal weight	Diffuse large B-cell lymphoma	Male	6 studies	Relative risk	1.27	(1.09-1.47)	0	Not reported	None
								Female	11 studies		1.22	(1.07-1.38)	0	Not reported
					BMI	Obese vs. normal weight	Diffuse large B-cell lymphoma	Male	6 studies	Relative risk	1.4	(1.00-1.95)	55	Not reported	None
								Female	11 studies		1.34	(1.16-1.54)	0	Not reported
					BMI	Per 1kg/m2	Diffuse large B-cell lymphoma	Male, female	-	No subgroup analyses	-	-	-	-	Meta-regression with sex: no linear association in women (p-value = 0.76); linear association in men (p-value = 0.07)
39	Chan	Red and Processed Meat and Colorectal Cancer Incidence: Meta-Analysis of Prospective Studies	2011	Both interchangeably	Red and processed meats	Per 100 g/day	Colorectal cancer	Men	3 studies	Relative risk	1.07	(0.98-1.16)	0	P for heterogeneity = 0.97	None
								Women	5 studies		1.05	(0.90-1.23)	49	P for heterogeneity = 0.10
					Red and processed meats	Per 100 g/day	Colon cancer	Men	2 studies	Relative risk	1.41	(0.98-2.03)	71	P for heterogeneity = 0.06	None
								Women	5 studies		1.15	(0.87-1.52)	70	P for heterogeneity = 0.01
					Red meat	Per 100 g/day	Colorectal cancer	Men	2 studies	Relative risk	1.28	(0.49-3.35)	64	P for heterogeneity = 0.09	None
								Women	3 studies		1.05	(0.78-1.42)	22	P for heterogeneity = 0.28
					Red meat	Per 100 g/day	Colon cancer	Men	2 studies	Relative risk	1.06	(0.75-1.50)	0	P for heterogeneity = 0.98	None
								Women	5 studies		1.16	(0.84-1.61)	28	P for heterogeneity = 0.23
					Processed meat	Per 100 g/day	Colorectal cancer	Men	2 studies	Relative risk	1.11	(0.86-1.44)	35	P for heterogeneity = 0.22	None
								Women	4 studies		1.09	(0.89-1.33)	0	P for heterogeneity = 0.48
					Processed meat	Per 100 g/day	Colon cancer	Men	3 studies	Relative risk	1.64	(0.94-2.84)	72	P for heterogeneity = 0.03	None
								Women	5 studies		1.33	(1.07-1.66)	0	P for heterogeneity = 0.75
40	Chang	Consumption of Tea and Risk for Pancreatic Cancer: A Meta-Analysis of Published Epidemiological Studies	2014	Sex	Tea	Highest vs. lowest level of consumption	Pancreatic cancer	Male	6 studies	Odds ratio	1.01	(0.74-1.37)	31.6	P for heterogeneity = 0.199	None
								Female	6 studies		0.85	(0.50-1.43)	66.5	P for heterogeneity = 0.011
								Total population	Not reported		0.94	(0.71-1.25)	51.5	P for heterogeneity = 0.020
					Tea	Moderate vs. lowest level of consumption	Pancreatic cancer	Male	5 studies	Odds ratio	1.17	(0.94-1.45)	23.9	P for heterogeneity = 0.262	None
								Female	4 studies		1.01	(0.79-1.28)	50.8	P for heterogeneity = 0.107
								Total population	Not reported		1.09	(0.93-1.28)	34.1	P for heterogeneity = 0.145
					Tea	Ever vs. lowest level of consumption	Pancreatic cancer	Male	6 studies	Odds ratio	1.15	(0.92-1.44)	54.4	P for heterogeneity = 0.052	None
								Female	6 studies		0.92	(0.61-1.38)	82.8	P for heterogeneity = 0.00
								Total population	Not reported		1.05	(0.85-1.31)	73.5	P for heterogeneity = 0.00
41	Chao	Associations between Beer, Wine, and Liquor Consumption and Lung Cancer Risk: A Meta-analysis	2007	Gender	Beer	<1 drink/day vs. non-drinkers	Lung cancer	Men	5 studies (12 estimates)	Relative risk	0.92	(0.81-1.04)	Not reported	P for heterogeneity = 0.36	None
								Women	3 studies (9 estimates)		0.68	(0.31-1.50)	Not reported	P for heterogeneity <0.01
					Beer	>=1 drink/day vs. non-drinkers	Lung cancer	Men	6 studies (13 estimates)	Relative risk	1.2	(0.99-1.46)	Not reported	P for heterogeneity = 0.15	None
								Women	3 studies (9 estimates)		1.43	(0.89-2.30)	Not reported	P for heterogeneity = 0.07
					Beer	Highest category vs. non-drinkers	Lung cancer	Men	8 studies (15 estimates)	Relative risk	1.23	(1.04-1.45)	Not reported	P for heterogeneity = 0.19	None
								Women	5 studies (11 estimates)		1.12	(0.73-1.74)	Not reported	P for heterogeneity <0.01
					Wine	<1 drink/day vs. non-drinkers	Lung cancer	Men	4 studies (11 estimates)	Relative risk	0.94	(0.72-1.21)	Not reported	P for heterogeneity = 0.01	None
								Women	3 studies (9 estimates)		0.56	(0.28-1.14)	Not reported	P for heterogeneity <0.01
					Wine	>=1 drink/day vs. non-drinkers	Lung cancer	Men	5 studies (12 estimates)	Relative risk	0.76	(0.56-1.03)	Not reported	P for heterogeneity = 0.05	None
								Women	3 studies (9 estimates)		0.79	(0.45-1.41)	Not reported	P for heterogeneity = 0.09
					Wine	Highest category vs. non-drinkers	Lung cancer	Men	7 studies (14 estimates)	Relative risk	0.84	(0.63-1.12)	Not reported	P for heterogeneity = 0.04	None
								Women	5 studies (11 estimates)		0.75	(0.54-1.04)	Not reported	P for heterogeneity = 0.10
					Liquor	<1 drink/day vs. non-drinkers	Lung cancer	Men	4 studies (11 estimates)	Relative risk	1.01	(0.82-1.24)	Not reported	P for heterogeneity = 0.04	None
								Women	3 studies (9 estimates)		0.7	(0.40-1.22)	Not reported	P for heterogeneity <0.01
					Liquor	>=1 drink/day vs. non-drinkers	Lung cancer	Men	6 studies (13 estimates)	Relative risk	1.33	(1.08-1.63)	Not reported	P for heterogeneity = 0.04	None
								Women	3 studies (9 estimates)		1.05	(0.76-1.45)	Not reported	P for heterogeneity = 0.30
					Liquor	Highest category vs. non-drinkers	Lung cancer	Men	8 studies (15 estimates)	Relative risk	1.2	(1.06-1.36)	Not reported	P for heterogeneity = 0.55	None
								Women	5 studies (11 estimates)		0.94	(0.73-1.22)	Not reported	P for heterogeneity = 0.20
					Liquor	Dose-response	Lung cancer	Men	Not reported	Regression coefficient on log RR scale	Linear term: 0.1412; squared term: -0.0173	SE for linear term: 0.0771; SE for squared term: 0.0010	Not reported	Not reported	None
								Women	4 studies (9 estimates)	Regression coefficient on log RR scale	Square root term: -1.2688; linear term: 0.9115	SE for square root term: 0.2589; SE for linear term: 0.1939	Not reported	Not reported
42	Chao	A meta-analysis of active smoking and risk of meningioma	2021	Sex	Smoking	Active smokers vs. never active smokers	Meningioma	Women	8 studies	Relative risk	0.92	(0.73-1.16)	53.2	P for heterogeneity = 0.037	None
								Men	6 studies		1.42	(1.16-1.74)	0	P for heterogeneity = 0.474
43	Chen	Fruits and vegetables consumption and risk of non-Hodgkin’s lymphoma: A meta-analysis of observational studies	2013	Both interchangeably	Fruits	High vs. low	Non-Hodgkin's lymphoma	Men	4 studies	Relative risk	1.05	(0.77-1.42)	36	P for heterogeneity = 0.20	P interaction (men vs. women vs. men and women) = 0.69
								Women	7 studies		0.9	(0.74-1.08)	32	P for heterogeneity = 0.18
								Men and women	7 studies		0.95	(0.80-1.12)	51.2	P for heterogeneity = 0.06
					Vegetables	High vs. low	Non-Hodgkin's lymphoma	Men	5 studies	Relative risk	1.01	(0.86-1.18)	0	P for heterogeneity = 0.44	P interaction (men vs. women vs. men and women) = 0.02
								Women	8 studies		0.8	(0.67-0.95)	30.2	P for heterogeneity = 0.19
								Men and women	6 studies		0.67	(0.53-0.84)	40.2	P for heterogeneity = 0.14
44	Chen	Association between adult weight gain and colorectal cancer: A dose–response meta-analysis of observational studies	2015	Sex	Adulthood absolute weight change	Highest vs. lowest category	Colorectal cancer	Men	6 studies	Relative risk	1.65	(1.42-1.92)	0	P for heterogeneity = 0.42	None
								Women	8 studies		1.07	(0.95-1.20)	0	P for heterogeneity = 0.66
					Adulthood absolute weight change	Per 5-kg increment (dose-response linear model)	Colorectal cancer	Men	4 studies	Relative risk	1.1	(1.06-1.15)	Not reported	Not reported	None
								Women	5 studies		1.02	(1.00-1.05)	Not reported	Not reported
					Adulthood absolute weight change	Dose-response, each category vs. no adult weight gain	Colorectal cancer	Men	Not reported	Relative risk	Per 5-kg adult weight gain = 1.09; per 10-kg adult weight gain = 1.20; per 15-kg adult weight gain = 1.32; per 20-kg adult weight gain = 1.46	Per 5-kg adult weight gain = (1.01-1.18); per 10-kg adult weight gain = (1.04-1.37); per 15-kg adult weight gain = (1.13-1.54); per 20-kg adult weight gain = (1.26-1.69)	Not reported	Not reported	None
								Women	Not reported		Per 5-kg adult weight gain = 1.01; per 10-kg adult weight gain = 1.04; per 15-kg adult weight gain = 1.06; per 20-kg adult weight gain = 1.08	Per 5-kg adult weight gain = (0.96-1.08); per 10-kg adult weight gain = (0.92-1.16); per 15-kg adult weight gain = (0.92-1.21); per 20-kg adult weight gain = (0.94-1.24)	Not reported	Not reported
					Adulthood absolute weight change	Highest vs. lowest category	Colon cancer	Men	3 studies	Relative risk	1.6	(1.29-2.00)	0	P for heterogeneity = 0.55	None
								Women	4 studies		1.15	(0.97-1.37)	0	P for heterogeneity = 0.54
					Adulthood absolute weight change	Per 5-kg increment (dose-response linear model)	Colon cancer	Men	3 studies	Relative risk	1.1	(1.04-1.15)	Not reported	Not reported	None
								Women	3 studies		1.03	(0.99-1.07)	Not reported	Not reported
					Adulthood absolute weight change	Dose-response, each category vs. no adult weight gain	Colon cancer	Men	Not reported	Relative risk	Per 5-kg adult weight gain = 1.03; per 10-kg adult weight gain = 1.09; per 15-kg adult weight gain = 1.18; per 20-kg adult weight gain = 1.33	Per 5-kg adult weight gain = (0.93-1.14); per 10-kg adult weight gain = (0.91-1.29); per 15-kg adult weight gain = (0.97-1.45); per 20-kg adult weight gain = (1.10-1.62)	Not reported	Not reported	None
								Women	Not reported		Per 5-kg adult weight gain = 1.00; per 10-kg adult weight gain = 1.01; per 15-kg adult weight gain = 1.04; per 20-kg adult weight gain = 1.09	Per 5-kg adult weight gain = (0.91-1.10); per 10-kg adult weight gain = (0.85-1.19); per 15-kg adult weight gain = (0.86-1.26); per 20-kg adult weight gain = (0.90-1.31)	Not reported	Not reported
					Adulthood absolute weight change	Highest vs. lowest category	Rectal cancer	Men	2 studies	Relative risk	1.44	(1.06-1.94)	0	P for heterogeneity = 0.85	None
								Women	2 studies		1.11	(0.81-1.52)	4.5	P for heterogeneity = 0.31
					Adulthood absolute weight change	Per 5-kg increment (dose-response linear model)	Rectal cancer	Men	2 studies	Relative risk	1.08	(1.02-1.14)	Not reported	Not reported	None
								Women	2 studies		1	(0.95-1.07)	Not reported	Not reported
					Adulthood absolute weight change	Dose-response, each category vs. no adult weight gain	Rectal cancer	Men	Not reported	Relative risk	Per 5-kg adult weight gain = 1.06; per 10-kg adult weight gain = 1.13; per 15-kg adult weight gain = 1.22; per 20-kg adult weight gain = 1.32	Per 5-kg adult weight gain = (0.91-1.23); per 10-kg adult weight gain = (0.86-1.49); per 15-kg adult weight gain = (0.88-1.69); per 20-kg adult weight gain = (0.95-1.83)	Not reported	Not reported	None
								Women	Not reported		Per 5-kg adult weight gain = 1.00; per 10-kg adult weight gain = 1.01; per 15-kg adult weight gain = 1.01; per 20-kg adult weight gain = 1.02	Per 5-kg adult weight gain = (0.88-1.15); per 10-kg adult weight gain = (0.79-1.29); per 15-kg adult weight gain = (0.75-1.36); per 20-kg adult weight gain = (0.74-1.38)	Not reported	Not reported
45	Chen	Excess body weight and the risk of primary liver cancer: An updated meta-analysis of prospective studies	2012	Both interchangeably	BMI	Excess body weight (BMI >=25 kg/m^2) vs. not reported	Primary liver cancer	Male	11 studies	Summary relative risk	1.42	(1.22-1.65)	78.1	P for heterogeneity <0.001	P for difference (male vs. female) = 0.041
								Female	5 studies		1.18	(1.08-1.30)	0	P for heterogeneity = 0.650
					BMI	Obesity (BMI <=30 kg/m^2) vs. not reported	Primary liver cancer	Male	12 studies	Summary relative risk	1.91	(1.51-2.41)	78.1	P for heterogeneity <0.001	P for difference (male vs. female) = 0.027
								Female	6 studies		1.55	(1.30-1.85)	0	P for heterogeneity = 0.676
46	Chen	Body mass index and risk of gastric cancer: a meta-analysis of a population with more than ten million from 24 prospective studies	2013	Both interchangeably	BMI	Obese vs. not reported	Gastric cancer	Male	10 studies	Summary relative risk	1.12	(1.00-1.24)	26	P for heterogeneity = 0.204	Pd = 0.374
								Female	9 studies		1.04	(0.93-1.16)	2.3	P for heterogeneity = 0.416
47	Chen	Physical Activity and Risks of Esophageal and Gastric Cancers: A Meta-Analysis	2014	Sex	Physical activity	Most physically active vs. least physically active	Gastric cancer	Male	6 studies	Relative risk	0.91	(0.79-1.05)	7.6	P for heterogeneity = 0.368	Meta-regression with sex (male vs. female): p = 0.770. Also, within group ratio of results = 1.42 (0.94-2.13) for female (male is reference)
								Female	2 studies		0.64	(0.43-0.93)	0	P for heterogeneity = 0.887
					Physical activity	Most physically active vs. least physically active	Esophageal cancer	Male	4 studies	Relative risk	0.81	(0.64-1.02)	26.8	P for heterogeneity = 0.251	Meta-regression with sex (male vs. female): p = 0.104. Also, within group ratio of results = 2.31 (0.26-20.8) for female (male is reference)
								Female	1 study		0.35	(0.004-3.15)	-	-
48	Cheng	Alcohol intake and risk of renal cell carcinoma: a meta-analysis of published case-control studies	2011	Both interchangeably	Alcohol	Highest vs. lowest consumption category	Renal cell carcinoma	Men	9 studies	Odds ratio	0.8	(0.69-0.91)	0	P for heterogeneity = 0.47	None
								Women	9 studies		0.61	(0.47-0.76)	0	P for heterogeneity = 0.56
49	Chiavarini	Garlic consumption and colorectal cancer risk in man: a systematic review and meta-analysis	2016	Sex	Garlic	Highest vs. lowest intake category	Colorectal cancer	Female	6 studies	Combined risk estimate	0.94	(0.79-1.12)	54.94	P for heterogeneity = 0.014	None
								Male	4 studies		1.02	(0.89-1.18)	0	P for heterogeneity = 0.513
								Female and male	8 studies		0.85	(0.66-1.10)	93.28	P for heterogeneity = 0.0001
50	Choi	Light Alcohol Drinking and Risk of Cancer: A Meta-Analysis of Cohort Studies	2018	Gender	Alcohol	Light drinking (<=1 drinks/day) vs. nondrinking or occasional drinking	Oral and pharynx cancer	Women	3 studies	Relative risk	0.95	(0.75-1.19)	77.6	Not reported	None
								Men	1 study		0.89	(0.79-1.00)	Not applicable	Not reported
								Women/men	4 studies		0.96	(0.84-1.11)	68.9	Not reported
					Alcohol	Moderate drinking (1-2 drinks/day) vs. nondrinking or occasional drinking	Oral and pharynx cancer	Women	3 studies	Relative risk	1.18	(1.05-1.33)	0	Not reported	None
								Men	2 studies		1.04	(0.93-1.17)	0	Not reported
								Women/men	3 studies		1.12	(1.01-1.24)	19.5	Not reported
					Alcohol	Very light drinking (<=0.5 drinks/day) vs. nondrinking or occasional drinking	Stomach, non-cardia cancer	Women	1 study	Relative risk	1.11	(0.71-1.73)	Not applicable	Not reported	None
								Men	2 studies		1.04	(0.66-1.64)	0	Not reported
								Women/men	3 studies		1	(0.78-1.30)	0	Not reported
					Alcohol	Very light drinking (<=0.5 drinks/day) vs. nondrinking or occasional drinking	Colorectum cancer	Women	2 studies	Relative risk	0.92	(0.78-1.08)	0	Not reported	None
								Men	3 studies		1.31	(0.92-1.86)	47.3	Not reported
								Women/men	6 studies		1.1	(0.94-1.28)	39.7	Not reported
					Alcohol	Light drinking (<=1 drinks/day) vs. nondrinking or occasional drinking	Colorectum cancer	Women	7 studies	Relative risk	1.02	(0.98-1.06)	0	Not reported	None
								Men	6 studies		1.06	(1.01-1.11)	0	Not reported
								Women/men	14 studies		1.04	(1.01-1.06)	0	Not reported
					Alcohol	Moderate drinking (1-2 drinks/day) vs. nondrinking or occasional drinking	Colorectum cancer	Women	5 studies	Relative risk	1.04	(0.95-1.13)	4.4	Not reported	None
								Men	6 studies		1.19	(1.06-1.35)	10.6	Not reported
								Women/men	10 studies		1.1	(1.03-1.19)	41	Not reported
					Alcohol	Light drinking (<=1 drinks/day) vs. nondrinking or occasional drinking	Colon cancer	Women	5 studies	Relative risk	1.12	(0.90-1.40)	60.4	Not reported	None
								Men	5 studies		1.02	(0.87-1.21)	0	Not reported
								Women/men	11 studies		0.99	(0.93-1.05)	1.4	Not reported
					Alcohol	Moderate drinking (1-2 drinks/day) vs. nondrinking or occasional drinking	Colon cancer	Women	5 studies	Relative risk	1.03	(0.91-1.17)	28.4	Not reported	None
								Men	5 studies		1.08	(0.89-1.31)	0	Not reported
								Women/men	6 studies		1.01	(0.88-1.15)	43.3	Not reported
					Alcohol	Light drinking (<=1 drinks/day) vs. nondrinking or occasional drinking	Rectum cancer	Women	4 studies	Relative risk	1.02	(0.93-1.11)	0	Not reported	None
								Men	3 studies		1.07	(0.69-1.64)	0	Not reported
								Women/men	10 studies		1.04	(0.96-1.12)	0.5	Not reported
					Alcohol	Moderate drinking (1-2 drinks/day) vs. nondrinking or occasional drinking	Rectum cancer	Women	3 studies	Relative risk	0.99	(0.90-1.09)	0	Not reported	None
								Men	2 studies		1.35	(0.77-2.35)	0	Not reported
								Women/men	7 studies		1.03	(0.94-1.12)	0	Not reported
					Alcohol	Moderate drinking (1-2 drinks/day) vs. nondrinking or occasional drinking	Pancreas cancer	Women	1 study	Relative risk	1.01	(0.53-1.91)	Not applicable	Not reported	None
								Men	1 study		1.24	(0.66-2.32)	Not applicable	Not reported
								Women/men	3 studies		1.03	(0.86-1.23)	0	Not reported
					Alcohol	Very light drinking (<=0.5 drinks/day) vs. nondrinking or occasional drinking	Lung cancer	Women	2 studies	Relative risk	0.82	(0.70-0.95)	12.9	Not reported	None
								Men	1 study		0.86	(0.71-1.03)	Not applicable	Not reported
								Women/men	3 studies		0.89	(0.84-0.93)	6.9	Not reported
					Alcohol	Light drinking (<=1 drinks/day) vs. nondrinking or occasional drinking	Lung cancer	Women	4 studies	Relative risk	0.9	(0.87-0.94)	0	Not reported	None
								Men	3 studies		0.91	(0.90-0.95)	0	Not reported
								Women/men	10 studies		0.91	(0.90-0.95)	0	Not reported
					Alcohol	Moderate drinking (1-2 drinks/day) vs. nondrinking or occasional drinking	Lung cancer	Women	4 studies	Relative risk	1.05	(0.99-1.11)	0	Not reported	None
								Men	4 studies		0.98	(0.82-1.16)	52.1	Not reported
								Women/men	8 studies		0.98	(0.91-1.07)	50	Not reported
					Alcohol	Light drinking (<=1 drinks/day) vs. nondrinking or occasional drinking	Kidney cancer	Women	2 studies	Relative risk	0.79	(0.41-1.50)	0	Not reported	None
								Men	3 studies		0.9	(0.78-1.03)	66.9	Not reported
								Women/men	7 studies		0.9	(0.81-1.00)	0	Not reported
					Alcohol	Moderate drinking (1-2 drinks/day) vs. nondrinking or occasional drinking	Kidney cancer	Women	1 study	Relative risk	0.93	(0.80-0.94)	Not applicable	Not reported	None
								Men	1 study		0.94	(0.64-1.03)	Not applicable	Not reported
								Women/men	3 studies		0.93	(0.86-1.00)	0	Not reported
					Alcohol	Light drinking (<=1 drinks/day) vs. nondrinking or occasional drinking	Bladder cancer	Women	1 study	Relative risk	1.05	(0.92-1.21)	Not applicable	Not reported	None
								Men	1 study		1.31	(0.80-2.13)	Not applicable	Not reported
								Women/men	5 studies		1.09	(0.97-1.23)	0	Not reported
					Alcohol	Light drinking (<=1 drinks/day) vs. nondrinking or occasional drinking	Thyroid cancer	Women	5 studies	Relative risk	0.89	(0.78-1.01)	0	Not reported	None
								Men	1 study		0.62	(0.25-1.54)	Not applicable	Not reported
								Women/men	6 studies		0.89	(0.79-1.00)	0	Not reported
					Alcohol	Moderate drinking (1-2 drinks/day) vs. nondrinking or occasional drinking	Thyroid cancer	Women	2 studies	Relative risk	0.67	(0.53-0.85)	0	Not reported	None
								Men	1 study		0.69	(0.40-1.20)	Not applicable	Not reported
								Women/men	3 studies		0.68	(0.56-0.84)	0	Not reported
					Alcohol	Light drinking (<=1 drinks/day) vs. nondrinking or occasional drinking	Hematologic malignancy	Women	4 studies	Relative risk	0.99	(0.93-1.06)	0	Not reported	None
								Men	2 studies		0.98	(0.81-1.19)	54.2	Not reported
								Women/men	6 studies		0.98	(0.91-1.05)	41.4	Not reported
					Alcohol	Moderate drinking (1-2 drinks/day) vs. nondrinking or occasional drinking	Hematologic malignancy	Women	3 studies	Relative risk	0.91	(0.81-1.02)	0	Not reported	None
								Men	2 studies		0.9	(0.78-1.04)	0	Not reported
								Women/men	6 studies		0.89	(0.81-0.99)	52.3	Not reported
					Alcohol	Moderate drinking (1-2 drinks/day) vs. nondrinking or occasional drinking	Malignant melanoma	Women	1 study	Relative risk	1.7	(0.90-3.10)	Not applicable	Not reported	None
								Men	1 study		0.9	(0.20-3.00)	Not applicable	Not reported
								Women/men	2 studies		1.77	(1.35-2.33)	0	Not reported
51	Choi	Glycaemic index and glycaemic load in relation to risk of diabetes-related cancers: a meta-analysis	2012	Sex	Glycaemic index	Highest vs. lowest category	Diabetes-related cancer	Females	34 estimates	Relative risk	1.06	(1.02-1.10)	Not reported	Not reported	P value for test of heterogeneity (females vs. males vs. both) = 0.13
								Males	7 estimates		1.13	(0.99-1.29)	Not reported	Not reported
								Both	2 studies		0.94	(0.71-1.24)	Not reported	Not reported
					Glycaemic load	Highest vs. lowest category	Diabetes-related cancer	Females	36 estimates	Relative risk	1.03	(0.97-1.09)	Not reported	Not reported	P value for test of heterogeneity (females vs. males vs. both) = 0.64
								Males	8 estimates		0.95	(0.81-1.12)	Not reported	Not reported
								Both	3 studies		1.11	(0.82-1.49)	Not reported	Not reported
52	Choi	Consumption of red and processed meat and esophageal cancer risk: Meta-analysis	2013	Sex	Red meat	Highest vs. lowest category	Esophageal cancer	Male	3 studies	Relative risk	1.26	(0.66-2.41)	Not reported	Not reported	P for heterogeneity (male vs. female vs. both) = 0.88
								Female	2 studies		1.31	(0.78-2.21)	Not reported	Not reported
								Both	19 studies		1.42	(1.17-1.71)	Not reported	Not reported
					Processed meat	Highest vs. lowest category	Esophageal cancer	Male	2 studies	Relative risk	1.24	(0.58-2.65)	Not reported	Not reported	P for heterogeneity (male vs. female vs. both) = 0.14
								Female	1 study		0.61	(0.33-1.13)	Not reported	Not reported
								Both	16 studies		1.43	(1.15-1.77)	Not reported	Not reported
53	Chuang	Alcohol consumption and liver cancer risk: a meta-analysis	2015	Sex	Alcohol	Ever drinker vs. never or low-frequency drinker	Liver cancer	Men	11 studies	Relative risk	1.3	(1.08-1.52)	0	P for heterogeneity = 0.631	None
								Women	5 studies		1.44	(0.99-1.89)	50.4	P for heterogeneity = 0.880
54	Colamesta	Do the smoking intensity and duration, the years since quitting, the methodological quality and the year of publication of the studies affect the results of the meta-analysis on cigarette smoking and Acute Myeloid Leukemia (AML) in adults?	2016	Gender	Smoking	Current smokers vs. non-smokers (cohort studies)	Acute myeloid leukemia	Male	2 studies	Relative risk	1.4	(1.07-1.82)	-	P for homogeneity = 0.750	None
								Female	2 studies		1.01	(0.83-1.22)	-	P for homogeneity = 0.105
					Smoking	Current smokers vs. never smokers (cohort studies)	Acute myeloid leukemia	Male	2 studies	Relative risk	1.77	(1.30-2.42)	-	P for homogeneity = 0.523	None
								Female	2 studies		1.04	(0.85-1.26)	-	P for homogeneity = 0.123
					Smoking	Ever smokers vs. never smokers (cohort studies)	Acute myeloid leukemia	Male	2 studies	Relative risk	1.78	(1.38-2.30)	-	P for homogeneity = 0.385	None
								Female	2 studies		1.06	(0.90-1.23)	-	P for homogeneity = 0.259
					Smoking	Formers smokers vs. never smokers (cohort studies)	Acute myeloid leukemia	Male	2 studies	Relative risk	1.96	(1.31-2.93)	-	P for homogeneity = 0.291	None
								Female	2 studies		1.08	(0.90-1.30)	-	P for homogeneity = 0.805
					Smoking	Former smokers vs. current smokers (cohort studies)	Acute myeloid leukemia	Male	2 studies	Relative risk	1.11	(0.78-1.58)	-	P for homogeneity = 0.524	None
								Female	2 studies		1.03	(0.82-1.29)	-	P for homogeneity = 0.170
55	Corrao	Exploring the dose-response relationship between alcohol consumption and the risk of several alcohol-related conditions: a meta-analysis	1999	Gender	Alcohol	Per 1-g/day	Oral cavity and pharynx cancer	Men, women	8 studies	No sub-group analyses	-	-	-	-	Meta-regression with gender (men, women): adjusted beta value: 0.01655 (SE: 0.00308); z = 5.375
					Alcohol	Per 1-g/day	Esophagus cancer	Men, women	8 studies	No subgroup analyses	-	-	-	-	Meta-regression with gender (men, women): adjusted beta value: 0.00214 (SE: 0.00361); z = 0.594
					Alcohol	Per 1-g/day	Colon cancer	Men, women	7 studies	No subgroup analyses	-	-	-	-	Meta-regression with gender (men, women): adjusted beta value: 0.00142 (SE: 0.00888); z = 0.160
					Alcohol	Per 1-g/day	Rectum cancer	Men, women	3 studies	No subgroup analyses	-	-	-	-	Meta-regression with gender (men, women): adjusted beta value: 0.02824 (SE: 0.01196); z = 2.361
					Alcohol	Per 1-g/day	Liver cancer	Men, women	6 studies	No subgroup analyses	-	-	-	-	Meta-regression with gender (men, women): adjusted beta value: 0.01609 (SE: 0.00907); z = 1.773
					Alcohol	Per 1-g/day	Larynx cancer	Men, women	15 studies	No subgroup analyses	-	-	-	-	Meta-regression with gender (men, women): adjusted beta value: 0.01049 (SE: 0.00982); z = 1.069
					Alcohol	Dose-response alcohol intake	Rectum cancer	Men	3 studies	Pooled relative risk	25 g/day = 1.1; 50 g/day = 1.2; 100 g/day = 1.5	25 g/day = (1.0-1.2); 50 g/day = (1.1-1.5); 100 g/day = (1.2-2.2)	Not reported	Not reported	P for homogeneity of the between-studies = 0.3201
								Women	3 studies		25 g/day = 2.3; 50 g/day = 5.0; 100 g/day = 25.7	25 g/day = (1.3-4.0); 50 g/day = (1.6-16.4); 100 g/day = (2.5-267.6)	Not reported	Not reported	None
56	Cortés-Jofré	Drugs for preventing lung cancer in healthy people (Review)	2020	Neither	Vitamin C supplements	Vitamin C vs. placebo	Lung cancer	Males	1 study	Risk ratio	0.94	(0.64-1.38)	Not applicable	Not reported	None
								Females	1 study		1.84	(1.14-2.95)	Not applicable	Not reported
					Vitamin C supplements	Vitamin C vs. placebo	All cancer	Males	1 study	Risk ratio	1	(0.92-1.08)	Not applicable	Not reported	None
								Females	1 study		1.11	(0.95-1.29)	Not applicable	Not reported
					Vitamins A + C + E + selenium + zinc supplements	Vitamins A + C + E + selenium + zinc vs. placebo	Lung cancer	Males (65% exposed to tobacco or asbestos)	1 study	Risk ratio	0.6	(0.22-1.64)	Not applicable	Not reported	None
								Females (45% exposed to tobacco or asbestos)	1 study		0.75	(0.17-3.37)	Not applicable	Not reported
					Vitamins A + C + E + selenium + zinc supplements	Vitamins A + C + E + selenium + zinc vs. placebo	All cancer	Males	1 study	Risk ratio	0.89	(0.74-1.06)	Not applicable	Not reported	None
								Females	1 study		1.02	(0.87-1.20)	Not applicable	Not reported
57	Cumberbatch	The Role of Tobacco Smoke in Bladder and Kidney Carcinogenesis: A Comparison of Exposures and Meta-analysis of Incidence and Mortality Risks	2016	Gender	Smoking	Cigarette smokers vs. non-smokers	Bladder cancer	Male	42 comparisons	Pooled relative risk	2.56	(2.17-3.01)	91.1	P for heterogeneity <0.001	None
								Female	31 comparisons		2.36	(1.95-2.86)	81.5	P for heterogeneity <0.001
								Mixed	73 comparisons		2.68	(2.40-2.99)	88.9	P for heterogeneity <0.001
					Smoking	Cigarette smokers vs. non-smokers	Renal cell cancer	Male	19 comparisons	Pooled relative risk	1.46	(1.29-1.65)	60.2	P for heterogeneity <0.001	None
								Female	16 comparisons		1.36	(1.17-1.58)	35.3	P for heterogeneity = 0.08
								Mixed	25 comparisons		1.19	(1.0-1.32)	65.3	P for heterogeneity <0.001
58	Dai	Obesity and colorectal cancer risk: A meta-analysis of cohort studies	2007	Both interchangeably	BMI	Overweight vs. normal BMI	Colon cancer	Men	6 estimates	Relative risk	1.26	(1.04-1.52)	Not reported	P for heterogeneity = 0.61	None
								Women	6 estimates		1.09	(0.95-1.26)	Not reported	Not reported
					BMI	Obesity vs. normal BMI	Colon cancer	Men	6 estimates	Relative risk	1.71	(1.33-2.19)	Not reported	P for heterogeneity = 0.73	None
								Women	7 estimates		1.1	(0.92-2.16)	Not reported	P for heterogeneity = 0.24
					BMI	Overweight vs. normal BMI	Rectal cancer	Men	2 estimates	Relative risk	1.07	(0.78-1.46)	Not reported	Not reported	None
								Women	3 estimates		0.9	(0.70-1.16)	Not reported	P for heterogeneity = 0.59
					BMI	Obesity vs. normal BMI	Rectal cancer	Men	2 estimates	Relative risk	1.75	(1.17-2.62)	Not reported	P for heterogeneity = 0.26	None
								Women	4 estimates		1.12	(0.84-1.49)	Not reported	P for heterogeneity = 0.26
					BMI	Overweight or obese vs. normal BMI	Colorectal cancer	Men	16 estimates	Relative risk	1.37	(1.21-1.56)	Not reported	P for heterogeneity = 0.42	None
								Women	20 estimates		1.07	(0.97-1.18)	Not reported	P for heterogeneity = 0.29
					Waist circumference	Highest quantile vs. lowest quantile	Colon cancer	Men	6 estimates	Relative risk	1.68	(1.36-2.08)	Not reported	P for heterogeneity = 0.31	None
								Women	4 estimates		1.48	(1.19-1.84)	Not reported	P for heterogeneity = 0.79
					Waist circumference	Highest quantile vs. lowest quantile	Rectal cancer	Men	2 estimates	Relative risk	1.26	(0.90-1.77)	Not reported	P for heterogenety = 0.95	None
								Women	1 estimate		1.23	(0.81-1.86)	Not reported	-
					Waist to hip ratio	Highest quantile vs. lowest quantile	Colon cancer	Men	3 estimates	Relative risk	1.91	(1.46-2.49)	Not reported	P for heterogeneity = 0.23	None
								Women	4 estimates		1.49	(1.23-1.81)	Not reported	P for heterogeneity = 0.76
					Waist to hip ratio	Highest quantile vs. lowest quantile	Rectal cancer	Men	1 estimate	Relative risk	1.93	(1.19-3.13)	Not reported	-	None
								Women	1 estimate		1.2	(0.81-1.78)	Not reported	-
					BMI	Highest quantile vs. lowest quantile	Colon cancer	Men	10 estimates	Relative risk	1.59	(1.35-1.86)	Not reported	P for heterogeneity = 0.82	None
								Women	12 estimates		1.22	(1.08-1.39)	Not reported	P for heterogeneity = 0.15
					BMI	Highest quantile vs. lowest quantile	Rectal cancer	Men	5 estimates	Relative risk	1.16	(0.93-1.46)	Not reported	P for heterogeneity = 0.03	None
								Women	6 estimates		1.23	(0.98-1.54)	Not reported	P for heterogeneity = 0.93
59	Dai	Association between coffee consumption and risk of bladder cancer in a metaanalysis of 16 prospective studies	2019	Sex	Coffee	Highest vs. lowest consumption	Bladder cancer	Men	10 studies	Relative risk	1.16	(1.00-1.35)	21.5	Not reported	Meta-regression with sex (men vs. women): p-value = 0.37
								Women	7 studies		0.9	(0.59-1.37)	63.6	Not reported
					Coffee	Each 1 cup/d increment	Bladder cancer	Men	9 studies	Relative risk	1.01	(0.98-1.05)	42	Not reported	Meta-regression with sex (men vs. women): p-value = 0.76
								Women	6 studies		0.98	(0.89-1.08)	56	Not reported
					Coffee	Highest vs. lowest consumption	Bladder cancer	% male cases >=75%	6 studies	Relative risk	1.1	(0.95-1.26)	4.1	Not reported	Meta-regression with % male cases: p-value = 0.98
								% male cases <75%	9 studies		1.1	(0.92-1.30)	37.6	Not reported
					Coffee	Each 1 cup/d increment	Bladder cancer	% male cases >=75%	6 studies	Relative risk	1.02	(0.94-1.10)	69.3	Not reported	Meta-regression with % male cases: p-value = 0.87
								% male cases <75%	7 studies		1.01	(0.99-1.04)	18.5	Not reported
60	Davies	The relationship between physical activity and lymphoma: a systematic review and meta analysis	2020	Both interchangeably	Physical activity	Highest vs. lowest level	Non-Hodgkin's lymphoma	Men	9 studies	Relative risk	1.02	(0.90-1.15)	5.2	P for heterogeneity = 0.392	None
								Women	9 studies		0.88	(0.72-1.08)	66.2	P for heterogeneity = 0.003
					Physical activity	Highest vs. lowest level	Diffuse large B cell lymphoma	Men	2 studies	Relative risk	1.27	(0.71-2.27)	0	P for heterogeneity = 0.557	None
								Women	6 studies		0.97	(0.76-1.25)	28.6	P for heterogeneity = 0.221
					Physical activity	Highest vs. lowest level	Follicular lymphoma	Men	3 studies	Relative risk	0.96	(0.65-1.43)	0	P for heterogeneity = 0.425	None
								Women	6 studies		0.97	(0.75-1.26)	9.3	P for heterogeneity = 0.357
					Physical activity	Highest vs. lowest level	Chronic lymphocytic leukemia/small lymphocytic leukemia	Men	3 studies	Relative risk	1.18	(0.73-1.91)	49.9	P for heterogeneity = 0.136	None
								Women	5 studies		1.07	(0.65-1.74)	70.1	P for heterogeneity = 0.010
					Physical activity	Highest vs. lowest level	Hodgkin's lymphoma	Men	2 studies	Relative risk	1.05	(0.54-2.04)	0	P for heterogeneity = 0.687	None
								Women	2 studies		0.55	(0.39-0.80)	0	P for heterogeneity = 0.600
61	Deng	Coffee consumption and the risk of incident gastric cancer—A meta-analysis of prospective cohort studies	2016	Both interchangeably	Coffee	Highest vs. lowest categories	Gastric cancer	Men	9 reports	Relative risk	1.09	(0.86-1.39)	49.9	P for heterogeneity = 0.036	None
								Women	7 reports		0.97	(0.82-1.15)	36.9	P for heterogeneity = 0.134
62	Deng	Alcohol consumption and risk of stomach cancer: A meta-analysis	2021	Gender	Alcohol	Drinkers vs. non-drinkers	Stomach cancer	Male	19 studies	Odds ratio	1.16	(1.02-1.31)	76	P for heterogeneity < 0.05	None
								Female	10 studies		1.06	(0.78-1.44)	78	P for heterogeneity < 0.05
								Mix	58 studies		1.21	(1.12-1.32)	87	P for heterogeneity < 0.05
63	Dong	Coffee drinking and pancreatic cancer risk: A meta-analysis of cohort studies	2011	Both interchangeably	Coffee	Coffee vs. non/lowest coffee consumption	Pancreatic cancer	Men	Not reported	Relative risk	0.73	(0.63-0.84)	22.3	P for heterogeneity = 0.252	None
								Women	Not reported		0.82	(0.52-1.11)	59.7	P for heterogeneity = 0.029
64	Dong	Abdominal obesity and colorectal cancer risk: systematic review and meta-analysis of prospective studies	2017	Both interchangeably	Waist circumference	Highest category vs. lowest category	Colorectal cancer	Men	11 studies	Relative risk	1.38	(1.19-1.59)	36	P for heterogeneity = 0.088	None
								Women	13 studies		1.44	(1.28-1.61)	36.1	P for heterogeneity = 0.075
					Waist circumference	Highest category vs. lowest category	Colon cancer	Men	9 studies	Relative risk	1.67	(1.43-1.94)	8.3	P for heterogeneity = 0.366	None
								Women	9 studies		1.39	(1.21-1.60)	5.2	P for heterogeneity = 0.392
					Waist circumference	Highest category vs. lowest category	Rectal cancer	Men	6 studies	Relative risk	1.12	(0.92-1.36)	0	P for heterogeneity = 0.717	None
								Women	5 studies		1.31	(1.03-1.67)	5.4	P for heterogeneity = 0.376
					Waist-to-hip ratio	Highest category vs. lowest category	Colorectal cancer	Men	7 studies	Relative risk	1.47	(1.25-1.73)	41.2	P for heterogneiety = 0.083	None
								Women	11 studies		1.3	(1.15-1.48)	52	P for heterogneiety = 0.012
					Waist-to-hip ratio	Highest category vs. lowest category	Colon cancer	Men	5 studies	Relative risk	1.71	(1.29-2.27)	60.3	P for heterogeneity = 0.039	None
								Women	7 studies		1.22	(1.01-1.48)	53.6	P for heterogeneity = 0.044
					Waist-to-hip ratio	Highest category vs. lowest category	Rectal cancer	Men	4 studies	Relative risk	1.27	(0.99-1.62)	28.4	P for heterogeneity = 0.242	None
								Women	4 studies		1.19	(0.95-1.49)	0	P for heterogeneity = 0.920
65	Druesne-Pecollo	Beta-carotene supplementation and cancer risk: a systematic review and metaanalysis of randomized controlled trials	2010	Both interchangeably	Beta-carotene supplements	Beta-carotene supplements vs. placebo	All cancer	Majority men	5 trials	Relative risk	1.01	(0.95-1.09)	Not reported	P for heterogeneity = 0.032	None
								Majority women	4 trials		0.98	(0.91-1.05)	Not reported	P for heterogeneity = 0.625
					Beta-carotene supplements	Beta-carotene supplements vs. placebo	Lung cancer	Majority men	5 trials	Relative risk	1.14	(1.04-1.25)	Not reported	P for heterogeneity = 0.248	None
								Majority women	4 trials		1.11	(0.88-1.41)	Not reported	P for heterogeneity = 0.587
					Beta-carotene supplements	Beta-carotene supplements vs. placebo	Stomach cancer	Majority men	5 trials	Relative risk	1.34	(1.06-1.70)	Not reported	P for heterogeneity = 0.682	None
								Majority women	3 trials		0.84	(0.71-1.00)	Not reported	P for heterogeneity = 0.985
					Beta-carotene supplements	Beta-carotene supplements vs. placebo	Pancreas cancer	Majority men	2 trials	Relative risk	0.93	(0.66-1.31)	Not reported	P for heterogeneity = 0.052	None
								Majority women	2 trials		1.32	(0.64-2.73)	Not reported	P for heterogeneity = 0.809
					Beta-carotene supplements	Beta-carotene supplements vs. placebo	Colon-rectum cancer	Majority men	5 trials	Relative risk	0.93	(0.82-1.07)	Not reported	P for heterogeneity = 0.888	None
								Majority women	3 trials		1.17	(0.83-1.65)	Not reported	P for heterogeneity = 0.619
					Beta-carotene supplements	Beta-carotene supplements vs. placebo	Non melanoma skin cancer	Majority men	3 trials	Relative risk	0.97	(0.91-1.03)	Not reported	P for heterogeneity = 0.463	None
								Majority women	2 trials		1.18	(0.97-1.45)	Not reported	P for heterogeneity = 0.534
					Beta-carotene supplements	Beta-carotene supplements vs. placebo	Basal cells skin cancer	Majority men	2 trials	Relative risk	0.99	(0.92-1.06)	Not reported	P for heterogeneity = 0.445	None
								Majority women	2 trials		1.13	(0.88-1.44)	Not reported	P for heterogeneity = 0.230
					Beta-carotene supplements	Beta-carotene supplements vs. placebo	Squamous cells skin cancer	Majority men	2 trials	Relative risk	0.97	(0.84-1.12)	Not reported	P for heterogeneity = 0.773	None
								Majority women	2 trials		1.27	(0.80-2.03)	Not reported	P for heterogeneity = 0.241
					Beta-carotene supplements	Beta-carotene supplements vs. placebo	Melanoma	Majority men	2 trials	Relative risk	0.62	(0.31-1.25)	Not reported	P for heterogeneity = 0.704	None
								Majority women	3 trials		1.14	(0.68-1.89)	Not reported	P for heterogeneity = 0.073
66	Du	Lung cancer occurrence attributable to passive smoking among never smokers in China: a systematic review and meta-analysis	2020	Sex	Exposure to passive smoking (in non-smokers); population-based studies	Exposure to passive smoking vs. no exposure	Lung cancer	Women	8 studies	Odds ratio	1.45	(1.25-1.68)	0	P for heterogeneity = 0.593	None
								Men	3 studies		1	(0.68-1.45)	0	P for heterogeneity = 0.755
67	Duan	Body mass index and risk of lung cancer: Systematic review and dose-response meta-analysis	2015	Both interchangeably	BMI	Underweight (<18.5kg/m^2) vs. normal weight	Lung cancer	Male	6 studies	Relative risk	1.25	(1.21-1.29)	31.7	P for heterogeneity = 0.19	None
								Female	6 studies		1.2	(1.13-1.27)	47	P for heterogeneity = 0.09
					BMI	Overweight (25≤BMI≤29.9kg/m^2) vs. normal weight	Lung cancer	Male	16 studies	Relative risk	0.78	(0.72-0.85)	41.3	P for heterogeneity = 0.04	None
								Female	13 studies		0.88	(0.79-0.9835)	35.3	P for heterogeneity = 0.10
					BMI	Obesity (BMI≥30kg/m^2) vs. normal weight	Lung cancer	Male	16 studies	Relative risk	0.77	(0.70-0.84)	40.1	P for heterogeneity = 0.05	None
								Female	13 studies		0.78	(0.71-0.86)	32.2	P for heterogeneity = 0.125
					BMI	Dose-response, BMI relative to normal weight	Lung cancer	Male	15 studies	Relative risk	22.5 kg/m2 = 1.00; 25.0 kg/m2 = 0.98; 27.5 kg/m2 = 0.96 = 30 kg/m2 = 0.92; 35 kg/m2 = 0.83	22.5 kg/m2 = (1.00-1.00); 25.0 kg/m2 = (0.98-0.99); 27.5 kg/m2 = (0.95-0.96) = 30 kg/m2 = (0.91-0.93); 35 kg/m2 = (0.80-0.86)	14	Not reported	None
								Female	9 studies		22.5 kg/m2 = 1.00; 25.0 kg/m2 = 0.98; 27.5 kg/m2 = 0.97 = 30 kg/m2 = 0.94; 35 kg/m2 = 0.88	22.5 kg/m2 = (1.00-1.00); 25.0 kg/m2 = (0.98-0.99); 27.5 kg/m2 = (0.96-0.97) = 30 kg/m2 = (0.93-0.96); 35 kg/m2 = (0.84-0.93)	28	Not reported
68	Fabiani	Apple intake and cancer risk: a systematic review and meta-analysis of observational studies	2016	Sex	Apple intake	Highest vs. lowest intake	Lung cancer	Female	7 studies	Relative risk	0.92	(0.82-1.03)	25.95	P for heterogeneity = 0.231	None
								Male	8 studies		0.79	(0.73-0.85)	2.57	P for heterogeneity = 0.410
								Male and female	9 studies		0.95	(0.90-1.00)	55.25	P for heterogeneity = 0.022
69	Fan	Smoking and risk of meningioma: A meta-analysis	2013	Gender	Smoking	Ever vs. never smoking	Meningioma	Men	4 studies	Pooled risk estimate	1.49	(1.06-2.09)	33.6	P for heterogeneity = 0.210	None
								Women	5 studies		0.86	(0.65-1.13)	66.2	P for heterogeneity = 0.019
70	Fang	Quantitative association between body mass index and the risk of cancer: A global Meta-analysis of prospective cohort studies	2018	Gender	BMI	Per 5kg/m^2 increase	Esophagus cancer	Male	9 studies	Relative risk	0.97	(0.90-1.04)	69	Not reported	Meta-regression with gender (male vs. female) = 0.442
								Female	8 studies		1.04	(0.83-1.29)	95.5	Not reported
					BMI	Per 5kg/m^2 increase	Esophagus adenocarcinoma	Male	2 studies	Relative risk	1.61	(1.44-1.80)	0	Not reported	Meta-regression with gender (male vs. female) = 0.304
								Female	3 studies		1.42	(1.22-1.66)	77.2	Not reported
					BMI	Per 5kg/m^2 increase	Esophagus squamous cell carcinoma	Male	2 studies	Relative risk	0.85	(0.75-0.97)	63.7	Not reported	Meta-regression with gender (male vs. female) = 0.057
								Female	3 studies		0.77	(0.73-0.81)	0	Not reported
					BMI	Per 5kg/m^2 increase	Stomach cancer	Male	13 studies	Relative risk	1.01	(0.96-1.06)	56.9	Not reported	Meta-regression with gender (male vs. female) = 0.904
								Female	13 studies		1.01	(0.96-1.06)	56.8	Not reported
					BMI	Per 5kg/m^2 increase	Colorectum cancer	Male	18 studies	Relative risk	1.15	(1.10-1.19)	78	Not reported	Meta-regression with gender (male vs. female) = 0.023
								Female	16 studies		1.06	(1.03-1.10)	66.7	Not reported
					BMI	Per 5kg/m^2 increase	Colon cancer	Male	24 studies	Relative risk	1.23	(1.17-1.29)	70.1	Not reported	Meta-regression with gender (male vs. female) = 0.192
								Female	18 studies		1.13	(1.07-1.21)	63.3	Not reported
					BMI	Per 5kg/m^2 increase	Rectal cancer	Male	19 studies	Relative risk	1.06	(1.04-1.09)	20.2	Not reported	Meta-regression with gender (male vs. female) = 0.171
								Female	16 studies		1	(0.99-1.02)	0	Not reported
					BMI	Per 5kg/m^2 increase	Liver cancer	Male	14 studies	Relative risk	1.29	(1.14-1.45)	88.3	Not reported	Meta-regression with gender (male vs. female) = 0.103
								Female	7 studies		1.09	(1.04-1.14)	0	Not reported
					BMI	Per 5kg/m^2 increase	Gallbladder cancer	Male	6 studies	Relative risk	1.06	(1.00-1.13)	39.8	Not reported	Meta-regression with gender (male vs. female) = 0.177
								Female	6 studies		1.2	(1.11-1.30)	54.3	Not reported
					BMI	Per 5kg/m^2 increase	Pancreas cancer	Male	21 studies	Relative risk	1.07	(1.01-1.14)	61.3	Not reported	Meta-regression with gender (male vs. female) = 0.978
								Female	21 studies		1.09	(1.04-1.14)	53.1	Not reported
					BMI	Per 5kg/m^2 increase	Lung cancer	Male	17 studies	Relative risk	0.91	(0.86-0.95)	88.4	Not reported	Meta-regression with gender (male vs. female) = 0.854
								Female	15 studies		0.91	(0.87-0.95)	79.4	Not reported
					BMI	Per 5kg/m^2 increase	Malignant melanoma	Male	7 studies	Relative risk	1.16	(0.97-1.38)	77.1	Not reported	Meta-regression with gender (male vs. female) = 0.257
								Female	8 studies		0.98	(0.91-1.07)	34.8	Not reported
					BMI	Per 5kg/m^2 increase	Kidney cancer	Male	18 studies	Relative risk	1.15	(1.09-1.22)	71.1	Not reported	Meta-regression with gender (male vs. female) = 0.035
								Female	18 studies		1.25	(1.20-1.32)	56.8	Not reported
					BMI	Per 5kg/m^2 increase	Bladder cancer	Male	11 studies	Relative risk	1.05	(1.00-1.10)	56.7	Not reported	Meta-regression with gender (male vs. female) = 0.661
								Female	10 studies		1.02	(0.96-1.09)	47.9	Not reported
					BMI	Per 5kg/m^2 increase	Brain cancer	Male	6 studies	Relative risk	0.99	(0.93-1.04)	0.6	Not reported	Meta-regression with gender (male vs. female) = 0.025
								Female	6 studies		1.13	(1.06-1.20)	60.2	Not reported
					BMI	Per 5kg/m^2 increase	Thyroid cancer	Male	7 studies	Relative risk	1.16	(1.04-1.30)	72.7	Not reported	Meta-regression with gender (male vs. female) = 0.64
								Female	10 studies		1.11	(1.06-1.17)	32.4	Not reported
					BMI	Per 5kg/m^2 increase	Non-Hodgkin's lymphoma	Male	14 studies	Relative risk	1.06	(1.02-1.10)	50.3	Not reported	Meta-regression with gender (male vs. female) = 0.402
								Female	18 studies		1.04	(1.01-1.08)	63	Not reported
					BMI	Per 5kg/m^2 increase	Multiple myeloma	Male	12 studies	Relative risk	1.15	(1.11-1.25)	52.1	Not reported	Meta-regression with gender (male vs. female) = 0.404
								Female	13 studies		1.11	(1.00-1.20)	72.7	Not reported
					BMI	Per 5kg/m^2 increase	Leukemia	Male	7 studies	Relative risk	1.07	(1.00-1.14)	57.3	Not reported	Meta-regression with gender (male vs. female) = 0.736
								Female	10 studies		1.13	(1.06-1.20)	65.1	Not reported
					BMI	Per 5kg/m^2 increase	All cancer	Male	16 studies	Relative risk	1.03	(1.01-1.06)	86.7	Not reported	Meta-regression with gender (male vs. female) = 0.809
								Female	13 studies		1.07	(1.03-1.10)	87.1	Not reported
71	Faramawi	Consumption of different types of meat and the risk of renal cancer: meta-analysis of case–control studies	2007	Gender	All meat	Highest vs. lowest amount of consumption	Renal cancer	Male	4 studies	Odds ratio	1.54	(1.00-2.50)	Not reported	Not reported	Test for heterogeneity p-value comparing male vs. female = 0.99
								Female	4 studies		1.54	(1.01-2.40)	Not reported	Not reported
72	Farris	The Association between Leisure Time Physical Activity and Pancreatic Cancer Risk in Adults: A Systematic Review and Meta-analysis	2015	Both interchangeably	Leisure time physical activity	Lowest vs. highest comparison of physical activity	Pancreatic cancer	Male	13 studies	Relative risk	0.95	(0.80-1.13)	32.3	P for heterogeneity = 0.150	P across subgroups (male vs. female vs. combined) = 0.054
								Female	10 studies		0.92	(0.82-1.03)	0	P for heterogeneity = 0.721
								Combined	10 studies		0.79	(0.68-0.91)	31.2	P for heterogeneity = 0.159
73	Fedirko	Alcohol drinking and colorectal cancer risk: an overall and dose–response meta-analysis of published studies	2011	Sex	Alcohol	Drinkers vs. non/ occasional drinkers	Colorectal cancer	Female	26 studies	Relative risk	1	(0.94-1.07)	Not reported	Not reported	P-value from test of homogeneity between strata (female vs. male) = 0.001
								Male	33 studies		1.25	(1.13-1.39)	Not reported	Not reported
					Alcohol	Light vs. non/ occasional drinkers	Colorectal cancer	Female	25 studies	Relative risk	0.95	(0.89-1.01)	Not reported	Not reported	P-value from test of homogeneity between strata (female vs. male) = 0.27
								Male	27 studies		1.02	(0.92-1.14)	Not reported	Not reported
					Alcohol	Moderate vs. non/ occasional drinkers	Colorectal cancer	Female	21 studies	Relative risk	1.08	(1.03-1.13)	0	P for heterogeneity = 0.496	P-value from test of homogeneity between strata (female vs. male) = 0.02
								Male	32 studies		1.24	(1.13-1.37)	54.7	P for heterogeneity = 0.0001
					Alcohol	Heavy vs. non/ occasional drinkers	Colorectal cancer	Female	2 studies	Relative risk	1.54	(1.04-2.29)	Not reported	Not reported	P-value from test of homogeneity between strata (female vs. male) = 0.82
								Male	15 studies		1.62	(1.31-2.01)	Not reported	Not reported
74	Feng	Consumption of processed food and risk of nasopharyngeal carcinoma: a systematic review and meta-analysis	2022	Gender	Processed foods	Highest vs lowest category of intake	Nasopharyngeal cancer	-	-	No subgroup analyses	-	-	-	-	Meta-regression with gender: p-value = 0.509
75	Fircanis	The relation between cigarette smoking and risk of acute myeloid leukemia: An updated meta-analysis of epidemiological studies	2014	Both interchangeably	Smoking	Current smokers vs. nonsmokers	Acute myeloid leukemia	Male	5 studies	Relative risk	1.42	(1.12-1.81)	28	Not reported	None
								Female	5 studies		1.28	(1.03-1.60)	27	Not reported
					Smoking	Ever smokers vs. nonsmokers	Acute myeloid leukemia	Male	5 studies	Relative risk	1.45	(1.14-1.85)	49	Not reported	None
								Female	4 studies		1.14	(1.00-1.29)	0	Not reported
76	Galarraga	Coffee Drinking and Risk of Lung Cancer— A Meta-Analysis	2016	Both interchangeably	Coffee	Ever vs. never drinking	Lung cancer	Men	13 studies	Relative risk	1.31	(1.02-1.59)	Not reported	P for heterogeneity < 0.001	None
								Women	7 studies		0.87	(0.73-1.00)	Not reported	P for heterogeneity = 0.459
77	Galeone	Coffee consumption and risk of colorectal cancer: a meta-analysis of case–control studies	2010	Sex	Coffee	Highest vs non/ low drinkers	Colorectal cancer	Men	3 studies	Odds ratio	1.17	(0.66-2.05)	78.7	P for heterogeneity = 0.009	None
								Women	2 studies		0.76	(0.61-0.94)	0	P for heterogeneity = 0.530
					Coffee	Highest vs non/ low drinkers	Colon cancer	Men	6 studies	Odds ratio	0.9	(0.66-1.21)	65.4	P for heterogenetiy = 0.013	None
								Women	6 studies		0.79	(0.63-0.99)	45.3	P for heterogenetiy = 0.104
					Coffee	Highest vs non/ low drinkers	Rectal cancer	Men	3 studies	Odds ratio	1.05	(0.83-1.33)	0	P for heterogeneity = 0.450	None
								Women	3 studies		0.9	(0.71-1.13)	0	P for heterogeneity = 0.677
78	Galeone	A meta-analysis of alcohol consumption and the risk of brain tumours	2013	Both interchangeably	Alcohol	Drinkers vs non-drinkers	Brain tumours	Men	3 studies	Relative risk	1.65	(1.27-2.13)	Not reported	P for heterogeneity = 0.789	P for heterogeneity between subgroups (men vs. women vs. men and women) < 0.001
								Women	5 studies		0.84	(0.63-1.12)	Not reported	P for heterogeneity = 0.091
								Men and women	7 studies		0.87	(0.70-1.10)	Not reported	P for heterogeneity = 0.200
79	Gandini	Alcohol, alcoholic beverages, and melanoma risk: a systematic literature review and dose–response meta-analysis	2018	Gender	Alcohol	Highest vs. lowest category of intake	Melanoma	Male	4 estimates	Odds ratio	1.26	(0.92-1.73)	Not reported	Not reported	Meta-regression with gender (male vs. female): p-value = 0.86
								Female	12 estimates		1.29	(1.07-1.57)	Not reported	Not reported
					Wine	Highest vs. lowest category of intake	Melanoma	Male	3 estimates	Odds ratio	1.22	(0.82-1.81)	Not reported	Not reported	Meta-regression with gender (male vs. female): p-value = 0.94
								Female	5 estimates		1.23	(0.88-1.73)	Not reported	Not reported
					Beer	Highest vs. lowest category of intake	Melanoma	Male	3 estimates	Odds ratio	1.05	(0.59-1.85)	Not reported	Not reported	Meta-regression with gender (male vs. female): p-value = 0.97
								Female	4 estimates		1.06	(0.57-1.97)	Not reported	Not reported
					Liquor	Highest vs. lowest category of intake	Melanoma	Male	2 estimates	Odds ratio	1.29	(0.25-6.66)	Not reported	Not reported	Meta-regression with gender (male vs. female): p-value = 0.31
								Female	3 estimates		0.97	(0.18-5.20)	Not reported	Not reported
80	Gao	Poultry and Fish Intake and Pancreatic Cancer Risk: A Systematic Review and Meta-Analysis	2022	Both interchangeably	Poultry intake	Highest vs lowest intake	Pancreatic cancer	Men	3 studies	Relative risk	1.82	(1.08-3.08)	39	P for heterogeneity = 0.2	None
								Women	4 studies		0.99	(0.58-1.69)	57	P for heterogeneity = 0.07
					Fish intake	Highest vs lowest intake	Pancreatic cancer	Men	2 studies	Relative risk	1.02	(0.66-1.59)	0	P for heterogeneity = 0.34	None
								Women	2 studies		1.27	(0.94-1.72)	0	P for heterogeneity = 0.82
81	Garcia	Early-life obesity and adulthood colorectal cancer risk: a meta-analysis	2019	Sex	Early life obesity (25 years and younger)	Highest vs lowest category of BMI in early life	Colorectal cancer	Men	14 studies	Relative risk	1.39	(1.20-1.62)	Not reported	Not reported	None
								Women	10 studies		1.19	(1.06-1.35)	Not reported	Not reported
82	Garcia	Non-occupational physical activity and risk of cardiovascular disease, cancer and mortality outcomes: a dose–response meta-analysis of large prospective studies	2023	Sex	Non-occupational physical activity	Dose-response, mMET-hours/week	Total cancer	Men	Not reported	Relative risk	4.375 mMET-h/week = 0.95; 8.75 mMET-h/week = 0.92; 17.5 mMET-h/week = 0.89	4.375 mMET-h/week = (0.92-0.98); 8.75 mMET-h/week = (0.86-0.97); 17.5 mMET-h/week = (0.82-0.96)	Not reported	Not reported	None
								Women	Not reported		4.375 mMET-h/week = 0.98; 8.75 mMET-h/week = 0.93; 17.5 mMET-h/week = 0.93	4.375 mMET-h/week = (0.96-0.99); 8.75 mMET-h/week = (0.89-0.97); 17.5 mMET-h/week = (0.89-0.97)	Not reported	Not reported
					Non-occupational physical activity	Dose-response, mMET-hours/week	Colon cancer	Men	Not reported	Relative risk	4.375 mMET-h/week = 0.91; 8.75 mMET-h/week = 0.85; 17.5 mMET-h/week = 0.81	4.375 mMET-h/week = (0.86-0.96); 8.75 mMET-h/week = (0.78-0.94); 17.5 mMET-h/week = (0.72-0.91)	Not reported	Not reported	None
								Women	Not reported		4.375 mMET-h/week = 0.97; 8.75 mMET-h/week = 0.93; 17.5 mMET-h/week = 0.93	4.375 mMET-h/week = (0.92-1.02); 8.75 mMET-h/week = (0.84-1.03); 17.5 mMET-h/week = (0.84-1.03)	Not reported	Not reported
					Non-occupational physical activity	Dose-response, mMET-hours/week	Rectum cancer	Men	Not reported	Relative risk	4.375 mMET-h/week = 0.92; 8.75 mMET-h/week = 0.90; 17.5 mMET-h/week = 0.92	4.375 mMET-h/week = (0.80-1.07); 8.75 mMET-h/week = (0.74-1.1); 17.5 mMET-h/week = (0.76-1.11)	Not reported	Not reported	None
								Women	Not reported		4.375 mMET-h/week = 1.09; 8.75 mMET-h/week = 1.13; 17.5 mMET-h/week = 1.13	4.375 mMET-h/week = (0.90-1.33); 8.75 mMET-h/week = (0.73-1.76); 17.5 mMET-h/week = (0.73-1.76)	Not reported	Not reported
83	Garcia-Larsen	Dietary patterns derived from principal component analysis (PCA) and risk of colorectal cancer: a systematic review and meta-analysis	2019	Both interchangeably	Western diet	Highest vs lowest category of intake	Colorectal cancer	Men	6 estimates	Relative risk	1.18	(0.97-1.42)	38.4	P for heterogeneity = 0.150	None
								Women	7 estimates		1.26	(1.05-1.51)	37.1	P for heterogeneity = 0.146
					Western diet	Highest vs lowest category of intake	Colon cancer	Men	8 estimates	Relative risk	1.27	(1.05-1.53)	45.7	P for heterogeneity = 0.075	None
								Women	8 estimates		1.28	(1.00-1.64)	67.1	P for heterogeneity = 0.003
					Western diet	Highest vs lowest category of intake	Rectal cancer	Men	5 estimates	Relative risk	1.06	(0.76-1.48)	51.7	P for heterogeneity = 0.082	None
								Women	7 estimates		1	(0.73-1.37)	34.7	P for heterogeneity = 0.163
					Prudent diet	Highest vs lowest category of intake	Colorectal cancer	Men	6 estimates	Relative risk	0.8	(0.62-1.02)	71.4	P for heterogeneity = 0.004	None
								Women	7 estimates		0.82	(0.65-1.02)	64.3	P for heterogeneity = 0.010
					Prudent diet	Highest vs lowest category of intake	Colon cancer	Men	7 estimates	Relative risk	0.83	(0.71-0.97)	33.7	P for heterogeneity = 0.170	None
								Women	8 estimates		0.82	(0.72-0.93)	14.1	P for heterogeneity = 0.319
					Prudent diet	Highest vs lowest category of intake	Rectal cancer	Men	5 estimates	Relative risk	0.93	(0.69-1.26)	55.6	P for heterogeneity = 0.061	None
								Women	7 estimates		1.09	(0.88-1.35)	0	P for heterogeneity = 0.558
84	Geelen	Fish Consumption, n-3 Fatty Acids, and Colorectal Cancer: A Meta-Analysis of Prospective Cohort Studies	2007	Gender	Fish	Highest vs lowest consumption	Colorectal cancer	Men	5 studies	Relative risk	0.94	(0.75-1.18)	0	P for heterogeneity = 0.50	None
								Women	6 studies		0.78	(0.58-1.06)	38.2	P for heterogeneity = 0.15
								Both	5 studies		0.9	(0.74-1.10)	38.6	P for heterogeneity = 0.16
85	Gianfredi	Is dietary fibre truly protective against colon cancer? A systematic review and meta-analysis	2018	Sex	Dietary fibre	Lower vs. higher intake	Colon cancer	Female	Not reported	Effect size	0.85	(0.71-1.01)	43.99	P for heterogeneity = 0.065	None
								Male	Not reported		0.81	(0.66-0.99)	62.27	P for heterogeneity = 0.010
86	Gianfredi	Rectal Cancer: 20% Risk Reduction Thanks to Dietary Fibre Intake. Systematic Review and Meta-Analysis	2019	Both interchangeably	Dietary fibre	Highest vs. lowest	Rectal cancer	Men	8 studies	Effect size	0.76	(0.58-0.99)	66	P for heterogeneity = 0.004	None
								Women	Not reported		0.83	(0.67-1.02)	24.17	P for heterogeneity = 0.221
87	Gnagnarella	Carcinogenicity of High Consumption of Meat and Lung Cancer Risk Among Non-Smokers: A Comprehensive Meta-Analysis	2018	Gender	Red meat	Highest vs. lowest	Lung cancer	Men	Not reported	Summary relative risk	1.27	(0.06-25.5)	Not reported	Not reported	Meta-regression p-value (men vs. women vs. men and women) = 0.67
								Women	Not reported		1.16	(0.35-3.89)	Not reported	Not reported
								Men and women	Not reported		1.43	(0.16-12.6)	Not reported	Not reported
88	Godos	Coffee Consumption and Risk of Biliary Tract Cancers and Liver Cancer: A Dose–Response Meta-Analysis of Prospective Cohort Studies	2017	Both interchangeably	Coffee (prospective studies	Highest vs. lowest consumption	Liver cancer	Men	5 datasets	Relative risk	0.49	(0.30-0.80)	64	P for heterogeneity = 0.02	None
								Women	4 datasets		0.53	(0.33-0.83)	0	P for heterogeneity = 0.71
					Coffee (non-linear analysis)	Dose-response (per 1 additional cup/day)	Liver cancer	Men	5 datasets	Relative risk	0 cups/day: reference; 1 cup/day: 0.73; 2 cups/day: 0.56; 3 cups/day: 0.47; 4 cups/day: 0.42; 5 cups/day: 0.38; 6 cups/day: 0.33; 7 cups/day: 0.30	0 cups/day: reference; 1 cup/day: (0.57-1.03); 2 cups/day: (0.36-0.85); 3 cups/day: (0.30-0.72); 4 cups/day: (0.29-0.60); 5 cups/day: (0.27-0.53); 6 cups/day: (0.23-0.46); 7 cups/day: (0.19-0.48)	72.9	P for heterogeneity = 0.000	None
								Women	4 datasets		0 cups/day: reference; 1 cup/day: 0.87; 2 cups/day: 0.76; 3 cups/day: 0.65; 4 cups/day: 0.56; 5 cups/day: 0.48; 6 cups/day: 0.32; 7 cups/day: 0.35	0 cups/day: reference; 1 cup/day: (0.72-1.06); 2 cups/day: (0.56-1.03); 3 cups/day: (0.46-0.92); 4 cups/day: (0.31-1.01); 5 cups/day: (0.19-1.22); 6 cups/day: (0.22-0.49); 7 cups/day: (0.06-1.90)	0	P for heterogeneity = 0.586
					Coffee (linear analysis)	Dose-response (per 1 additional cup/day)	Liver cancer	Men	4 datasets	Relative risk	0 cups/day: reference; 1 cup/day: 0.84; 2 cups/day: 0.71; 3 cups/day: 0.60; 4 cups/day: 0.51; 5 cups/day: 0.43; 6 cups/day: 0.55; 7 cups/day: 0.31	0 cups/day: reference; 1 cup/day: (0.80-0.89); 2 cups/day: (0.64-0.79); 3 cups/day: (0.51-0.71); 4 cups/day: (0.41-0.63); 5 cups/day: (0.33-0.56); 6 cups/day: (0.47-0.63); 7 cups/day: (0.21-0.44)	15.48	P for heterogeneity = 0.314	None
								Women	3 datasets		0 cups/day: reference; 1 cup/day: 0.88; 2 cups/day: 0.77; 3 cups/day: 0.68; 4 cups/day: 0.59; 5 cups/day: 0.52; 6 cups/day: 0.53; 7 cups/day: 0.40	0 cups/day: reference; 1 cup/day: (0.80-0.96); 2 cups/day: (0.65-0.92); 3 cups/day: (0.52-0.88); 4 cups/day: (0.42-0.84); 5 cups/day: (0.34-0.81); 6 cups/day: (0.44-0.65); 7 cups/day: (0.22-0.74)	0	P for heterogeneity = 0.692
89	Grosso	Possible role of diet in cancer: systematic review and multiple meta-analyses of dietary patterns, lifestyle factors, and cancer risk	2017	Sex	Healthy dietary patterns (case-control studies)	High adherence vs. low adherence	Esophageal squamous cell carcinoma	Male	5 datasets	Relative risk	0.67	(0.41-1.09)	86	Not reported	None
								Female	4 datasets		0.76	(0.45-1.30)	79	Not reported
					Healthy dietary patterns (prospective studies)	High adherence vs. low adherence	Stomach cancer	Male	2 datasets	Relative risk	1.14	(0.89-1.46)	0	Not reported	None
								Female	2 datasets		0.76	(0.44-1.33)	59	Not reported
					Healthy dietary patterns (prospective studies)	High adherence vs. low adherence	Colorectal cancer	Male	5 datasets	Relative risk	0.89	(0.78-1.01)	43	Not reported	None
								Female	8 datasets		0.92	(0.83-1.02)	0	Not reported
					Healthy dietary patterns (prospective studies)	High adherence vs. low adherence	Colon cancer	Male	6 datasets	Relative risk	0.87	(0.79-0.97)	0	Not reported	None
								Female	7 datasets		0.86	(0.76-0.98)	0	Not reported
					Healthy dietary patterns (prospective studies)	High adherence vs. low adherence	Rectal cancer	Male	5 datasets	Relative risk	0.9	(0.64-1.26)	74	Not reported	None
								Female	6 datasets		1.11	(0.92-1.34)	0	Not reported
					Healthy dietary patterns (prospective studies)	High adherence vs. low adherence	Pancreatic cancer	Male	1 dataset	Relative risk	1.88	(1.06-3.33)	Not applicable	Not reported	None
								Female	6 datasets		1.04	(0.87-1.24)	0	Not reported
					Unhealthy dietary patterns (case-control studies)	High adherence vs. low adherence	Esophageal squamous cell carcinoma	Male	6 studies	Relative risk	1.66	(1.09-2.52)	84	Not reported	None
								Female	3 studies		1.36	(0.55-3.35)	89	Not reported
					Unhealthy dietary patterns (cohort studies)	High adherence vs. low adherence	Stomach cancer	Male	4 datasets	Relative risk	1.13	(0.68-1.86)	87	Not reported	None
								Female	4 datasets		1.26	(0.80-1.97)	66	Not reported
					Unhealthy dietary patterns (cohort studies)	High adherence vs. low adherence	Colorectal cancer	Male	5 datasets	Relative risk	1.08	(0.91-1.27)	26	Not reported	None
								Female	10 datasets		1.26	(1.10-1.43)	19	Not reported
					Unhealthy dietary patterns (cohort studies)	High adherence vs. low adherence	Colon cancer	Male	7 datasets	Relative risk	1.11	(0.97-1.26)	0	Not reported	None
								Female	9 datasets		1.36	(1.15-1.62)	36	Not reported
					Unhealthy dietary patterns (cohort studies)	High adherence vs. low adherence	Rectal cancer	Male	5 datasets	Relative risk	1.04	(0.72-1.50)	56	Not reported	None
								Female	8 datasets		1.01	(0.78-1.31)	25	Not reported
					Unhealthy dietary patterns (cohort studies)	High adherence vs. low adherence	Pancreatic cancer	Male	1 dataset	Relative risk	0.89	(0.47-1.69)	Not applicable	Not reported	None
								Female	2 datasets		0.79	(0.54-1.14)	0	Not reported
90	Guh	The incidence of co-morbidities related to obesity and overweight: A systematic review and meta-analysis	2009	Both interchangeably	BMI	Overweight vs. normal weight	Colorectal cancer	Males	7 studies	Relative risk	1.51	(1.37-1.67)	Not reported	Not reported	None
								Female	8 studies		1.45	(1.30-1.62)	Not reported	Not reported
					BMI	Obese vs. normal weight	Colorectal cancer	Males	7 studies	Relative risk	1.95	(1.59-2.39)	Not reported	Not reported	None
								Female	8 studies		1.66	(1.52-1.81)	Not reported	Not reported
					BMI	Overweight vs. normal weight	Esophageal cancer	Males	1 study	Relative risk	1.13	(1.02-1.26)	Not reported	Not reported	None
								Female	1 study		1.15	(0.97-1.36)	Not reported	Not reported
					BMI	Obese vs. normal weight	Esophageal cancer	Males	1 study	Relative risk	1.21	(0.97-1.52)	Not reported	Not reported	None
								Female	1 study		1.2	(0.95-1.53)	Not reported	Not reported
					BMI	Overweight vs. normal weight	Kidney cancer	Males	4 studies	Relative risk	1.4	(1.31-1.49)	Not reported	Not reported	None
								Female	4 studies		1.82	(1.68-1.98)	Not reported	Not reported
					BMI	Obese vs. normal weight	Kidney cancer	Males	4 studies	Relative risk	1.82	(1.61-2.05)	Not reported	Not reported	None
								Female	4 studies		2.64	(2.39-2.90)	Not reported	Not reported
					BMI	Overweight vs. normal weight	Pancreatic cancer	Males	4 studies	Relative risk	1.28	(0.94-1.75)	Not reported	Not reported	None
								Female	6 studies		1.24	(0.98-1.56)	Not reported	Not reported
					BMI	Obese vs. normal weight	Pancreatic cancer	Males	4 studies	Relative risk	2.29	(1.65-3.19)	Not reported	Not reported	None
								Female	6 studies		1.6	(1.17-2.20)	Not reported	Not reported
					Waist circumference	Overweight vs. normal weight	Colorectal cancer	Males	3 studies	Relative risk	1.88	(1.47-2.41)	Not reported	Not reported	None
								Female	2 studies		1.25	(0.98-1.59)	Not reported	Not reported
					Waist circumference	Obese vs. normal weight	Colorectal cancer	Males	3 studies	Relative risk	2.93	(2.31-3.73)	Not reported	Not reported	None
								Female	2 studies		1.55	(1.27-1.88)	Not reported	Not reported
91	Guo	Association between Allium vegetables and the risk of non-digestive tract cancer: A systematic review and meta-analysis of cohort and case-control studies	2022	Sex	Allium vegetables	Highest vs. lowest consumption category	Non-digestive tract cancers	Female	12 reports	Odds ratio	0.89	(0.81-0.98)	62.1	P for heterogeneity = 0.002	Meta-regression with sex (female vs. male): p-value = 0.545
								Male	8 reports		0.81	(0.69-0.96)	66.1	P for heterogeneity = 0.004
92	Guo	Fruit and vegetable intake and liver cancer risk: a meta-analysis of prospective cohort studies	2019	Gender	Vegetables	Highest vs. lowest category	Liver cancer	Male	6 studies	Relative risk	0.48	(0.34-0.68)	47.9	P for heterogeneity = 0.088	Meta-regression p for heterogeneity (male vs. female vs. both) = 0.538
								Female	4 studies		0.85	(0.63-1.16)	0	P for heterogeneity = 0.410
								Both	3 studies		0.71	(0.58-0.87)	0	P for heterogeneity = 0.622
93	Guo	Association of Lung Cancer and Tea-Drinking Habits of Different Subgroup Populations: Meta-Analysis of Case-Control Studies and Cohort Studies	2019	Both interchangeably	Tea	Tea drinking vs. no tea drinking	Lung cancer	Male	11 estimates	Odds ratio	0.82	(0.64-1.05)	90	P for heterogeneity <0.01	None
								Female	14 estimates		0.8	(0.67-0.95)	64	P for heterogeneity <0.01
94	Haas	Effectiveness of whole grain consumption in the prevention of colorectal cancer: Meta-analysis of cohort studies	2009	Both interchangeably	Whole grains	Highest vs. lowest quintile/quartile	Colorectal cancer	Women	10 estimates	Relative risk	0.92	(0.82-1.02)	Not reported	Not reported	None
								Men	5 estimates		0.93	(0.79-1.06)	Not reported	Not reported
95	Han	Alcohol consumption and gastric cancer risk: a meta-analysis of prospective cohort studies	2017	Sex	Alcohol consumption	Alcohol consumption vs. not reported	Gastric cancer	Men	7 studies	Relative risk	1.18	(1.06-1.30)	0	P for heterogeneity = 0.768	None
								Women	1 study		1.13	(0.79-2.25)	0	P for heterogeneity = 0
								Men and women	15 studies		1.02	0.96-1.09)	85.9	P for heterogeneity = 0
96	Händel	Processed meat intake and incidence of colorectal cancer: a systematic review and meta-analysis of prospective observational studies	2020	Sex	Processed meat	Per 50 g/day increment	Colorectal cancer	Men	1 study	Relative risk	1.05	(0.86-1.27)	Not reported	Not reported	From meta-regression, for men vs. mixed beta (95% CI): -0.12 (-0.41-0.17); p-value: 0.358. For women vs. mixed beta (95% CI): -0.10 (-0.41-0.21); p-value: 0.462
								Women	3 studies		1.06	(0.82-1.35)	12.4	P for heterogeneity = 0.32
								Mixed	6 studies		1.19	(1.08-1.32)	23.3	P for heterogeneity = 0.26
					Processed meat	Per 50 g/day increment	Colon cancer	Men	3 studies	Relative risk	1.23	(1.13-1.34)	59.4	P for heterogeneity = 0.09	From meta-regression, for men vs. mixed beta (95% CI): 0.25 (-0.14-0.64); p-value: 0.183. For women vs. mixed beta (95% CI): -0.10 (-0.67-0.48); p-value: 0.712
								Women	4 studies		1.12	(0.68-1.83)	0	P for heterogeneity = 0.87
								Mixed	6 studies		1.23	(1.13-1.35)	0	P for heterogeneity = 0.48
					Processed meat	Per 50 g/day increment	Rectal cancer	Men	1 study	Relative risk	0.48	(0.13-1.72)	Not reported	Not reported	From meta-regression, for men vs. mixed beta (95% CI): -0.96 (-2.58-0.67); p-value: 0.358. For women vs. mixed beta (95% CI): -0.27 (-0.90-0.37); p-value: 0.462
								Women	2 studies		0.95	(0.60-1.51)	0	P for heterogeneity = 0.94
								Mixed	6 studies		1.21	(1.06-1.38)	2.3	P for heterogeneity = 0.40
97	Harriss	Lifestyle factors and colorectal cancer risk (2): a systematic review and meta-analysis of associations with leisure-time physical activity	2009	Gender	Leisure-time physical activity	Uppermost vs. lowermost category	Colon cancer	Men	10 studies	Risk ratio	0.8	(0.67-0.96)	54.1	P for heterogeneity = 0.021	None
								Women	9 studies		0.86	(0.76-0.98)	0	P for heterogeneity = 0.887
					Leisure-time physical activity	Uppermost vs. lowermost category	Rectal cancer	Men	8 studies	Risk ratio	1.02	(0.83-1.26)	8.1	P for heterogeneity = 0.367	None
								Women	4 studies		1.29	(0.82-2.01)	29.5	P for heterogeneity = 0.235
					Leisure-time physical activity	Dose-response	Colon cancer	Men	Not reported	Risk ratio	Risk reduction estimate across 20th-95th percentile: 0.13	Not reported	Not reported	Not reported	None
								Women	Not reported		Risk reduction estimate across 20th-95th percentile: 0.14	Not reported	Not reported	Not reported
98	Harriss	Lifestyle factors and colorectal cancer risk (1): systematic review and meta-analysis of associations with body mass index	2009	Both interchangeably	BMI	Per 5 kg ⁄ m2 increase	Colon cancer	Men	22 estimates	Risk ratio	1.24	(1.20-1.28)	20.7	P for heterogeneity = 0.189	Meta-regression with gender (men vs. women): p < 0.001
								Women	19 estimates		1.09	(1.04-1.14)	39.1	P for heterogeneity = 0.042
					BMI	Per 5 kg ⁄ m2 increase	Rectal cancer	Men	18 estimates	Risk ratio	1.09	(1.06-1.12)	3.1	P for heterogeneity = 0.418	Meta-regression with gender (men vs. women): p = 0.001
								Women	14 estimates		1.02	(0.99-1.04)	0	P for heterogeneity = 0.557
99	He	Association between alcohol consumption and the risk of gastric cancer: a meta-analysis of prospective cohort studies	2017	Gender	Alcohol	Drinkers vs. non-drinkers	Gastric cancer	Men	Not reported	Relative risk	1.04	(0.97-1.12)	Not reported	P for heterogeneity = 0.161	P-value for interaction test (men vs. women): 0.825. Ratio between subgroups of men and women: 1.03 (0.79-1.33)
								Women	Not reported		1.01	(0.79-1.30)	Not reported	P for heterogeneity = 0.380
					Alcohol	Light drinkers vs. non-drinkers	Gastric cancer	Men	Not reported	Relative risk	0.96	(0.90-1.03)	Not reported	Not reported	None
								Women	Not reported		0.74	(0.57-0.98)	Not reported	Not reported
					Alcohol	Moderate drinkers vs. non-drinkers	Gastric cancer	Men	Not reported	Relative risk	1.06	(0.97-1.14)	Not reported	Not reported	None
								Women	Not reported		1.3	(0.90-1.87)	Not reported	Not reported
					Alcohol	Heavy drinkers vs. non-drinkers	Gastric cancer	Men	Not reported	Relative risk	1.13	(1.06-1.22)	Not reported	Not reported	None
								Women	Not reported		1.33	(0.79-2.24)	Not reported	Not reported
100	Heine-Broring	Dietary supplement use and colorectal cancer risk: A systematic review and meta-analyses of prospective cohort studies	2015	Gender	Vitamin D supplements	Highest vs. lowest	Colorectal cancer	Women	Not reported	Relative risk	1.04	(0.79-1.36)	44	P-value for heterogeneity = 0.17	None
								Men	Not reported		0.63	(0.49-0.81)	0	P-value for heterogeneity = 0.52
101	Hemelt	The effect of smoking on the male excess of bladder cancer: A meta-analysis and geographical analyses	2009	Sex	Smoking	Ever smoker vs. never smoker (all types of tobacco)	Bladder cancer	Males	8 studies	Summary odds ratio	1.81	(1.51-2.18)	Not reported	Not reported	None
								Females	6 studies		2.22	(1.70-2.91)	Not reported	Not reported
								Males and females	15 studies		2.25	(1.96-2.59)	Not reported	Not reported
					Smoking	Ex-smokers vs. never smokers (all types of tobacco)	Bladder cancer	Males	4 studies	Summary odds ratio	1.98	(1.75-2.24)	Not reported	Not reported	None
								Females	3 studies		1.7	(1.39-2.07)	Not reported	Not reported
								Males and females	8 studies		1.9	(1.71-2.11)	Not reported	Not reported
					Smoking	Current smokers vs. never smokers (all types of tobacco)	Bladder cancer	Males	5 studies	Summary odds ratio	2.68	(1.98-3.62)	Not reported	Not reported	None
								Females	5 studies		3.49	(2.51-4.85)	Not reported	Not reported
								Males and females	11 studies		3.35	(2.90-3.88)	Not reported	Not reported
					Smoking	Ever smokers vs. never smokers (cigarette smoking)	Bladder cancer	Males	5 studies	Summary odds ratio	1.88	(1.56-2.25)	Not reported	Not reported	None
								Females	2 studies		1.9	(1.27-2.85)	Not reported	Not reported
								Males and females	9 studies		2.24	(1.81-2.78)	Not reported	Not reported
					Smoking	Current smokers vs. never smokers (cigarette smoking)	Bladder cancer	Males	4 studies	Summary odds ratio	2.61	(1.77-3.86)	Not reported	Not reported	None
								Females	2 studies		2.58	(1.67-3.97)	Not reported	Not reported
								Males and females	6 studies		3.13	(2.33-4.21)	Not reported	Not reported
					Smoking	Current smokers (<20 cigarettes/day) vs. never smokers (cigarette smoking)	Bladder cancer	Males	2 studies	Summary odds ratio	2.53	(1.44-4.44)	Not reported	Not reported	None
								Females	1 study		2.6	(1.21-5.57)	Not reported	Not reported
								Males and females	4 studies		2.72	(1.58-4.70)	Not reported	Not reported
					Smoking	Current smokers (>=20 cigarettes/day) vs. never smokers (cigarette smoking)	Bladder cancer	Males	2 studies	Summary odds ratio	4.23	(2.64-6.78)	Not reported	Not reported	None
								Females	1 study		4.5	(1.50-13.55)	Not reported	Not reported
								Males and females	3 studies		3.86	(2.61-5.71)	Not reported	Not reported
102	Hermelink	Sedentary behavior and cancer–an umbrella review and meta‑analysis	2022	Sex	Sedentary behaviour	High vs. low	Colon cancer	Men	16 estimates	Relative risk	1.25	(1.13-1.38)	38	Not reported	P difference (both vs. women vs. men): 0.70
								Women	13 estimates		1.21	(1.09-1.36)	0	Not reported
								Both	5 estimates		1.67	(0.89-3.12)	0	Not reported
					Sedentary behaviour	High vs. low	Rectal cancer	Men	13 estimates	Relative risk	1.08	(1.02-1.14)	0	Not reported	P difference (both vs. women vs. men): 0.54
								Women	10 estimates		1	(0.88-1.13)	0	Not reported
								Both	5 estimates		2.44	(1.03-5.78)	54	Not reported
103	Hidayat	Body fatness at a young age and risks of eight types of cancer: systematic review and meta-analysis of observational studies	2018	Sex	Body fatness at a young age (≤30 years)	For each 5 kg/m^2 increase in BMI	Colorectum cancer	Men	Not reported	Relative risk	1.17	(1.09-1.25)	Not reported	Not reported	Meta-regression with sex (men vs. women): p-value = 0.23
								Women	Not reported		1.08	(1.04-1.11)	Not reported	Not reported
					Body fatness at a young age (≤30 years)	For each 5 kg/m^2 increase in BMI	Diffuse large B-cell lymphoma	Men	Not reported	Relative risk	1.17	(1.04-1.32)	Not reported	Not reported	Meta-regression with sex (men vs. women): p-value = 0.36
								Women	Not reported		1.26	(1.12-1.42)	Not reported	Not reported
					Body fatness at a young age (≤30 years)	For each 5 kg/m^2 increase in BMI	Oesophageal adenocarcinoma	Men	Not reported	Relative risk	1.25	(1.02-1.53)	Not reported	Not reported	Meta-regression with sex (men vs. women): p-value = 0.88
								Women	Not reported		1.4	(1.01-2.04)	Not reported	Not reported
					Body fatness at a young age (≤30 years)	For each 5 kg/m^2 increase in BMI	Hepatocellular carcinoma	Men	Not reported	Relative risk	1.36	(1.16-1.58)	Not reported	Not reported	Meta-regression with sex (men vs. women): p-value = 0.92
								Women	Not reported		1.47	(0.85-2.50)	Not reported	Not reported
					Body fatness at a young age (≤30 years)	For each 5 kg/m^2 increase in BMI	Multiple myeloma	Men	Not reported	Relative risk	1.08	(0.91-1.29)	Not reported	Not reported	Meta-regression with sex (men vs. women): p-value = 0.97
								Women	Not reported		1.27	(1.00-1.62)	Not reported	Not reported
					Body fatness at a young age (≤30 years)	For each 5 kg/m^2 increase in BMI	Pancreas cancer	Men	Not reported	Relative risk	1.17	(1.10-1.24)	Not reported	Not reported	Meta-regression with sex (men vs. women): p-value = 0.28
								Women	Not reported		1.1	(1.07-1.14)	Not reported	Not reported
					Body fatness at a young age (≤30 years)	For each 5 kg/m^2 increase in BMI	Renal cell cancer	Men	Not reported	Relative risk	1.17	(1.09-1.25)	Not reported	Not reported	Meta-regression with sex (men vs. women): p-value = 0.9
								Women	Not reported		1.2	(1.05-1.36)	Not reported	Not reported
					Body fatness at a young age (≤30 years)	For each 5 kg/m^2 increase in BMI	Thyroid cancer	Men	Not reported	Relative risk	1.14	(1.03-1.27)	Not reported	Not reported	Meta-regression with sex (men vs. women): p-value = 0.49
								Women	Not reported		1.18	(1.06-1.31)	Not reported	Not reported
104	Hidayat	Anthropometric factors and non-Hodgkin’s lymphoma risk: systematic review and meta-analysis of prospective studies	2018	Sex	BMI	For each 5 kg/m^2 increase in BMI	Non-Hodgkin's lymphoma	Women	14 studies	Relative risk	1.06	(1.01-1.11)	72.8	P for heterogeneity = 0.000	None
								Men	12 studies		1.07	(1.04-1.11)	0	P for heterogeneity = 0.001
					BMI in early adulthood (age 18-21 years)	For each 5 kg/m^2 increase in BMI	Non-Hodgkin's lymphoma	Women	8 studies	Relative risk	1.14	(1.08-1.22)	0	P for heterogeneity = 0.756	None
								Men	5 studies		1.1	(1.03-1.17)	52.1	P for heterogeneity = 0.239
					Weight	For each 10 kg increase	Non-Hodgkin's lymphoma	Women	6 studies	Relative risk	1.03	(0.99-1.06)	0	P for heterogeneity = 0.588	None
								Men	3 studies		1.08	(0.98-1.19)	67.1	P for heterogeneity = 0.048
					Weight in early adulthood (age 18-21 years)	For each 10 kg increase	Non-Hodgkin's lymphoma	Women	4 studies	Relative risk	1.24	(1.13-1.36)	0	P for heterogeneity = 0.587	None
								Men	2 studies		1.19	(1.11-1.28)	5.6	P for heterogeneity = 0.303
105	Hidayat	Body fatness at an early age and risk of colorectal cancer	2018	Sex	Body fatness at an early age (<=30 years)	Per 5 kg/m2 increase in BMI	Colorectal cancer	Men	10 publications	Relative risk	1.17	(1.09-1.25)	69	P for heterogeneity <0.01	Meta-regression with sex (men vs. women): p-value = 0.23
								Women	8 publications		1.08	(1.04-1.11)	0	P for heterogeneity = 0.66
106	Hidayat	Influence of physical activity at a young age and lifetime physical activity on the risks of 3 obesity-related cancers: systematic review and meta-analysis of observational studies	2020	Sex	Lifetime physical activity	Highest vs. lowest category	Colon cancer	Men	10 studies	Relative risk	0.76	(0.69-0.83)	0	P for heterogeneity = 0.57	Meta-regression with sex (men vs. women): p-value = 0.93
								Women	9 studies		0.76	(0.68-0.86)	0	P for heterogeneity = 0.50
107	Hong	Alcohol Intake and Risk of Thyroid Cancer: A Meta-Analysis of Observational Studies	2017	Both interchangeably	Alcohol intake	Highest vs. lowest category	Thyroid cancer	Female	10 studies	Summary odds ratio or relative risk	0.71	(0.60-0.84)	0	Not reported	None
								Male	5 studies		0.57	(0.39-0.82)	0	Not reported
108	Hong	The Effect of Daily Fluid Management and Beverages Consumption on the Risk of Bladder Cancer: A Meta-analysis of Observational Study	2018	Both interchangeably	Coffee consumption	Highest intake vs. lowest intake	Bladder cancer	Male	20 studies	Summary relative risk estimate	1.27	(1.12-1.44)	40.3	P for heterogeneity = 0.033	None
								Female	16 studies		0.96	(0.73-1.27)	49.1	P for heterogeneity = 0.014
					Alcohol intake	Highest intake vs. lowest intake	Bladder cancer	Male	9 studies	Summary relative risk estimate	1.22	(0.97-1.53)	57.6	P for heterogeneity = 0.015	None
								Female	6 studies		0.98	(0.61-1.57)	48	P for heterogeneity = 0.087
					Tea consumption	Highest intake vs. lowest intake	Bladder cancer	Male	8 studies	Summary relative risk estimate	1.19	(0.97-1.45)	28.5	P for heterogeneity = 0.191	None
								Female	5 studies		1.2	(0.84-1.72)	6.5	P for heterogeneity = 0.369
109	Hu	Consumption of garlic and risk of colorectal cancer: An updated meta-analysis of prospective studies	2014	Sex	Raw and cooked garlic intake	Highest vs. lowest category	Colorectal cancer	Male	2 studies	Relative risk	1.18	(0.99-1.41)	15.7	Not reported	None
								Female	3 studies		1.04	(0.80-1.34)	62.1	Not reported
					Raw and cooked garlic intake	Highest vs. lowest category	Colon cancer	Male	2 studies	Relative risk	1.18	(0.98-1.43)	0	Not reported	None
								Female	3 studies		1.01	(0.86-1.19)	56.5	Not reported
					Raw and cooked garlic intake	Highest vs. lowest category	Rectal cancer	Male	2 studies	Relative risk	1.13	(0.86-1.49)	22.5	Not reported	None
								Female	2 studies		0.97	(0.67-1.40)	0	Not reported
110	Huang	Green tea and liver cancer risk: A meta-analysis of prospective cohort studies in Asian populations	2016	Sex	Green tea	Highest vs. non- or lowest	Liver cancer	Male	4 studies	Relative risk	0.89	(0.79-1.00)	8.7	P for heterogeneity = 0.350	None
								Female	5 studies		0.78	(0.64-0.96)	34.2	P for heterogeneity = 0.193
								Total popuation	6 studies		0.89	0.76-1.04)	51.6	P for heterogeneity = 0.066
111	Hunt	Renal cell carcinoma in relation to cigarette smoking: Meta-analysis of 24 studies	2005	Both interchangeably	Tobacco smoking	Ever smokers vs. never smokers	Renal cell carcinoma	Men	20 estimates	Relative risk	1.5	(1.37-1.65)	Not reported	P for heterogeneity = 0.237	None
								Women	22 estimates		1.27	(1.14-1.40)	Not reported	P for heterogeneity = 0.460
112	Huxley	The impact of dietary and lifestyle risk factors on risk of colorectal cancer: A quantitative overview of the epidemiological evidence	2009	Sex	Cigarette smoking	Current smokers vs. never smokers	Colorectal cancer	Females	Not reported	Relative risk	1.09	(0.99-1.19)	Not reported	Not reported	None
								Males	Not reported		1.21	(1.10-1.33)	Not reported	Not reported
					BMI	Obese vs. normal weight	Colorectal cancer	Men	Not reported	Relative risk	1.41	(1.30-1.54)	Not reported	Not reported	None
								Women	Not reported		1.08	(0.98-1.18)	Not reported	P for heterogeneity < 0.001
					Physical activity	High level vs. inactive	Colorectal cancer	Men	Not reported	Relative risk	22% (0.78)	(16-28) (0.72 - 0.84)	Not reported	Not reported	None
								Women	Not reported		13% (0.87)	(4-21) (0.79 - 0.96)	Not reported	P for heterogeneity = 0.04
113	Inoue	Evaluation Based on Systematic Review of Epidemiological Evidence Among Japanese Populations: Tobacco Smoking and Total Cancer Risk	2005	Both interchangeably	Tobacco smoking	Current smokers vs. never smokers	Total cancer	Men	Not reported	Relative risk	1.64	(1.55-1.73)	Not reported	Not reported	None
								Women	Not reported		1.34	(1.24-1.43)	Not reported	Not reported
114	Iodice	Tobacco and the risk of pancreatic cancer: a review and meta-analysis	2008	Gender	Tobacco smoking	Current smokers vs. never smokers	Pancreatic cancer	Male	30 studies	Relative risk	1.69	(1.53-1.87)	50	Not reported	Meta-regression with gender (male vs. female): p-value of the difference between strata = 0.76
								Female	20 studies		1.72	(1.53-1.94)	33	Not reported
					Tobacco smoking	Former smokers vs. never smokers	Pancreatic cancer	Male	24 studies	Relative risk	1.16	(1.06-1.28)	51	Not reported	Meta-regression with gender (male vs. female): p-value of the difference between strata = 0.13
								Female	20 studies		1.29	(1.13-1.46)	2	Not reported
115	Jarl	Time characteristics of the effect of alcohol cessation on the risk of stomach cancer – a meta-analysis	2013	Gender	Alcohol cessation	High vs. current (i.e., longest drinking cessation group vs. current drinkers)	Stomach cancer	Male	5 studies	Odds ratio	0.57	(0.40-0.81)	83.7	P for heterogeneity = 0.000	None
								Female	3 studies		0.67	(0.20-2.21)	26.1	P for heterogeneity = 0.258
					Alcohol cessation	Dose-response, years since drinking cessation	Stomach cancer	Proportion in study male	-	No subgroup analyses	-	-	-	-	Meta-regression with proportion in study male: OR = 0.915; Walk test of joint significance = 0.19
116	Jayedi	Dietary Inflammatory Index and Site-Specific Cancer Risk: A Systematic Review and Dose-Response Meta-Analysis	2018	Sex	Dietary inflammatory index	Per 1 unit increment	Colorectal cancer	Men	4 studies	Pooled RR	1.09	(1.04-1.14)	76.6	P for heterogeneity = 0.005	None
								Women	6 studies		1.05	(1.02-1.08)	67.8	P for heterogeneity = 0.008
					Dietary inflammatory index	Per 1 unit increment	Pancreatic cancer	Men	2 studies	Pooled RR	1.11	(1.04-1.18)	0	P for heterogeneity = 0.48	None
								Women	2 studies		1.19	(0.97-1.41)	71.5	P for heterogeneity = 0.06
117	Je	Coffee consumption and risk of colorectal cancer: A systematic review and meta-analysis of prospective cohort studies	2009	Both interchangeably	Coffee consumption	High vs. low categories	Colorectal cancer	Men	7 studies	Relative risk	0.97	(0.82-1.15)	Not reported	Not reported	P value difference in strength of association between men and women = 0.39
								Women	7 studies		0.85	(0.69-1.05)	Not reported	Not reported
					Coffee consumption	High vs. low categories	Colon cancer	Men	6 studies	Relative risk	1	(0.81-1.24)	Not reported	Not reported	P value difference in strength of association between men and women = 0.20
								Women	6 studies		0.79	(0.60-1.04)	Not reported	Not reported
					Coffee consumption	High vs. low categories	Rectal cancer	Men	5 studies	Relative risk	0.96	(0.73-1.28)	Not reported	Not reported	P value difference in strength of association between men and women = 0.56
								Women	5 studies		1.11	(0.78-1.57)	Not reported	Not reported
118	Jochem	Physical Activity in Relation to Risk of Hematologic Cancers: A Systematic Review and Meta-analysis	2014	Both interchangeably	Physical activity	Highest vs. lowest levels	Non-Hodgkin lymphoma	Men	10 estimates	Relative risk	0.99	(0.86-1.13)	Not reported	Not reported	P-value for effect heterogeneity across strata (men vs. women) = 0.21
								Women	9 estimates		0.85	(0.70-1.02)	Not reported	Not reported
								Men and women combined	4 estimates		0.93	(0.79-1.08)	Not reported	Not reported
					Physical activity	Highest vs. lowest levels	Hodgkin lymphoma	Men	3 estimates	Relative risk	1.04	(0.58-1.87)	Not reported	Not reported	P-value for effect heterogeneity across strata (men vs. women) = 0.09
								Women	1 estimate		0.56	(0.37-0.86)	Not reported	Not reported
								Men and women combined	2 estimates		1.04	(0.48-2.24)	Not reported	Not reported
					Physical activity	Highest vs. lowest levels	Diffuse large B-cell lymphoma	Men	3 estimates	Relative risk	1.19	(0.82-1.74)	Not reported	Not reported	P-value for effect heterogeneity across strata (men vs. women) = 0.22
								Women	5 estimates		0.9	(0.70-1.15)	Not reported	Not reported
								Men and women combined	1 estimate		0.87	(0.61-1.25)	Not reported	Not reported
					Physical activity	Highest vs. lowest levels	Follicular lymphoma	Men	3 estimates	Relative risk	0.96	(0.65-1.43)	Not reported	Not reported	P-value for effect heterogeneity across strata (men vs. women) = 0.74
								Women	5 estimates		1.05	(0.80-1.37)	Not reported	Not reported
								Men and women combined	1 estimate		0.96	(0.63-1.46)	Not reported	Not reported
					Physical activity	Highest vs. lowest levels	Leukemia	Men	4 estimates	Relative risk	1.06	(0.86-1.30)	Not reported	Not reported	P-value for effect heterogeneity across strata (men vs. women) = 0.56
								Women	2 estimates		0.95	(0.69-1.32)	Not reported	Not reported
								Men and women combined	3 estimates		0.88	(0.64-1.21)	Not reported	Not reported
					Physical activity	Highest vs. lowest levels	Chronic lymphocytic lymphoma/small lymphocytic lymphoma	Men	2 estimates	Relative risk	1.27	(0.71-2.26)	Not reported	Not reported	P-value for effect heterogeneity across strata (men vs. women) = 0.33
								Women	4 estimates		0.91	(0.62-1.34)	Not reported	Not reported
								Men and women combined	1 estimate		0.8	(0.51-1.25)	Not reported	Not reported
					Physical activity	Highest vs. lowest levels	Multiple myeloma	Men	6 estimates	Relative risk	0.93	(0.70-1.22)	Not reported	Not reported	P-value for effect heterogeneity across strata (men vs. women) = 0.66
								Women	6 estimates		0.79	(0.53-1.18)	Not reported	Not reported
					Physical activity	Highest vs. lowest levels	Total hematologic cancer	Men	31 estimates	Relative risk	1.03	(0.94-1.11)	Not reported	Not reported	P-value for effect heterogeneity across strata (men vs. women) = 0.03
								Women	32 estimates		0.88	(0.79-0.98)	Not reported	Not reported
119	Karahalios	Weight Change and Risk of Colorectal Cancer: A Systematic Review and Meta-Analysis	2015	Sex	Weight gain	Highest category vs. weight-stable group	Colorectal cancer	Women	14 estimates	Hazard ratio	1.11	(0.99-1.25)	Not reported	Not reported	Meta-regression with sex (women vs. men): unadjusted ratio of HRs: 1.09; p-value = 0.286; adjusted ratio of HRs: 1.07; p-value: 0.365
								Men	17 estimates		1.21	(1.07-1.37)	Not reported	Not reported
					Weight loss	Highest category vs. weight-stable group	Colorectal cancer	Women	11 estimates	Hazard ratio	0.99	(0.88-1.12)	Not reported	Not reported	Meta-regression with sex (women vs. men): unadjusted ratio of HRs: 0.94; p-value = 0.481; adjusted ratio of HRs: 0.95; p-value: 0.564
								Men	15 estimates		0.93	(0.83-1.06)	Not reported	Not reported
					Weight change	Per 5kg weight gain	Colorectal cancer	Women	11 estimates	Hazard ratio	1.02	(0.99-1.04)	Not reported	Not reported	Meta-regression with sex (women vs. men): unadjusted ratio of HRs: 1.03; p-value = 0.066; adjusted ratio of HRs: 1.04; p-value: 0.061
								Men	12 estimates		1.05	(1.03-1.08)	Not reported	Not reported
120	Keimling	The association between physical activity and bladder cancer: systematic review and meta-analysis	2014	Gender	Physical activity	High vs. low	Bladder cancer	Men	12 estimates	Relative risk	0.92	(0.82-1.05)	67	Not reported	Meta-regression p-value for difference (men vs. women vs. men and women combined) = 0.657
								Women	4 estimates		0.83	(0.72-0.94)	0	Not reported
								Men and women combined	2 estimates		0.48	(0.24-0.96)	75	Not reported
121	Keum	Calcium intake and colorectal cancer risk: Dose–response meta-analysis of prospective observational studies	2014	Both interchangeably	Supplemental calcium intake	Per 300mg/day increase	Colorectal cancer	Men	3 studies	Relative risk	0.84	(0.71-1.00)	71	P for heterogeneity = 0.03	Meta-regression with sex (men vs. women): p for heterogeneity between subgroups = 0.38
								Women	6 studies		0.93	(0.88-0.99)	49	P for heterogeneity = 0.08
122	Keum	Adult Weight Gain and Adiposity-Related Cancers: A Dose-Response Meta-Analysis of Prospective Observational Studies	2015	Sex	Adult weight gain	Highest vs. lowest level	Colon cancer	Men	5 studies	Relative risk	1.33	(1.09-1.63)	0	P for heterogeneity = 0.92	None
								Women	4 studies		1.13	(0.93-1.38)	0	P for heterogeneity = 0.57
					Adult weight gain	Highest vs. lowest level	Pancreatic cancer	Men	1 study	Relative risk	1.59	(0.82-3.08)	Not reported	Not reported	Meta-regression with sex (men vs. women): p heterogeneity between subgroups = 0.38
								Women	2 studies		0.73	(0.42-1.27)	54.7	P for heterogeneity = 0.14
					Adult weight gain	Highest vs. lowest level	Kidney cancer	Men	1 study	Relative risk	1.71	(1.21-2.41)	Not reported	Not reported	Meta-regression with sex (men vs. women): p heterogeneity between subgroups = 0.39
								Women	2 studies		1.23	(0.91-1.66)	0	P for heterogeneity = 0.65
					Adult weight gain	Highest vs. lowest level	Thyroid cancer	Men	1 study	Relative risk	1.75	(0.89-3.44)	Not reported	Not reported	Meta-regression with sex (men vs. women): p heterogeneity between subgroups = 0.41
								Women	2 studies		1.05	(0.73-1.51)	0	P for heterogeneity = 0.0
					Adult weight gain	Per 5kg increase in adult weight gain	Colon cancer	Men	4 studies	Relative risk	1.09	(1.04-1.13)	0	P for heterogeneity = 0.758	P for heterogeneity by sex (women vs. men): 0.17
								Women	3 studies		1.03	(0.98-1.08)	0	P for heterogeneity = 0.500
123	Khan	Naswar (Smokeless Tobacco) Use and the Risk of Oral Cancer in Pakistan: A Systematic Review	2019	Both interchangeably	Naswar use	Ever-users vs. never-users	Oral cancer	Males	2 studies	Odds ratio	16.43	(10.73-25.14)	0	P for heterogeneity = 0.67	None
								Females	2 studies		18.8	(12.51-28.26)	0	P for heterogeneity = 0.6
124	Kim	Exposure to Secondhand Smoke and Risk of Cancer in Never Smokers: A Meta-Analysis of Epidemiologic Studies	2018	Both interchangeably	Secondhand smoke	Significant exposure (longest or highest) vs. without significant exposure (lowest)	Cancer	Female	29 studies	Estimated effect size	1.25	(1.14-1.37)	56.14	Not reported	None
								Male	4 studies		1.59	(0.91-2.79)	44.27	Not reported
125	Kim	Sunlight exposure in association with risk of lymphoid malignancy: a meta‑analysis of observational studies	2021	Sex	Total sunlight exposure time	Highest vs. lowest exposure categories	Non-Hodgkin's lymphoma	Men	1 study	Odds ratio	0.69	(0.44-1.09)	Not reported	Not reported	None
								Women	1 study		0.49	(0.29-0.82)	Not reported	Not reported
					Working days or school days sunlight exposure	Highest vs. lowest exposure categories	Non-Hodgkin's lymphoma	Men	2 studies	Odds ratio	0.96	(0.73-1.27)	0	Not reported	None
								Women	2 studies		0.63	(0.44-0.90)	0	Not reported
					Free days or non-school days sunlight exposure	Highest vs. lowest exposure categories	Non-Hodgkin's lymphoma	Men	2 studies	Odds ratio	0.7	(0.48-1.01)	38.8	Not reported	None
								Women	2 studies		0.38	(0.27-0.55)	0	Not reported
126	Kim	Fresh and pickled vegetable consumption and gastric cancer in Japanese and Korean populations: A meta-analysis of observational studies	2010	Sex	Fresh vegetables	High vs. low categories	Gastric cancer	-	-	No sub-group analysis by sex	-	-	-	-	Meta-regression for sex (total vs. men vs. women) = 0.449
127	Kim	Effect of Red, Processed, and White Meat Consumption on the Risk of Gastric Cancer: An Overall and Dose–Response Meta-Analysis	2019	Sex	Red meat	Highest vs. lowest categories	Gastric cancer	Men	4 studies	Relative risk	1.09	(0.89-1.34)	0	P for heterogeneity = 0.42	None
								Women	4 studies		0.91	(0.73-1.12)	0	P for heterogeneity = 0.567
					Processed meat	Highest vs. lowest categories	Gastric cancer	Men	5 studies	Relative risk	1.4	(1.13-1.74)	3.3	P for heterogeneity = 0.388	None
								Women	6 studies		1.36	(0.84-2.18)	75	P for heterogeneity = 0.001
					White meat	Highest vs. lowest categories	Gastric cancer	Men	3 studies	Relative risk	0.81	(0.62-1.06)	19.8	P for heterogeneity = 0.287	None
								Women	5 studies		0.67	(0.52-0.87)	0	P for heterogeneity = 0.633
					Red meat	Per 100g/day	Gastric cancer	Men	3 studies	Relative risk	1.06	(0.90-1.26)	0.7	P for heterogeneity = 0.365	None
								Women	3 studies		0.91	(0.75-1.10)	0	P for heterogeneity = 0.572
					Processed meat	Per 50g/day	Gastric cancer	Men	3 studies	Relative risk	1.4	(1.01-1.93)	0	P for heterogeneity = 0.682	None
								Women	4 studies		1.59	(0.71-3.56)	38.5	P for heterogeneity = 0.181
					White meat	Per 100g/day	Gastric cancer	Men	2 studies	Relative risk	0.1	(0.01-1.96)	76.2	P for heterogeneity = 0.04	None
								Women	3 studies		0.07	(0.01-0.36)	0	P for heterogeneity = 0.578
128	Kim	The association between red, processed and white meat consumption and risk of pancreatic cancer: a meta‑analysis of prospective cohort studies	2023	Sex	Red meat	Highest vs. lowest	Pancreatic cancer	Male	7 studies	Relative risk	1.22	(1.02-1.47)	Not reported	Not reported	P for difference in RRs for male vs. female = 0.17
								Female	9 studies		1.02	(0.89-1.16)	Not reported	Not reported
					Processed meat	Highest vs. lowest	Pancreatic cancer	Male	5 studies	Relative risk	0.97	(0.80-1.16)	Not reported	Not reported	P for difference in RRs for male vs. female = 0.90
								Female	7 studies		0.95	(0.81-1.12)	Not reported	Not reported
					White meat	Highest vs. lowest	Pancreatic cancer	Male	7 studies	Relative risk	1.21	(0.97-1.53)	Not reported	Not reported	P for difference in RRs for male vs. female = 0.41
								Female	7 studies		1.27	(0.98-1.64)	Not reported	Not reported
129	Kordiak	Role of Beta-Carotene in Lung Cancer Primary Chemoprevention: A Systematic Review with Meta-Analysis and Meta-Regression	2022	Sex	Beta-carotene supplementation	Beta-carotene vs. placebo or no intervention	Lung cancer	Men	3 studies	Risk ratio	1.15	(1.03-1.29)	42.62	P for heterogeneity = 0.175	None
								Women	2 studies		1.32	(0.93-1.87)	0	P for heterogeneity = 0.711
								Mixed	3 studies		1.14	(0.98-1.31)	0	P for heterogeneity = 0.088
130	Koyanagi	Cigarette smoking and the risk of head and neck cancer in the Japanese population: a systematic review and meta-analysis	2016	Sex	Cigarette smoking	Smokers vs. never smokers	Head and neck cancer	Male	8 studies	Summary relative risk	2.49	(1.86-3.34)	0	P for heterogeneity = 0.517	None
								Female	6 studies		3.12	(1.62-5.99)	57.2	P for heterogeneity = 0.039
131	Kubo	Body Mass Index and Adenocarcinomas of the Esophagus or Gastric Cardia: A Systematic Review and Meta-analysis	2006	Gender	BMI	Overweight and obese vs. normal weight	Esophageal adenocarcinoma and gastric cardia carcinomas	Males	6 studies	Odds ratio	2.2	(1.7-2.7)	Not reported	P for homogeneity = 0.01	None
								Females	5 studies		2	(1.4-2.9)	Not reported	P for homogeneity = 0.20
								Both genders	11 studies		1.7	(1.6-1.9)	Not reported	P for homogeneity <0.01
					BMI	Overweight vs. normal weight	Esophageal adenocarcinoma only	Males	3 studies	Odds ratio	1.8	(1.5-2.2)	Not reported	P for homogeneity = 0.93	None
								Females	3 studies		1.5	(1.1-2.2)	Not reported	P for homogeneity = 0.57
								Both genders	6 studies		1.9	(1.5-2.4)	Not reported	P for homogeneity = 0.02
					BMI	Obese vs. normal weight	Esophageal adenocarcinoma only	Males	3 studies	Odds ratio	2.4	(1.9-3.2)	Not reported	P for homogeneity = 0.35	None
								Females	3 studies		2.1	(1.4-3.2)	Not reported	P for homogeneity = 0.94
								Both genders	6 studies		2.4	(2.0-2.8)	Not reported	P for homogeneity <0.01
					BMI	Overweight and obese vs. normal weight	Esophageal adenocarcinoma only	Males	4 studies	Odds ratio	2.2	(1.8-2.7)	Not reported	P for homogeneity = 0.11	None
								Females	5 studies		1.9	(1.5-2.5)	Not reported	P for homogeneity = 0.20
								Both genders	7 studies		2.1	(1.7-2.4)	Not reported	P for homogeneity = 0.01
132	Ladeiras-Lopes	Smoking and gastric cancer: systematic review and meta-analysis of cohort studies	2008	Both interchangeably	Cigarette smoking	Current smokers vs. never smokers	Gastric cancer	Males	18 estimates	Relative risk	1.62	(1.50-1.75)	46	Not reported	Meta-regression: summary RR estimates independently associated with sex, females compared with males (coefficient = -0.32, p<0.001); males and females compared with males along (coefficient = 0.02, p=0.740)
								Females	9 estimates		1.2	(1.01-1.43)	49.8	Not reported
								Males and females	5 estimates		1.62	(1.45-1.81)	Not reported	Not reported
					Cigarette smoking	Current (category closest to 20 cigarettes/day) vs. never smokers	Gastric cancer	Males	14 estimates	Relative risk	1.59	(1.43-1.77)	49.6	Not reported	None
								Females	4 estimates		1.28	(1.11-1.47)	0	Not reported
								Males and females	6 estimates		1.6	(1.30-1.98)	Not reported	Not reported
					Cigarette smoking	Former smokers vs. never smokers	Gastric cancer	Males	16 estimates	Relative risk	1.34	(1.22-1.47)	35.8	Not reported	None
								Females	8 estimates		1.16	(0.92-1.46)	29.9	Not reported
								Males and females	6 estimates		1.32	(1.15-1.51)	Not reported	Not reported
					Cigarette smoking	Current smokers (highest category of exposure vs. never smokers	Gastric cancer	Males	14 estimates	Relative risk	1.76	(1.49-2.08)	49.2	Not reported	None
								Females	4 estimates		1.27	(0.70-2.31)	63.7	Not reported
								Males and females	7 estimates		1.6	(1.32-1.96)	Not reported	Not reported
					Cigarette smoking	Dose-response, per number of cigarettes consumed per day	Gastric cancer	Males	-	Relative risk	-	-	-	-	Meta-regression with sex (females vs. males): beta = -0.59396; p = 0.083; sex (males and females vs. males): beta = -0.01045, p = 0.893
								Females	-		-	-	-	-
133	Lao	Association Between Alcohol Consumption and Risk of Bladder Cancer: A Dose-Response Meta-Analysis of Prospective Cohort Studies	2021	Gender	Alcohol consumption	Any vs. none	Bladder cancer	Male	4 studies	Relative risk	1.23	(1.13-1.35)	3.7	P for heterogeneity = 0.374	None
								Female	5 studies		0.93	(0.82-1.04)	38.4	P for heterogeneity = 0.165
					Beer consumption	Any vs. none	Bladder cancer	Male	4 studies	Relative risk	1.09	(0.91-1.31)	67	P for heterogeneity = 0.028	None
								Female	1 study		0.99	(0.83-1.18)	Not reported	Not reported
					Wine consumption	Any vs. none	Bladder cancer	Male	4 studies	Relative risk	1.1	(0.94-1.28)	48.1	P for heterogeneity = 0.123	None
								Female	1 study		0.95	(0.81-1.11)	Not reported	Not reported
					Liquor or spirits consumption	Any vs. none	Bladder cancer	Male	4 studies	Relative risk	1.19	(1.03-1.38)	53.4	P for heterogeneity = 0.092	None
								Female	1 study		0.97	(0.81-1.16)	Not reported	Not reported
					Alcohol consumption (linear model)	Per 1 drink (12 g) (dose-response)	Bladder cancer	Male	4 cohorts	Relative risk	1.02	(1.00-1.05)	Not reported	P for heterogeneity = 0.97	None
								Female	5 cohorts		0.98	(0.92-1.04)	Not reported	P for heterogeneity = 0.36
					Beer consumption (linear model)	Per 1 drink (12 g) (dose-response)	Bladder cancer	Male	4 cohorts	Relative risk	1.03	(0.98-1.08)	Not reported	P for heterogeneity = 0.69	None
								Female	1 cohort		1.11	(0.92-1.35)	Not reported	Not reported
					Wine consumption (linear model)	Per 1 drink (12 g) (dose-response)	Bladder cancer	Male	3 cohorts	Relative risk	1.01	(0.96-1.05)	Not reported	P for heterogeneity = 0.94	None
								Female	1 cohort		1.01	(0.91-1.12)	Not reported	Not reported
					Liquor or spirits consumption (linear model)	Per 1 drink (12 g) (dose-response)	Bladder cancer	Male	4 cohorts	Relative risk	1.08	(1.00-1.17)	Not reported	P for heterogeneity = 0.19	None
								Female	1 cohort		1.04	(0.83-1.31)	Not reported	Not reported
134	Larsson	Meat consumption and risk of colorectal cancer: A meta-analysis of prospective studies	2006	Sex	Red meat	Highest vs. lowest category	Colorectal cancer	Men	5 studies	Relative risk	1.26	(1.02-1.54)	0	P for heterogeneity = 0.82	None
								Women	6 studies		1.16	(1.01-1.34)	0	P for heterogeneity = 0.81
					Red meat	Highest vs. lowest category	Colon cancer	Men	3 studies	Relative risk	1.36	(1.04-1.77)	0	P for heterogeneity = 0.78	None
								Women	4 studies		1.14	(0.91-1.43)	0	P for heterogeneity = 0.58
					Processed meat	Highest vs. lowest category	Colorectal cancer	Men	5 studies	Relative risk	1.27	(1.06-1.52)	0	P for heterogeneity = 0.94	None
								Women	8 studies		1.07	(0.94-1.23)	0	P for heterogeneity = 0.67
					Processed meat	Highest vs. lowest category	Colon cancer	Men	4 studies	Relative risk	1.34	(1.08-1.67)	0	P for heterogeneity = 0.86	None
								Women	6 studies		1.14	(0.95-1.37)	16.2	P for heterogeneity = 0.31
					Processed meat	Highest vs. lowest category	Rectal cancer	Men	2 studies	Relative risk	1.02	(0.64-1.63)	0	P for heterogeneity = 0.91	None
								Women	2 studies		1.06	(0.50-2.23)	42	P for heterogeneity = 0.19
135	Larsson	Body mass index and pancreatic cancer risk: A meta-analysis of prospective studies	2007	Sex	BMI	Per 5kg/m2 increase of BMI	Pancreatic cancer	Men	13 studies	Relative risk	1.16	(1.05-1.28)	64.8	P for heterogeneity = 0.001	None
								Women	10 studies		1.1	(1.02-1.19)	35.6	P for heterogeneity = 0.12
136	Larsson	Body mass index and risk of multiple myeloma: A meta-analysis	2007	Sex	BMI (cohort studies)	Per 5 kg/m2 increase	Multiple myeloma	Men	6 studies	Relative risk	1.14	(1.01-1.28)	64.2	P for heterogeneity = 0.02	None
								Women	5 studies		1.13	(1.09-1.16)	0	P for heterogeneity = 0.72
137	Larsson	Obesity and colon and rectal cancer risk: a meta-analysis of prospective studies	2007	Sex	BMI	Per 5 unit increase in BMI (kg/m^2)	Colon cancer	Men	24 studies	Relative risk	1.3	(1.25-1.35)	25.2	P for heterogeneity = 0.13	P for sex difference (men vs. women) < 0.001
								Women	21 studies		1.12	(1.07-1.18)	59.3	P for heterogeneity <0.001
					BMI	Per 5 unit increase in BMI (kg/m^2)	Proximal colon cancer	Men	5 studies	Relative risk	1.29	(1.17-1.42)	0	P for heterogeneity = 0.41	None
								Women	6 studies		1.13	(0.93-1.36)	62.8	P for heterogeneity = 0.02
					BMI	Per 5 unit increase in BMI (kg/m^2)	Distal colon cancer	Men	5 studies	Relative risk	1.35	(1.22-1.48)	0	P for heterogeneity = 0.75	None
								Women	6 studies		1.14	(1.01-1.28)	0	P for heterogeneity = 0.70
					BMI	Per 5 unit increase in BMI (kg/m^2)	Rectal cancer	Men	15 studies	Relative risk	1.12	(1.09-1.16)	0	P for heterogeneity = 0.80	P = 0.002 for difference in association between men and women
								Women	13 studies		1.03	(0.99-1.08)	7.2	P for heterogeneity = 0.37
					Waist circumference	Per 10-cm increase	Colon cancer	Men	5 studies	Relative risk	1.33	(1.19-1.49)	44.9	P for heterogeneity = 0.12	P for sex difference (men vs. women) = 0.04
								Women	3 studies		1.16	(1.09-1.23)	0	P for heterogeneity = 0.52
					Waist-to-hip ratio	Per 0.1 unit increase	Colon cancer	Men	4 studies	Relative risk	1.43	(1.19-1.71)	56.2	P for heterogeneity = 0.08	P for sex difference (men vs. women) = 0.10
								Women	4 studies		1.2	(1.08-1.33)	32.2	P for heterogeneity = 0.22
					Waist circumference	Per 10-cm increase	Rectal cancer	Men	3 studies	Relative risk	1.12	(1.03-1.22)	Not reported	P for heterogeneity = 0.93	None
								Women	2 studies		1.09	(0.99-1.20)	Not reported	P for heterogeneity = 0.86
					Waist-to-hip ratio	Per 0.1 unit increase	Rectal cancer	Men	4 studies	Relative risk	1.22	(0.81-1.83)	Not reported	P for heterogeneity = 0.001	None
								Women	4 studies		1.15	(0.95-1.39)	Not reported	P for heterogeneity = 0.22
138	Larsson	Obesity and risk of non-Hodgkin’s lymphoma: A meta-analysis	2007	Sex	BMI	Per 5 kg/m^2 increase	Non-Hodgkin's lymphoma	Men	9 studies	Relative risk	1.17	(1.08-1.27)	64.2	P for heterogeneity = 0.004	P-value difference in the strength of the association between BMI and NHL between the strata (men vs. women) = 0.45
								Women	9 studies		1.12	(1.02-1.22)	75.4	P for heterogeneity < 0.001
139	Larsson	Obesity and the risk of gallbladder cancer: a meta-analysis	2007	Sex	Obesity	Obesity vs. normal weight	Gallbladder cancer	Women	Not reported	Relative risk	1.88	(1.66-2.13)	Not reported	Not reported	Meta-regression with sex (women vs. men): p-value = 0.02
								Men	Not reported		1.35	(1.09-1.68)	Not reported	Not reported
					Overweight	Overweight vs. normal weight	Gallbladder cancer	Women	Not reported	Relative risk	1.28	(1.04-1.57)	Not reported	Not reported	Meta-regression with sex (women vs. men): p-value = 0.09
								Men	Not reported		1.05	(0.92-1.19)	Not reported	Not reported
140	Larsson	Overweight, obesity and risk of liver cancer: a meta-analysis of cohort studies	2007	Neither	Obesity	Obesity vs. normal weight	Liver cancer	Men	7 studies	Relative risk	2.42	(1.83-3.20)	Not reported	Not reported	P-value for difference in men vs. women = 0.03
								Women	3 studies		1.67	(1.37-2.03)	Not reported	Not reported
141	Larsson	Overweight and obesity and incidence of leukemia: A meta-analysis of cohort studies	2008	Sex	Obesity	Obesity vs. normal weight	Leukemia	Men	6 studies	Relative risk	1.46	(1.36-1.56)	Not reported	Not reported	None
								Women	4 studies		1.19	(1.09-1.31)	Not reported	Not reported
142	Larsson	Body mass index and risk of non-Hodgkin’s and Hodgkin’s lymphoma: A meta-analysis of prospective studies	2011	Sex	BMI	Per 5kg/m2 increase of BMI	Non-Hodgkin's lymphoma	Men	8 studies	Relative risk	1.09	(1.04-1.14)	0	P for heterogeneity = 0.69	P value for difference in the strength of the association across strata (men vs. women) = 0.64
								Women	10 studies		1.07	(1.02-1.13)	44.1	P for heterogeneity = 0.07
								Men and women	4 studies		1.06	(1.00-1.12)	0	P for heterogeneity = 0.61
143	Larsson	Red and processed meat consumption and risk of pancreatic cancer: meta-analysis of prospective studies	2012	Sex	Red meat	Per increase of 120g per day	Pancreatic cancer	Men	5 studies	Relative risk	1.29	(1.08-1.53)	Not reported	P for heterogeneity = 0.28	None
								Women	6 studies		0.93	(0.74-1.16)	Not reported	P for heterogeneity = 0.21
					Processed meat	Per increase of 50g per day	Pancreatic cancer	Men	3 studies	Relative risk	1.11	(0.92-1.34)	Not reported	P for heterogeneity = 0.68	None
								Women	4 studies		1.12	(0.75-1.67)	Not reported	P for heterogeneity = 0.29
144	Lee	Efficacy of Vitamin C Supplements in Prevention of Cancer: A Meta-Analysis of Randomized Controlled Trials	2015	Gender	Vitamin C supplements	Supplementation vs. control group	Cancer	Male	2 studies	Summary relative risk	0.87	(0.62-1.20)	82.2	Not reported	None
								Female	2 studies		1.09	(0.96-1.23)	0	Not reported
145	Lee	Association between weight cycling and risk of kidney cancer: a prospective cohort study and meta‑analysis of observational studies	2021	Sex	Weight cycling	Weight cycling vs. non-cycling	Kidney cancer	Men	3 studies	Relative risk	1.27	(0.87-1.86)	28.4	P for heterogeneity = 0.247	Meta-regression with sex (men vs. women): p-value = 0.67
								Women	4 studies		1.89	(1.19-2.98)	61	P for heterogeneity = 0.053
146	Lee	Effect of Cigarette Smoking on Thyroid Cancer: Meta-Analysis	2021	Both interchangeably	Cigarette smoking	Smokers vs. non-smokers	Thyroid cancer	Male	Not reported	Odds ratio	0.734	(0.553-0.974)	Not reported	Not reported	None
								Female	Not reported		0.792	(0.700-0.897)	Not reported	Not reported
147	Lee	Systematic review of the relation between smokeless tobacco and cancer in Europe and North America	2009	Sex	Smokeless tobacco (adjusted or not adjusted for smoking)	Users vs. non-users	Oropharyngeal cancer	Male, female, combined	41 estimates	No sub-group analyses	-	-	-	-	Meta-regression with sex (male vs. female vs. combined) p-value = 0.004
148	Lee	Systematic review with meta-analysis of the epidemiological evidence in the 1900s relating smoking to lung cancer	2012	Sex	Smoking (any product)	Ever smoking vs. never or non-current smoking	Lung cancer	Male	Not reported	Relative risk	6.18	(5.49-6.95)	Not reported	Not reported	P-value between strata (male vs. female vs. combined) <0.001. Sex ratio of RRs: 1.38 (1.23-1.54). Meta-regression for female vs. male: estimate = -0.040 (SE: 0.016); for combined vs. male: estimate = 0.018 (SE: 0.029) (p>=0.1)
								Female	Not reported		4.43	(3.84-5.10)	Not reported	Not reported
								Combined	Not reported		6.09	(4.98-7.44)	Not reported	Not reported
					Smoking (any product)	Ever smoking vs. never or non-current smoking	Squamous cell carcinoma	Male	Not reported	Relative risk	11.98	(9.68-14.82)	Not reported	Not reported	Sex ratio of RRs: 1.31 (0.91-1.90). Meta-regression for female vs. male estimate = -0.046 (SE: 0.072); for combined vs. male: estimate = -0.130 (SE: 0.141) (p>=0.1)
								Female	Not reported		8.97	(6.95-11.57)	Not reported	Not reported
								Combined	Not reported		10.7	(4.89-23.40)	Not reported	Not reported
					Smoking (any product)	Ever smoking vs. never or non-current smoking	Adenocarcinoma	Male	Not reported	Relative risk	3.55	(2.83-4.45)	Not reported	Not reported	P-value between strata (male vs. female vs. combined) <0.05. Sex ratio of RRs: 1.43 (1.14-1.78). Meta-regression for female vs. male: estimate = -0.275 (SE: 0.058); for combined vs. male: estimate = 0.102 (SE: 0.138) (p<0.05)
								Female	Not reported		2.32	(1.78-3.02)	Not reported	Not reported
								Combined	Not reported		2.52	(1.56-4.08)	Not reported	Not reported
					Smoking (any product)	Current smoking vs. never or non-current smoking	Lung cancer	Male	Not reported	Relative risk	9.16	(8.00-10.49)	Not reported	Not reported	P-value between strata (male vs. female vs. combined) <0.001. Meta-regression for female vs. male: estimate = -0.204 (SE: 0.029); for combined vs. male: estimate = -0.043 (SE: 0.039) (p<0.01)
								Female	Not reported		6.76	(5.65-8.08)	Not reported	Not reported
								Combined	Not reported		12.09	(9.38-15.60)	Not reported	Not reported
					Smoking (any product)	Current smoking vs. never or non-current smoking	Squamous cell carcinoma	Male	Not reported	Relative risk	17.73	(12.78-24.59)	Not reported	Not reported	P-value between strata (male vs. female vs. combined) <0.01. Meta-regression for female vs. male: estimate = -0.002 (SE: 0.088); for combined vs. male: estimate = 0.224 (SE: 0.459) (p>=0.1)
								Female	Not reported		14.77	(9.42-23.17)	Not reported	Not reported
								Combined	Not reported		34.23	(23.43-50.00)	Not reported	Not reported
					Smoking (any product)	Current smoking vs. never or non-current smoking	Adenocarcinoma	Male	Not reported	Relative risk	5.56	(4.06-7.61)	Not reported	Not reported	P-value between strata (male vs. female vs. combined) <0.1. Meta-regression for female vs. male: estimate = -0.440 (SE: 0.067); for combined vs. male: estimate = -0.612 (SE: 0.378) (p <0.001)
								Female	Not reported		3.2	(2.18-4.71)	Not reported	Not reported
								Combined	Not reported		3.57	(1.06-12.07)	Not reported	Not reported
					Smoking (any product)	Ex smoking vs. never or non-current smoking	Lung cancer	Male	Not reported	Relative risk	4.48	(3.98-5.06)	Not reported	Not reported	P-value between strata (male vs. female vs. combined) <0.05
								Female	Not reported		3.58	(3.00-4.29)	Not reported	Not reported
								Combined	Not reported		5.58	(4.23-7.36)	Not reported	Not reported
					Smoking (any product)	Ex smoking vs. never or non-current smoking	Squamous cell carcinoma	Male	Not reported	Relative risk	8.41	(6.18-11.45)	Not reported	Not reported	P-value between strata (male vs. female vs. combined) <0.1
								Female	Not reported		8.03	(5.18-12.45)	Not reported	Not reported
								Combined	Not reported		15.23	(9.63-24.08)	Not reported	Not reported
					Smoking (any product)	Ex smoking vs. never or non-current smoking	Adenocarcinoma	Male	Not reported	Relative risk	3.45	(2.40-4.96)	Not reported	Not reported	P-value between strata (male vs. female vs. combined) >=0.1
								Female	Not reported		2.39	(1.55-3.69)	Not reported	Not reported
								Combined	Not reported		2.07	(0.67-6.38)	Not reported	Not reported
149	Lee	The relationship of cigarette smoking in Japan to lung cancer, COPD, ischemis heart disease and stroke: A systematic review	2018	Sex	Smoking	Current vs. never smokers	Lung cancer	Male	20 estimates	Relative risk	4.2	(3.74-4.72)	Not reported	Not reported	P-value for between level comparison (male vs. female vs. combined) <0.001
								Female	13 estimates		3	(2.61-3.44)	Not reported	Not reported
								Combined	6 estimates		3.27	(2.51-4.28)	Not reported	Not reported
					Smoking	Ex-smokers vs. never smokers	Lung cancer	Male	18 estimates	Relative risk	2.36	(2.12-2.63)	Not reported	Not reported	P-value for between level comparison (male vs. female vs. combined) >=0.1
								Female	10 estimates		2.35	(1.70-3.25)	Not reported	Not reported
								Combined	6 estimates		2.04	(1.51-2.75)	Not reported	Not reported
150	Lee	Meta-analysis of epidemiologic studies on cigarette smoking and liver cancer	2009	Sex	Cigarette smoking	Ever smokers vs. never smokers	Liver cancer	Men	10 studies	Meta-relative risk	1.37	(1.30-1.45)	Not reported	P for heterogeneity = 0.005	None
								Women	5 studies		1.21	(1.06-1.37)	Not reported	P for heterogeneity = 0.173
					Cigarette smoking	Current smokers vs. never smokers	Liver cancer	Men	21 studies	Meta-relative risk	1.61	(1.38-1.89)	Not reported	P for heterogeneity < 0.001	None
								Women	12 studies		1.86	(1.33-2.60)	Not reported	P for heterogeneity = 0.013
					Cigarette smoking	Former smokers vs. never smokers	Liver cancer	Men	13 studies	Meta-relative risk	1.47	(1.19-1.82)	Not reported	P for heterogeneity = 0.002	None
								Women	4 studies		1.45	(0.80-2.65)	Not reported	P for heterogeneity = 0.921
151	Lei	Excessive Body Fat at a Young Age Increases the Risk of Colorectal Cancer: A Systematic Review and Meta-Analysis	2021	Sex	BMI	Overweight vs. normal weight at a young age (<=30 years)	Colorectal cancer	Men	13 studies	Relative risk	1.27	(1.17-1.37)	35.3	P for heterogeneity = 0.100	Meta-regression with sex (men vs. women): p-value = 0.540
								Women	15 studies		1.19	(1.09-1.29)	35.5	P for heterogeneity = 0.085
					BMI	Obese vs. normal weight at a young age (<=30 years)	Colorectal cancer	Men	10 studies	Relative risk	1.39	(1.18-1.65)	12.5	P for heterogeneity = 0.328	Meta-regression with sex (men vs. women): p-value = 0.878
								Women	14 studies		1.22	(0.99-1.51)	49	P for heterogeneity = 0.02
152	Leonardi-Bee	Lifestyle factors of smoking, BMI and alcohol on the risk of Non-Melanoma Skin Cancer in adults: a systematic review	2012	Sex	Smoking	Per every 10 pack years smoked	Basal cell carcinoma	Females	1 study	Relative risk	1.04	(0.96-1.13)	Not reported	Not reported	None
								Males	1 study		1.01	(0.98-1.04)	Not reported	Not reported
					BMI	"Higher BMI" vs. comparison group in studies (could be never smokers, non-smokers; info from email to author)	Basal cell carcinoma	Males	4 studies	Odds ratio	0.9	(0.78-1.04)	45	P for heterogeneity = 0.14	P from test for subgroup differences (males vs. females vs. males and females) = 0.55
								Females	3 studies		1.01	(0.85-1.19)	14	P for heterogeneity = 0.31
								Males and females	1 study		0.53	(0.05-5.24)	Not reported	Not reported
					Weight	"Higher weight" vs. comparison group in studies (could be never smokers, non-smokers; info from email to author)	Basal cell carcinoma	Males	3 studies	Odds ratio	0.98	(0.77-1.24)	0	P for heterogeneity = 0.92	P from test for subgroup differences (males vs. females vs. males and females) = 0.87
								Females	3 studies		1.04	(0.73-1.48)	40	P for heterogeneity = 0.19
								Males and females	1 study		0.79	(0.28-2.21)	Not reported	Not reported
153	Li	Red and processed meat intake and risk of bladder cancer: a meta-analysis	2014	Gender	Red meat	Highest vs. lowest intake	Bladder cancer	Men	5 studies	Summary relative risk estimate	1.04	(0.64-1.69)	Not reported	P for heterogeneity = 0.000	None
								Women	3 studies		0.97	(0.75-1.27)	Not reported	P for heterogeneity = 0.009
154	Li	Cigarette smoking and risk of adult glioma: a meta-analysis of 24 observational studies involving more than 2.3 million individuals	2016	Sex	Cigarette smoking	Ever smoker vs. never smoker	Glioma	Male	10 studies	Relative risk	1.03	(0.96-1.10)	49.2	P for heterogeneity = 0.038	None
								Female	10 studies		1.12	(1.03-1.22)	24.7	P for heterogeneity = 0.216
155	Li	Obesity and the risk of cholangiocarcinoma: a meta-analysis	2014	Neither	BMI	Overweight vs. normal weight	Cholangiocarcinoma	Males	3 studies	Adjusted odds ratio	1.33	(1.13-1.58)	Not reported	Not reported	None
								Females	1 study		1.08	(0.73-1.60)	Not reported	Not reported
					BMI	Obesity vs. normal weight	Cholangiocarcinoma	Males	4 studies	Adjusted odds ratio	1.89	(1.29-2.76)	Not reported	Not reported	None
								Females	1 study		1.7	(0.77-3.75)	Not reported	Not reported
					BMI	Excess body weight (includes overweight and obesity) vs. normal weight	Cholangiocarcinoma	Males	5 studies	Adjusted odds ratio	1.42	(1.23-1.65)	Not reported	Not reported	None
								Females	2 studies		1.18	(0.83-1.68)	Not reported	Not reported
156	Li	Coffee consumption and the risk of gastric cancer: a meta-analysis of prospective cohort studies	2015	Both interchangeably	Coffee consumption	Highest vs. lowest consumption	Gastric cancer	Men	8 reports	Relative risk	1.17	(0.88-1.55)	37.1	P for heterogeneity = 0.133	None
								Women	7 reports		0.96	(0.58-1.58)	59.2	P for heterogeneity = 0.023
								Combined	5 reports		1.21	(0.96-1.51)	0	P for heterogeneity = 0.604
157	Li	Overweight, Obesity and the Risk of Gallbladder and Extrahepatic Bile Duct Cancers: A Meta-Analysis of Observational Studies	2016	Both interchangeably	BMI	Obesity vs. normal weight	Gall bladder cancer	Men	14 reports	Relative risk	1.49	(1.27-1.74)	0	P for heterogeneity = 0.939	P value between groups (men vs. women vs. combined) = 0.17
								Women	12 reports		1.64	(1.37-1.97)	43.4	P for heterogeneity = 0.054
								Combined	8 reports		1.5	(1.27-1.76)	0	P for heterogeneity = 0.931
					BMI	Overweight vs. normal weight	Gall bladder cancer	Men	10 reports	Relative risk	1.06	(0.95-1.18)	13.6	P for heterogeneity = 0.317	P value between groups (men vs. women vs. combined) = 0.19
								Women	10 reports		1.24	(1.06-1.45)	37.4	P for heterogeneity = 0.109
								Combined	7 reports		1.26	(1.05-1.52)	0	P for heterogeneity = 0.574
					BMI	Obesity vs. normal weight	Extrahepatic bile duct cancers	Men	9 reports	Relative risk	1.94	(1.34-2.81)	62.3	P for heterogeneity = 0.007	P value between groups (men vs. women vs. combined) = 0.06
								Women	4 reports		1.5	(0.97-2.32)	0	P for heterogeneity = 0.406
								Combined	10 reports		1.22	(1.00-1.48)	55.3	P for heterogeneity = 0.017
					BMI	Overweight vs. normal weight	Extrahepatic bile duct cancers	Men	6 reports	Relative risk	1.27	(1.13-1.42)	0	P for heterogeneity = 0.976	P value between groups (men vs. women vs. combined) = 0.91
								Women	3 reports		1.15	(0.50-2.66)	76.9	P for heterogeneity = 0.013
								Combined	2 reports		1.27	(1.00-1.63)	0	P for heterogeneity = 0.664
158	Li	The relationship of indoor coal use and environmental tobacco smoke exposure with lung cancer in China: A meta‑analysis	2018	Both interchangeably	Environmental tobacco smoke	Exposure to environmental tobacco smoker vs. not reported	Lung cancer	Male	5 studies	Pooled odds ratio	1.555	(1.304-1.855)	53.8	0.07	None
								Female	8 studies		1.487	(1.265-1.748)	84.7	0
159	Li	Smoking status and subsequent gastric cancer risk in men compared with women: a meta-analysis of prospective observational studies	2019	Sex	Cigarette smoking	Current smokers vs. never smokers	Gastric cancer	Men	10 studies	Relative risk	1.63	(1.44-1.85)	56.7	P for heterogeneity = 0.014	Ratio of relative risk: 1.30 (1.05-1.63)
								Women	10 studies		1.3	(1.06-1.60)	62.2	P for heterogeneity = 0.005
					Cigarette smoking	Former smokers vs. never smokers	Gastric cancer	Men	9 studies	Relative risk	1.42	(1.31-1.54)	1.9	P for heterogeneity = 0.419	Ratio of relative risk: 1.20 (0.92-1.55)
								Women	9 studies		1.19	(0.96-1.47)	40.7	P for heterogeneity = 0.096
160	Li	The association between BMI and gallbladder cancer risk: a meta-analysis	2016	Both interchangeably	BMI	Overweight vs. normal weight	Gallbladder cancer	Men	6 studies	Relative risk	0.98	(0.90-1.08)	0	Not reported	None
								Women	7 studies		1.29	(1.08-1.55)	16.7	Not reported
								Combined	3 studies		1.01	(0.69-1.48)	2.2	Not reported
					BMI	Obesity vs. normal weight	Gallbladder cancer	Men	9 studies	Relative risk	1.43	(1.19-1.71)	0	Not reported	None
								Women	9 studies		1.68	(1.41-2.00)	32.1	Not reported
								Combined	3 studies		1.38	(0.99-1.90)	0	Not reported
					BMI	Per 1kg/m2 increase	Gallbladder cancer	Men	Not reported	Relative risk	1.06	(1.03-1.09)	Not reported	Not reported	None
								Women	Not reported		1.02	(1.00-1.03)	Not reported	Not reported
					BMI	Non-linear dose-response	Gallbladder cancer	Men	Not reported	Relative risk	When BMI = 25: 0.98; when BMI = 30: 1.24	When BMI = 25: (0.90-1.07); when BMI = 30: (1.06-1.44)	Not reported	Not reported	None
								Women	Not reported		When BMI = 25: 1.13; when BMI = 30: 1.56	When BMI = 25: (1.01-1.25); when BMI = 30: (1.39-1.75)	Not reported	Not reported
161	Lin	The association between metabolically healthy obesity and risk of cancer: A systematic review and meta-analysis of prospective cohort studies	2020	Sex	Metabolically healthy obesity	Metabolically healthy obesity vs. metabolically healthy non-obesity	Cancer	-	-	No subgroup analysis by sex	-	-	-	-	Meta-regression with proportion women: p-value = 0.35
162	Lin	Body Mass Index and Risk of Gastric Cancer: A Meta-analysis	2014	Gender	BMI	Obese vs. normal weight	Gastric cancer	Male	5 studies	Odds ratio	1.27	(1.09-1.48)	0	P for heterogeneity = 0.408	None
								Female	3 studies		1.04	(0.79-1.39)	0	P for heterogeneity = 0.790
					BMI	Overweight vs. normal weight	Gastric cancer	Male	5 studies	Odds ratio	1.12	(0.96-1.29)	55.2	P for heterogeneity = 0.063	None
								Female	3 studies		0.87	(0.71-1.05)	0	P for heterogeneity = 0.501
163	Liu	Effect of Coffee Consumption on the Risk of Gastric Cancer: A Systematic Review and Meta-Analysis of Prospective Cohort Studies	2015	Sex	Coffee consumption	Regularly vs. seldom drinking	Gastric cancer	Men	5 studies	Hazard ratio	1.14	(0.76-1.70)	85.9	P for heterogeneity = 0.000	None
								Women	5 studies		1.07	(0.70-1.64)	84.1	P for heterogeneity = 0.000
164	Liu	Body Mass Index Can Increase the Risk of Gallbladder Cancer: A Meta-Analysis of 14 Cohort Studies	2016	Both interchangeably	BMI	Overweight vs. normal weight	Gallbladder cancer	Men	6 studies	Relative risk	1.01	(0.93-1.11)	0	P for heterogeneity = 0.532	None
								Women	6 studies		1.25	(1.11-1.40)	8.5	P for heterogeneity = 0.362
					BMI	Obese vs. normal weight	Gallbladder cancer	Men	9 studies	Relative risk	1.5	(1.25-1.79)	0	P for heterogeneity = 0.822	None
								Women	9 studies		1.78	(1.59-1.99)	23.2	P for heterogeneity = 0.237
					BMI	Excess body weight (overweight and obesity) vs. normal weight	Gallbladder cancer	Men	11 studies	Relative risk	1.09	(1.01-1.18)	39.5	P for heterogeneity = 0.058	None
								Women	9 studies		1.48	(1.27-1.72)	59.3	P for heterogeneity = 0.002
165	Liu	Higher Caffeinated Coffee Intake Is Associated with Reduced Malignant Melanoma Risk: A Meta-Analysis Study	2016	Gender	Caffeinated coffee	Highest vs. lowest percentile	Melanoma	Women	4 subgroups	Pooled relative risk	0.76	(0.61-0.95)	44.3	P for heterogeneity = 0.145	Meta-regression with sex (women vs. men): beta value = -0.37; p-value = 0.072
								Men	2 subgroups		1.11	(0.91-1.36)	0	P for heterogeneity = 0.59
								Both	4 subgroups		0.76	(0.57-1.02)	59.2	P for heterogeneity = 0.061
					Decaffeinated coffee	Highest vs. lowest percentile	Melanoma	Women, men	-	-	-	-	-	-	Meta-regression with sex (women vs. men): beta value = -0.02; p-value = 0.935
166	Liu	Leisure time physical activity and cancer risk: evaluation of the WHO’s recommendation based on 126 high-quality epidemiological studies	2016	Both interchangeably	Leisure-time physical activity	Highest vs. lowest level	Cancer	Male	54 comparisons	Relative risk	0.9	(0.86-0.95)	71.3	Not reported	None
								Female	90 comparisons		0.91	(0.88-0.95)	49.7	Not reported
					Leisure-time physical activity	Highest vs. lowest level	Colorectal cancer	Male	16 comparisons	Relative risk	0.82	(0.71-0.95)	46.9	Not reported	None
								Female	11 comparisons		0.83	(0.74-0.94)	0	Not reported
					Leisure-time physical activity	Dose-response	Cancer	Male	10 comparisons	Relative risk	0 MET-h/week = 1.00; 10 MET-h/week = 0.97; 20 MET-h/week = 0.94; 40 MET-h/week = 0.92; 60 MET-h/week = 0.93; 80 MET-h/week = -	0 MET-h/week = N/A; 10 MET-h/week = (0.92-1.02); 20 MET-h/week = (0.90-0.98); 40 MET-h/week = (0.88-0.97); 60 MET-h/week = (0.87-1.02); 80 MET-h/week = -	Not reported	Not reported	None
								Female	41 comparisons		0 MET-h/week = 1.00; 10 MET-h/week = 0.95; 20 MET-h/week = 0.95; 40 MET-h/week = 0.93; 60 MET-h/week = 0.89; 80 MET-h/week = 0.86	0 MET-h/week = N/A; 10 MET-h/week = (0.93-0.98); 20 MET-h/week = (0.92-0.97); 40 MET-h/week = (0.90-0.95); 60 MET-h/week = (0.85-0.93); 80 MET-h/week = (0.79-0.93)	Not reported	Not reported
167	Liu	Tea consumption reduces the risk of oral cancer: a systematic review and meta-analysis	2016	Gender	Tea consumption	Highest vs. lowest level	Oral cancer	Male	5 studies	Summary effect	0.95	(0.87-1.03)	45	P for heterogeneity = 0.188	None
								Female	3 studies		0.86	(0.75-0.98)	0	P for heterogeneity = 0.539
168	Liu	Dose-response relationships between cigarette smoking and kidney cancer: A systematic review and meta-analysis	2019	Sex	Cigarette smoking	Current smokers vs. never smokers	Kidney cancer	Men	20 studies	Pooled relative risk	1.57	(1.38-1.77)	Not reported	P for heterogeneity <0.01	P-value for heterogeneity across strata (men vs. women) = 0.06
								Women	19 studies		1.27	(1.06-1.51)	Not reported	P for heterogeneity <0.01
					Cigarette smoking	Former smokers vs. never smokers	Kidney cancer	Men	20 studies	Pooled relative risk	1.29	(1.18-1.41)	Not reported	P for heterogeneity = 0.04	P-value for heterogeneity across strata (men vs. women) = 0.26
								Women	18 studies		1.2	(1.10-1.31)	Not reported	P for heterogeneity = 0.86
					Cigarette smoking	Ever smokers vs. never smokers	Kidney cancer	Men	28 studies	Pooled relative risk	1.38	(1.27-1.50)	Not reported	P for heterogeneity <0.01	P-value for heterogeneity across strata (men vs. women) = 0.02
								Women	23 studies		1.21	(1.12-1.31)	Not reported	P for heterogeneity = 0.32
169	Liu	The association between BMI and kidney cancer risk: An updated dose-response meta-analysis in accordance with PRISMA guideline	2018	Both interchangeably	BMI	Overeight vs. normal weight	Kidney cancer	Men	12 studies	Relative risk	1.36	(1.22-1.53)	59	P for heterogeneity = 0.000	None
								Women	13 studies		1.4	(1.30-1.50)	0	P for heterogeneity = 0.736
								Combined	6 studies		1.18	(1.08-1.29)	0	P for heterogeneity = 0.664
					BMI	Obesity vs. normal weight	Kidney cancer	Men	9 studies	Relative risk	1.71	(1.52-1.92)	18	P for heterogeneity = 0.278	None
								Women	10 studies		1.99	(1.80-2.21)	12.7	P for heterogeneity = 0.320
								Combined	6 studies		1.49	(1.27-1.75)	39.2	P for heterogeneity = 0.106
					BMI	Per 1kg/m2	Kidney cancer	Men	Not reported	Relative risk	1.05	(1.04-1.06)	Not reported	Not reported	None
								Women	Not reported		1.06	(1.05-1.08)	Not reported	Not reported
170	Liu	Association Between Physical Activity and Lower Risk of Lung Cancer: A Meta-Analysis of Cohort Studies	2019	Both interchangeably	Physical activity	Highest vs. lowest level	Lung cancer	Men	14 studies	Pooled relative risk	0.81	(0.73-0.90)	47.4	P for heterogeneity = 0.025	P-value for heterogeneity between subgroups (men vs. women) = 0.265
								Women	8 studies		0.9	(0.82-0.99)	0	P for heterogeneity = 0.984
171	Liu	Dietary Factors and Thyroid Cancer Risk: A Meta-Analysis of Observational Studies	2014	Sex	Shellfish	Highest vs. lowest level	Thyroid cancer	Female	5 studies	Summary odds ratio	0.91	(0.71-1.17)	0	P for heterogeneity = 0.594	None
								Male	1 study		1.1	(0.42-2.86)	-	-
								Both	3 studies		0.81	(0.33-2.00)	75	P for heterogeneity = 0.017
					Cruciferous vegetables	Highest vs. lowest level	Thyroid cancer	Female	3 studies	Summary odds ratio	0.74	(0.33-1.66)	75	P for heterogeneity = 0.019	None
								Male	1 study		1	(0.32-3.16)	-	-
								Both	4 studies		0.99	(0.63-1.54)	72	P for heterogeneity = 0.015
172	Long	Cigarette smoking and the risk of nasopharyngeal carcinoma: a metaanalysis of epidemiological studies	2017	Gender	Cigarette smoking	Smokers vs. never smokers	Nasopharyngeal carcinoma	Man	5 studies	Effect estimate	1.36	(1.15-1.60)	0	P for heterogeneity = 0.68	None
								Woman	2 studies		1.58	(0.99-2.53)	0	P for heterogeneity = 0.64
173	Lugo	Strong excess risk of pancreatic cancer for low frequency and duration of cigarette smoking: A comprehensive review and meta-analysis	2018	Sex	Cigarette smoking	Current smokers vs. never smokers	Pancreatic cancer	Men	28 studies	Pooled relative risk	1.7	(1.6-1.9)	Not reported	P for heterogeneity <0.01	P-value for heterogeneity across strata (men vs. women) = 0.34
								Women	24 studies		1.9	1.7-2.0)	Not reported	P for heterogeneity = 0.04
					Cigarette smoking	Former smokers vs. never smokers	Pancreatic cancer	Men	25 studies	Pooled relative risk	1.1	(1.0-1.2)	Not reported	P for heterogeneity <0.01	P-value for heterogeneity across strata (men vs. women) = 0.43
								Women	21 studies		1.2	(1.0-1.3)	Not reported	P for heterogeneity = 0.23
					Cigarette smoking	Ever smokers vs. never smokers	Pancreatic cancer	Men	28 studies	Pooled relative risk	1.4	(1.3-1.6)	Not reported	P for heterogeneity <0.01	P-value for heterogeneity across strata (men vs. women) = 0.29
								Women	21 studies		1.5	(1.4-1.6)	Not reported	P for heterogeneity = 0.15
174	Lugo	Should we consider gallbladder cancer a new smoking-related cancer? A comprehensive meta-analysis focused on dose–response relationships	2020	Sex	Cigarette smoking	Current smokers vs. never smokers	Gallbladder cancer	Men	6 studies	Pooled relative risk	1.75	(0.93-3.27)	Not reported	P for heterogeneity = 0.40	P-value for heterogeneity across strata (men vs. women) = 0.40
								Women	2 studies		1.32	(1.14-1.54)	Not reported	P for heterogeneity = 0.15
					Cigarette smoking	Former smokers vs. never smokers	Gallbladder cancer	Men	5 studies	Pooled relative risk	1.24	(1.04-1.49)	Not reported	P for heterogeneity = 0.62	P-value for heterogeneity across strata (men vs. women) = 0.98
								Women	1 study		1.28	(0.18-9.22)	Not reported	-
					Cigarette smoking	Ever smokers vs. never smokers	Gallbladder cancer	Men	5 studies	Pooled relative risk	1.32	(1.13-1.55)	Not reported	P for heterogeneity = 0.40	P-value for heterogeneity across strata (men vs. women) = 0.37
								Women	3 studies		1.7	(1.01-2.87)	Not reported	P for heterogeneity = 0.56
175	Luo	Carrot intake and incidence of urothelial cancer: a systematic review and meta-analysis	2017	Gender	Carrot intake	High vs. low consumption	Urothelial cancer	Male	2 studies	Odds ratio	0.56	(0.27-1.17)	63.3	P for heterogeneity = 0.099	None
								Female	2 studies		0.73	(0.12-4.60)	79.3	P for heterogeneity = 0.028
176	Lv	Fish Intake, Dietary Polyunsaturated Fatty Acids, and Lung Cancer: Systematic Review and Dose–Response Meta-Analysis of 1.7 Million Men and Women	2022	Sex	Fish intake	Highest vs. lowest category	Lung cancer	Men	2 studies	Relative risk	0.46	(0.09-2.28)	92.6	Not reported	None
								Women	1 study		1.06	(0.99-1.14)	-	Not reported
								Both	6 studies		0.88	(0.64-1.21)	78.5	Not reported
177	Ma	Obesity and Risk of Thyroid Cancer: Evidence from a Meta-Analysis of 21 Observational Studies	2015	Both interchangeably	BMI	Obesity vs. normal weight	Thyroid cancer	Male	13 studies	Risk ratio	1.26	(1.13-1.40)	6.41	P for heterogeneity = 0.89	None
								Female	13 studies		1.43	(1.25-1.64)	14.97	P for heterogeneity = 0.13
178	Ma	Obesity and Risk of Colorectal Cancer: A Systematic Review of Prospective Studies	2013	Sex	BMI	Obese vs. normal weight	Colorectal cancer	Male	Not reported	Relative risk	1.467	(1.363-1.579)	31.9	P for heterogeneity = 0.043	None
								Female	Not reported		1.153	(1.078-1.234)	37.2	P for heterogeneity = 0.026
					Waist circumference	Highest vs. lowest categories	Colorectal cancer	Male	Not reported	Relative risk	1.477	(1.300-1.677)	30.2	P for heterogeneity = 0.135	None
								Female	Not reported		1.442	(1.296-1.604)	0	P for heterogeneity = 0.834
					BMI	Obese vs. normal weight	Colon cancer	Male	Not reported	Relative risk	1.547	(1.467-1.632)	0	P for heterogeneity = 0.585	None
								Female	Not reported		1.228	(1.097-1.374)	46.4	P for heterogeneity = 0.014
					Waist circumference	Highest vs. lowest categories	Colon cancer	Male	Not reported	Relative risk	1.812	(1.464-2.242)	15.9	P for heterogeneity = 0.308	None
								Female	Not reported		1.498	(1.253-1.791)	0	P for heterogeneity = 0.955
					BMI	Obese vs. normal weight	Rectal cancer	Male	Not reported	Relative risk	1.238	(1.112-1.378)	25.1	P for heterogeneity = 0.154	None
								Female	Not reported		1.07	(1.006-1.138)	0	P for heterogeneity = 0.727
					Waist circumference	Highest vs. lowest categories	Rectal cancer	Male	Not reported	Relative risk	1.281	(0.990-1.657)	0	P for heterogeneity = 0.934	None
								Female	Not reported		1.495	(1.025-2.181)	33.1	P for heterogeneity = 0.224
179	Mahmood	Domain-specific physical activity and sedentary behaviour in relation to colon and rectal cancer risk: a systematic review and meta-analysis	2017	Both interchangeably	Recreational physical activity	Highest vs. lowest category	Colon and rectal cancer	Men	16 studies	Relative risk	0.79	(0.71-0.89)	Not reported	Not reported	Ratio of relative risks: 1.06 (0.88-1.28) for women relative to men; p-value = 0.51
								Women	11 studies		0.84	(0.72-0.98)	Not reported	Not reported
					Recreational physical activity	Highest vs. lowest category	Colon cancer	Men	13 studies	Relative risk	0.74	(0.66-0.82)	Not reported	Not reported	None
								Women	9 studies		0.83	(0.70-0.97)	Not reported	Not reported
					Recreational physical activity	Highest vs. lowest category	Rectal cancer	Men	9 studies	Relative risk	0.82	(0.69-0.96)	Not reported	Not reported	None
								Women	5 studies		0.88	(0.72-1.07)	Not reported	Not reported
					Recreational physical activity	Per 20 MET hours/week	Colon and rectal cancer	Men	42 estimates	Relative risk	0.89	(0.85-0.95)	Not reported	Not reported	Ratio of relative risks: 1.01 (0.91-1.11) for women relative to men; p-value = 0.88
								Women	30 estimates		0.9	(0.83-0.97)	Not reported	Not reported
					Recreational physical activity	Per 20 MET hours/week	Colon cancer	Men	25 estimates	Relative risk	0.82	(0.75-0.90)	Not reported	Not reported	None
								Women	19 estimates		0.88	(0.79-0.97)	Not reported	Not reported
					Recreational physical activity	Per 20 MET hours/week	Rectal cancer	Men	17 estimates	Relative risk	0.95	(0.88-1.02)	Not reported	Not reported	None
								Women	11 estimates		0.93	(0.83-1.04)	Not reported	Not reported
180	Mandelzweig	Smoking and risk of glioma: a meta-analysis	2009	Both interchangeably	Smoking	Ever vs. never smokers	Glioma	-	-	No sub-group analysis	-	-	-	-	Meta-regression with gender (men vs. women): p-value = 0.80
181	Mao	A meta-analysis of alcohol intake and risk of bladder cancer	2010	Sex	Alcohol	Drinking vs. non-drinking	Bladder cancer	Men	10 studies	Pooled odds ratio	0.96	(0.83-1.08)	72.4	P for heterogeneity <0.001	None
								Women	8 studies		0.9	(0.6-1.21)	59.1	P for heterogeneity = 0.017
182	Matsuo	Cigarette Smoking and Pancreas Cancer Risk: An Evaluation Based on a Systematic Review of Epidemiologic Evidence in the Japanese Population	2011	Sex	Cigarette smoking	Ever smokers vs. never or non-smokers	Pancreas cancer	Men	5 studies	Relative risk	1.57	(1.30-1.89)	Not reported	Not reported	None
								Women	5 studies		1.83	(1.35-2.48)	Not reported	Not reported
183	Micek	Coffee consumption and colorectal cancer risk: a dose-response meta-analysis on prospective cohort studies	2019	Gender	Coffee	Highest vs. lowest categories	Colorectal cancer	Males	7 studies	Relative risk	1.05	(0.88-1.25)	0	P for heterogeneity = 0.431	None
								Females	8 studies		1.07	(0.94-1.22)	0	P for heterogeneity = 0.657
					Coffee	All other vs. lowest categories	Colorectal cancer	Males	7 studies	Relative risk	1.03	(0.94-1.12)	2.17	P for heterogeneity = 0.408	None
								Females	8 studies		1.03	(0.95-1.11)	17.76	P for heterogeneity = 0.290
					Coffee	Highest vs. lowest categories	Rectal cancer	Males	6 studies	Relative risk	1.02	(0.77-1.35)	0	P for heterogeneity = 0.792	None
								Females	7 studies		1.08	(0.81-1.44)	0	P for heterogeneity = 0.429
					Coffee	All other vs. lowest categories	Rectal cancer	Males	6 studies	Relative risk	0.93	(0.78-1.10)	15.17	P for heterogeneity = 0.317	None
								Females	7 studies		1.1	(0.85-1.42)	65.84	P for heterogeneity = 0.007
					Coffee	Highest vs. lowest categories	Colon cancer	Males	7 studies	Relative risk	1	(0.78-1.28)	44.75	P for heterogeneity = 0.093	None
								Females	8 studies		0.93	(0.73-1.20)	52.4	P for heterogeneity = 0.04
					Coffee	All other vs. lowest categories	Colon cancer	Males	7 studies	Relative risk	1.01	(0.93-1.09)	0	P for heterogeneity = 0.49	None
								Females	8 studies		0.98	(0.92-1.05)	5.16	P for heterogeneity = 0.39
					Coffee	Dose-response (cups/day)	Colorectal cancer	Males	6 studies	Relative risk	0 cups/day: 1.00; 1 cup/day: 1.01; 2 cups/day: 1.02; 3 cups/day: 1.03; 4 cups/day: 1.04; 5 cups/day: 1.05; 6 cups/day: 1.05	0 cups/day: N/A; 1 cup/day: (0.95-1.07); 2 cups/day: (0.92-1.13); 3 cups/day: (0.91-1.16); 4 cups/day: (0.91-1.18); 5 cups/day: (0.90-1.22); 6 cups/day: (0.87-1.28)	48.82	P for heterogeneity = 0.034	None
								Females	7 studies	Relative risk	0 cups/day: 1.00; 1 cup/day: 1.03; 2 cups/day: 1.05; 3 cups/day: 1.05; 4 cups/day: 1.03; 5 cups/day: 1.01; 6 cups/day: 1.00	0 cups/day: N/A; 1 cup/day: (0.99-1.06); 2 cups/day: (0.98-1.12); 3 cups/day: (0.96-1.14); 4 cups/day: (0.94-1.14); 5 cups/day: (0.90-1.15); 6 cups/day: (0.85-1.16)	0	P for heterogeneity = 0.456
					Coffee	Dose-response (cups/day)	Rectal cancer	Males	6 studies	Relative risk	0 cups/day: 1.00; 1 cup/day: 1.02; 2 cups/day: 1.05; 3 cups/day: 1.11; 4 cups/day: 1.2; 5 cups/day: 1.31; 6 cups/day: 1.42	0 cups/day: N/A; 1 cup/day: (0.83-1.24); 2 cups/day: (0.75-1.46); 3 cups/day: (0.79-1.56); 4 cups/day: (0.89-1.64); 5 cups/day: (0.93-1.85); 6 cups/day: (0.91-2.22)	35.74	P for heterogeneity = 0.113	None
								Females	7 studies		0 cups/day: 1.00; 1 cup/day: 1.07; 2 cups/day: 1.12; 3 cups/day: 1.13; 4 cups/day: 1.11; 5 cups/day: 1.09; 6 cups/day: 1.06	0 cups/day: N/A; 1 cup/day: (0.88-1.29); 2 cups/day: (0.8-1.56); 3 cups/day: (0.78-1.64); 4 cups/day: (0.79-1.56); 5 cups/day: (0.81-1.45); 6 cups/day: (0.83-1.35)	63.25	P for heterogeneity = 0.001
					Coffee	Dose-response (cups/day)	Colon cancer	Males	7 studies	Relative risk	0 cups/day: 1.00; 1 cup/day: 1.02; 2 cups/day: 1.03; 3 cups/day: 1.01; 4 cups/day: 0.99; 5 cups/day: 0.96; 6 cups/day: 0.93	0 cups/day: N/A; 1 cup/day: (0.97-1.06); 2 cups/day: (0.94-1.11); 3 cups/day: (0.91-1.13); 4 cups/day: (0.86-1.13); 5 cups/day: (0.81-1.14); 6 cups/day: (0.75-1.15)	4.42	P for heterogeneity = 0.402	None
								Females	8 studies		0 cups/day: 1.00; 1 cup/day: 1.01; 2 cups/day: 1.02; 3 cups/day: 1.01; 4 cups/day: 0.98; 5 cups/day: 0.95; 6 cups/day: 0.92	0 cups/day: N/A; 1 cup/day: (0.98-1.05); 2 cups/day: (0.96-1.09); 3 cups/day: (0.93-1.1); 4 cups/day: (0.89-1.09); 5 cups/day: (0.83-1.08); 6 cups/day: (0.78-1.09)	17.25	P for heterogeneity = 0.261
184	Moazzen	Diet Quality and Upper Gastrointestinal Cancers Risk: A Meta-Analysis and Critical Assessment of Evidence Quality	2020	Gender	Diet Inflammatory Index	Highest vs. lowest category	Upper-gastrointestinal cancers	Men	2 estimates	Odds ratio	1.05	(0.67-1.67)	85	P for heterogeneity = 0.01	None
								Women	2 estimates		0.87	(0.69-1.10)	43	P for heterogeneity = 0.19
					Mediterranean Diet Score	Highest vs. lowest category	Upper-gastrointestinal cancers	Men	7 estimates	Odds ratio	0.58	(0.41-0.81)	67	P for heterogeneity = 0.006	None
								Women	7 estimates		0.64	(0.47-0.87)	46	P for heterogeneity = 0.09
185	Moazzen	Systematic review and meta-analysis of diet quality and colorectal cancer risk: is the evidence of sufficient quality to develop recommendations?	2021	Both interchangeably	Diet Inflammatory Index	Highest vs. lowest category	Colorectal cancer	Men	6 estimates	Odds ratio	0.7	(0.57-0.85)	89	P for heterogeneity <0.00001	None
								Women	9 estimates		0.83	(0.75-0.92)	66	P for heterogeneity = 0.003
					Mediterranean Diet Score	Highest vs. lowest category	Colorectal cancer	Men	14 estimates	Odds ratio	0.79	(0.72-0.88)	72	P for heterogeneity <0.0001	None
								Women	16 estimates		0.9	(0.84-0.95)	26	P for heterogeneity = 0.16
					Dietary Approach to Stop Hypertension	Highest vs. lowest category	Colorectal cancer	Men	10 estimates	Odds ratio	0.76	(0.73-0.80)	0	P for heterogeneity = 0.87	None
								Women	12 estimates		0.85	(0.81-0.90)	5	P for heterogeneity = 0.40
					Healthy Eating Index	Highest vs. lowest category	Colorectal cancer	Men	9 estimates	Odds ratio	0.71	(0.67-0.76)	0	P for heterogeneity = 0.47	None
								Women	11 estimates		0.81	(0.74-0.89)	47	P for heterogeneity = 0.04
186	Mohammadian Khonsari	Association of childhood and adolescence obesity with incidence and mortality of adulthood cancers. A systematic review and meta-analysis	2023	Sex	BMI	Per 1 unit increase in BMI z-score or SD	Cancer	Male	6 studies	Pooled hazard ratios	1.1	(1.05-1.14)	74.56	P for heterogeneity <0.001	Meta-regression with sex: beta value = 0.04 (SE = 0.03)
								Female	9 studies		1.06	(1.00-1.11)	91.37	P for heterogeneity <0.001
								Both	11 studies		1.11	(1.05-1.16)	93.64	P for heterogeneity <0.001
					BMI	Highest measure (highest quartile or quantile or obese) vs. normal measure	Cancer	Male	16 studies	Pooled hazard ratios	1.39	(1.25-1.53)	67.35	P for heterogeneity <0.001	Meta-regression with sex (male vs. female): beta value = 0.06 (SE = 0.07)
								Female	10 studies		1.2	(1.07-1.32)	49.49	P for heterogeneity = 0.022
								Both	11 studies		1.47	(1.28-1.66)	81.62	P for heterogeneity <0.001
187	Mohseni	The Association of Dietary Approaches to Stop Hypertension (DASH) Diet with the Risk of Colorectal Cancer: A Meta-Analysis of Observational Studies	2020	Gender	DASH diet	Highest vs. lowest categories	Colorectal cancer	Male	5 studies	Relative risk	0.73	(0.68-0.79)	0	P for heterogeneity = 0.706	None
								Female	6 studies		0.89	(0.79-0.99)	42	P for heterogeneity = 0.125
					DASH diet (cohort studies only)	Quintile 2 vs. quintile 1	Colorectal cancer	Female	4 studies	Relative risk	0.93	(0.85-1.00)	0	P for heterogeneity = 0.646	None
								Male	3 studies		0.84	(0.78-0.90)	61.9	P for heterogeneity = 0.073
					DASH diet (cohort studies only)	Quintile 3 vs. quintile 1	Colorectal cancer	Female	4 studies	Relative risk	0.84	(0.78-0.91)	37.9	P for heterogeneity = 0.185	None
								Male	3 studies		0.79	(0.73-0.85)	0	P for heterogeneity = 0.628
					DASH diet (cohort studies only)	Quintile 4 vs. quintile 1	Colorectal cancer	Female	4 studies	Relative risk	0.84	(0.77-0.92)	24	P for heterogeneity = 0.267	None
								Male	3 studies		0.77	(0.71-0.84)	0	P for heterogeneity = 0.636
					DASH diet (cohort studies only)	Quintile 5 vs. quintile 1	Colorectal cancer	Female	4 studies	Relative risk	0.85	(0.76-0.94)	36.2	P for heterogeneity = 0.195	None
								Male	3 studies		0.73	(0.68-0.79)	0	P for heterogeneity = 0.421
188	Morze	Diet Quality as Assessed by the Healthy Eating Index, Alternate Healthy Eating Index, Dietary Approaches to Stop Hypertension Score, and Health Outcomes: A Second Update of a Systematic Review and Meta-Analysis of Cohort Studies	2020	Sex	All indexes combined (HEI, AHEI, DASH score)	Highest vs. lowest category	Cancer incidence or mortality	Men	23 studies	Relative risk	0.83	(0.80-0.86)	69	Not reported	None
								Women	29 studies		0.89	(0.86-0.91)	55	Not reported
189	Morze	An updated systematic review and meta‑analysis on adherence to mediterranean diet and risk of cancer	2021	Sex	Mediterranean diet	Highest vs. lowest adherence	Colorectal cancer	Male	6 estimates	Risk ratio	0.88	(0.78-0.98)	72	Not reported	P subgroup (male vs. female) = 0.14
								Female	9 estimates		0.91	(0.90-1.00)	0	Not reported
190	Moskal	Alcohol intake and colorectal cancer risk: A dose–response meta-analysis of published cohort studies	2006	Both interchangeably	Alcohol	Highest vs. lowest level	Colorectal cancer	Men	3 datasets	Relative risk	1.73	(1.00-2.98)	74	P for heterogeneity = 0.02	Meta-regression with gender = 0.07
								Women	3 datasets		0.88	(0.61-1.27)	0	P for heterogeneity = 0.44
								Both sexes	1 dataset		1.53	(0.87-2.69)	-	-
					Alcohol	Highest vs. lowest level	Colon cancer	Men	8 datasets	Relative risk	1.64	(1.39-1.93)	48	P for heterogeneity = 0.06	Meta-regression with gender = 0.06
								Women	5 datasets		1.23	(1.00-1.51)	0	P for heterogeneity = 0.43
								Both sexes	4 datasets		1.33	(0.97-1.83)	47	P for heterogeneity = 0.13
					Alcohol	Highest vs. lowest level	Rectal cancer	Men	7 datasets	Relative risk	1.79	(1.38-2.33)	0	P for heterogeneity = 0.43	None
								Women	4 datasets		1.39	(0.95-2.02)	0	P for heterogeneity = 0.72
								Both sexes	3 datasets		1.54	(1.00-2.37)	0	P for heterogeneity = 0.46
					Alcohol	Per 100g increase per week	Colorectal cancer	Men	3 datasets	Relative risk	1.21	(1.02-1.43)	Not reported	P for heterogeneity = 0.05	None
								Women	3 datasets		1.05	(0.92-1.20)	Not reported	P for heterogeneity = 0.84
								Both sexes	1 dataset		1.24	(0.76-2.01)	Not reported	-
					Alcohol	Per 100g increase per week	Colon cancer	Men	7 datasets	Relative risk	1.18	(1.13-1.24)	Not reported	P for heterogeneity = 0.16	None
								Women	3 datasets		1.14	(1.00-1.30)	Not reported	P for heterogeneity = 0.16
								Both sexes	4 datasets		0.99	(0.94-1.05)	Not reported	P for heterogeneity = 0.2
					Alcohol	Per 100g increase per week	Rectal cancer	Men	6 datasets	Relative risk	1.19	(1.12-1.26)	Not reported	P for heterogeneity = 0.29	None
								Women	3 datasets		1.16	(0.94-1.44)	Not reported	P for heterogeneity = 0.79
								Both sexes	3 datasets		1.1	(1.02-1.19)	Not reported	P for heterogeneity = 0.9
191	Mu	Association between smokeless tobacco use and oral cavity cancer risk in women compared with men: a systematic review and meta-analysis	2021	Sex	Smokeless tobacco	Not reported	Oral cavity cancer	Female	16 studies	Relative risk	6.39	(3.16-12.93)	94.9	P for heterogneity < 0.001	Ratio of relative risks (female relative to male): 1.79 (1.21-2.64)
								Male	11 studies		2.94	(2.05-4.20)	92.6	P for heterogneity < 0.001
192	Naemi Kermanshahi	Fruit and vegetable intake in relation to gastric cancer risk: A comprehensive and updated systematic review and dose-response meta-analysis of cohort studies	2023	Both interchangeably	Vegetable intake	Highest vs. lowest categories	Gastric cancer	Male	2 effect sizes	Pooled effect size	0.83	(0.58-1.20)	0	P for heterogeneity = 0.33	None
								Female	1 effect size		0.89	(0.60-1.32)	-	-
								Male and female	8 effect sizes		0.91	(0.80-1.04)	36.5	P for heterogeneity = 0.13
					Fruit intake	Highest vs. lowest categories	Gastric cancer	Male	2 effect sizes	Pooled effect size	0.8	(0.56-1.12)	0	P for heterogeneity = 0.97	None
								Female	1 effect size		0.98	(0.65-1.49)	-	-
								Male and female	10 effect sizes		0.87	(0.80-0.96)	0	P for heterogeneity = 0.64
					Citrus fruit intake	Highest vs. lowest categories	Gastric cancer	Male	1 effect size	Pooled effect size	0.7	(0.41-1.18)	-	-	None
								Female	1 effect size		0.94	(0.62-1.42)	-	-
								Male and female	4 effect sizes		0.9	(0.75-1.09)	56.8	P for heterogeneity = 0.07
193	Ni	Green Tea Consumption and the Risk of Liver Cancer: A Meta-Analysis	2017	Sex	Green tea	Highest vs. lowest category	Liver cancer	Male	4 studies	Relative risk	0.92	(0.8-1.05)	0	Not reported	None
								Female	4 studies		0.57	(0.39-0.82)	25.8	Not reported
194	Niedermaier	Body mass index, physical activity, and risk of adult meningioma and glioma A meta-analysis	2015	Both interchangeably	Physical activity	Highest vs. lowest level	Meningioma	Men	1 study	Relative risk	0.9	(0.53-1.53)	Not reported	Not reported	Meta-regression with gender (men vs. women) = 0.37
								Women	3 studies		0.69	(0.56-0.86)	Not reported	Not reported
								Men and women combined	1 study		0.82	(0.49-1.36)	Not reported	Not reported
					Physical activity	Highest vs. lowest level	Glioma	Men	1 study	Relative risk	0.75	(0.60-0.94)	Not reported	Not reported	Meta-regression with gender (men vs. women) = 0.29
								Women	2 studies		0.87	(0.73-1.05)	Not reported	Not reported
								Men and women combined	3 studies		0.96	(0.76-1.23)	Not reported	Not reported
					BMI	Dose-response	Meningioma	Men, women	Not reported	Relative risk	Not reported	Not reported	Not reported	Not reported	P difference by sex men vs. women) = 0.67
195	Ning	A quantitative analysis of body mass index and colorectal cancer: findings from 56 observational studies	2010	Sex	BMI	Five intervals (all compared to BMI <23.0)	Colorectal cancer	Men	BMI 23.0-24.9 vs. <23.0: 23; BMI 25.0-27.5 vs. <23.0: 34; BMI 27.5-29.9 vs. <23.0: 16; BMI >=30 vs. <23.0: 24	Relative risk	BMI <23.0: 1.0; BMI 23.0-24.9: 1.16; BMI 25.0-27.5: 1.27; BMI 27.5-29.9: 1.26; BMI >=30: 1.53	BMI <23.0: N/A; BMI 23.0-24.9: (1.04-1.39); BMI 25.0-27.5: (1.20-1.35); BMI 27.5-29.9: (1.14-1.39); BMI >=30: (1.44-1.62)	Not reported	Not reported	None
								Women	BMI 23.0-24.9 vs. <23.0: 24; BMI 25.0-27.5 vs. <23.0: 32; BMI 27.5-29.9 vs. <23.0: 14; BMI >=30 vs. <23.0: 22		BMI <23.0: 1.0; BMI 23.0-24.9: 1.10; BMI 25.0-27.5: 1.11; BMI 27.5-29.9: 1.26; BMI >=30: 1.25	BMI <23.0: N/A; BMI 23.0-24.9: (0.99-1.22); BMI 25.0-27.5: (1.04-1.18); BMI 27.5-29.9: (1.10-1.44); BMI >=30: (1.14-1.37)	Not reported	Not reported
					BMI	Five intervals (all compared to BMI <23.0)	Colon cancer	Men	BMI 23.0-24.9 vs. <23.0: 20; BMI 25.0-27.5 vs. <23.0: 27; BMI 27.5-29.9 vs. <23.0: 13; BMI >=30 vs. <23.0: 19	Relative risk	BMI <23.0: 1.0; BMI 23.0-24.9: 1.26; BMI 25.0-27.5: 1.29; BMI 27.5-29.9: 1.35; BMI >=30: 1.60	BMI <23.0: N/A; BMI 23.0-24.9: (1.12-1.41); BMI 25.0-27.5: (1.23-1.35); BMI 27.5-29.9: (1.18-1.54); BMI >=30: (1.53-1.69)	Not reported	Not reported	None
								Women	BMI 23.0-24.9 vs. <23.0: 20; BMI 25.0-27.5 vs. <23.0: 25; BMI 27.5-29.9 vs. <23.0: 11; BMI >=30 vs. <23.0: 18		BMI <23.0: 1.0; BMI 23.0-24.9: 1.18; BMI 25.0-27.5: 1.13; BMI 27.5-29.9: 1.44; BMI >=30: 1.25	BMI <23.0: N/A; BMI 23.0-24.9: (1.08-1.30); BMI 25.0-27.5: (1.06-1.22); BMI 27.5-29.9: (1.21-1.72); BMI >=30: (1.12-1.39)	Not reported	Not reported
					BMI	Five intervals (all compared to BMI <23.0)	Rectal cancer	Men	BMI 23.0-24.9 vs. <23.0: 12; BMI 25.0-27.5 vs. <23.0: 20; BMI 27.5-29.9 vs. <23.0: 10; BMI >=30 vs. <23.0: 16	Relative risk	BMI <23.0: 1.0; BMI 23.0-24.9: 0.98; BMI 25.0-27.5: 1.13; BMI 27.5-29.9: 1.14; BMI >=30: 1.30	BMI <23.0: N/A; BMI 23.0-24.9: (0.90-1.09); BMI 25.0-27.5: (1.03-1.24); BMI 27.5-29.9: (0.99-1.31); BMI >=30: (1.17-1.43)	Not reported	Not reported	None
								Women	BMI 23.0-24.9 vs. <23.0: 11; BMI 25.0-27.5 vs. <23.0: 18; BMI 27.5-29.9 vs. <23.0: 8; BMI >=30 vs. <23.0: 13		BMI <23.0: 1.0; BMI 23.0-24.9: 0.94; BMI 25.0-27.5: 1.00; BMI 27.5-29.9: 1.08; BMI >=30: 1.14	BMI <23.0: N/A; BMI 23.0-24.9: (0.81-1.11); BMI 25.0-27.5: (0.89-1.13); BMI 27.5-29.9: (0.87-1.34); BMI >=30: (1.02-1.27)	Not reported	Not reported
					BMI	Per 5 unit increment of BMI	Colorectal cancer	Men	39 estimates	Relative risk	1.25	(1.20-1.30)	Not reported	Reference	Meta-regression with sex (men vs. women): p-value for heterogeneity = <0.001 (reference is women)
								Women	38 estimates		1.12	(1.06-1.16)	Not reported	P for heterogeneity = 0.001
196	Nishino	Tobacco Smoking and Gastric Cancer Risk: An Evaluation Based on a Systematic Review of Epidemiologic Evidence among the Japanese Population	2006	Both interchangeably	Tobacco smoking (all studies)	Current vs. never smokers	Gastric cancer	Men	6 studies	Relative risk	1.79	(1.51-2.12)	Not reported	P for heterogeneity = 0.002	None
								Women	Not reported		1.22	(1.07-1.38)	Not reported	P for heterogeneity = 0.072
197	Nucci	Dietary Fiber Intake and Risk of Pancreatic Cancer: Systematic Review and Meta-Analysis of Observational Studies	2021	Both interchangeably	Dietary fibre	Highest vs. lowest (or no) intake	Pancreatic cancer	Women	3 studies	Effect size	0.42	(0.23-0.77)	38.04	P for heterogeneity = 0.199	None
								Men	5 studies		0.6	(0.30-1.21)	88.38	P for heterogeneity <0.001
198	Nucci	Adherence to Mediterranean Diet and Risk of Pancreatic Cancer: Systematic Review and Meta-Analysis	2023	Both interchangeably	Mediterranean diet	Highest vs. lowest (or no) adherence	Pancreatic cancer	Male	6 studies	Hazard ratio	0.89	(0.78-1.01)	76.82	P for heterogeneity = 0.001	None
								Female	6 studies		0.86	(0.79-0.95)	14.94	P for heterogeneity = 0.318
199	O'Keeffe	Smoking as a risk factor for lung cancer in women and men: a systematic review and meta-analysis	2018	Sex	Smoking (maximum adjusted)	Former vs. never smoker	Lung cancer	Women	Not reported	Relative risk	2.92	(2.35-3.63)	Not reported	Not reported	Ratio of relative risks (women vs. men): 0.86 (0.71-1.05)
								Men	Not reported		3.08	(2.31-4.11)	Not reported	Not reported
					Smoking (maximum adjusted)	Current vs. not smoker	Lung cancer	Women	Not reported	Relative risk	7.32	(5.58-9.61)	Not reported	Not reported	Ratio of relative risks (women vs. men): 0.89 (0.73-1.08)
								Men	Not reported		8.05	(5.90-10.98)	Not reported	Not reported
					Smoking (maximum adjusted)	10 or less cigarettes per day vs. never smokers	Lung cancer	Women	Not reported	Relative risk	5.3	(3.52-7.97)	Not reported	Not reported	Ratio of relative risks (women vs. men): 0.99 (0.65-1.52)
								Men	Not reported		4.97	(2.74-9.03)	Not reported	Not reported
					Smoking (maximum adjusted)	10-19 cigarettes per day vs. never smokers	Lung cancer	Women	Not reported	Relative risk	10.67	(7.43-15.33)	Not reported	Not reported	Ratio of relative risks (women vs. men): 1.11 (0.75-1.64)
								Men	Not reported		8.93	(4.90-16.28)	Not reported	Not reported
					Smoking (maximum adjusted)	20 or more cigarettes per day vs. never smokers	Lung cancer	Women	Not reported	Relative risk	17.09	(12.11-24.11)	Not reported	Not reported	Ratio of relative risks (women vs. men): 0.94 (0.69-1.30)
								Men	Not reported		14.61	(8.33-25.59)	Not reported	Not reported
200	Park	Body mass index and biliary tract disease: A systematic review and meta-analysis of prospective studies	2014	Both interchangeably	BMI	Top vs. bottom categories	Biliary tract cancer	Men	6 studies	Relative risk	1.44	(1.12-1.76)	0	Not reported	Meta-regression with sex (men vs. women): p difference = 0.74
								Women	5 studies		1.37	(0.83-1.91)	72.3	Not reported
201	Park	Attributable fraction of tobacco smoking on cancer using population-based nationwide cancer incidence and mortality data in Korea	2014	Both interchangeably	Smoking	Former smokers vs. never smokers	Esophagus cancer	Men	3 studies	Relative risk	1.2	(1.05-1.37)	Not reported	Not reported	None
								Women	1 study		1.1	(0.40-3.10)	Not reported	Not reported
					Smoking	Former smokers vs. never smokers	Colorectum cancer	Men	4 studies	Relative risk	1.13	(1.02-1.26)	Not reported	Not reported	None
								Women	2 studies		1.07	(0.70-1.63)	Not reported	Not reported
					Smoking	Former smokers vs. never smokers	Liver cancer	Men	1 study	Relative risk	1.2	(1.10-1.30)	Not reported	Not reported	None
								Women	1 study		0.8	(0.10-5.60)	Not reported	Not reported
					Smoking	Former smokers vs. never smokers	Pancreas cancer	Men	2 studies	Relative risk	1.2	(1.00-1.40)	Not reported	Not reported	None
								Women	1 study		0.8	(0.50-1.10)	Not reported	Not reported
					Smoking	Former smokers vs. never smokers	Larynx cancer	Men	2 studies	Relative risk	2.01	(1.49-2.73)	Not reported	Not reported	None
								Women	1 study		0.9	(0.10-6.80)	Not reported	Not reported
					Smoking	Former smokers vs. never smokers	Lung cancer	Men	8 studies	Relative risk	1.21	(0.87-1.69)	Not reported	Not reported	None
								Women	2 studies		1.65	(1.37-1.99)	Not reported	Not reported
					Smoking	Former smokers vs. never smokers	Kidney cancer	Men	1 study	Relative risk	1.1	(0.90-1.20)	Not reported	Not reported	None
								Women	1 study		1.1	(0.60-2.10)	Not reported	Not reported
					Smoking	Former smokers vs. never smokers	Bladder cancer	Men	1 study	Relative risk	1.5	(1.30-1.70)	Not reported	Not reported	None
								Women	2 studies		0.92	(0.53-1.58)	Not reported	Not reported
					Smoking	Current smokers vs. never smokers	Esophagus cancer	Men	3 studies	Relative risk	2.23	(1.99-2.50)	Not reported	Not reported	None
								Women	1 study		1.6	(0.80-3.10)	Not reported	Not reported
					Smoking	Current smokers vs. never smokers	Colorectum cancer	Men	4 studies	Relative risk	0.98	(0.78-1.23)	Not reported	Not reported	None
								Women	2 studies		0.97	(0.76-1.25)	Not reported	Not reported
					Smoking	Current smokers vs. never smokers	Liver cancer	Men	1 study	Relative risk	1.4	(1.30-1.50)	Not reported	Not reported	None
								Women	1 study		2.5	(1.00-6.30)	Not reported	Not reported
					Smoking	Current smokers vs. never smokers	Pancreas cancer	Men	2 studies	Relative risk	1.5	(1.30-1.70)	Not reported	Not reported	None
								Women	1 study		1.2	(0.90-1.50)	Not reported	Not reported
					Smoking	Current smokers vs. never smokers	Larynx cancer	Men	2 studies	Relative risk	4.65	(3.61-6.00)	Not reported	Not reported	None
								Women	1 study		9.1	(4.60-17.80)	Not reported	Not reported
					Smoking	Current smokers vs. never smokers	Lung cancer	Men	8 studies	Relative risk	2.58	(1.83-3.63)	Not reported	Not reported	None
								Women	2 studies		2.37	(2.09-2.68)	Not reported	Not reported
					Smoking	Current smokers vs. never smokers	Kidney cancer	Men	1 study	Relative risk	1.1	(0.90-1.20)	Not reported	Not reported	None
								Women	1 study		1	(0.60-1.60)	Not reported	Not reported
					Smoking	Current smokers vs. never smokers	Bladder cancer	Men	1 study	Relative risk	2	(1.70-2.30)	Not reported	Not reported	None
								Women	2 studies		1.73	(1.26-2.38)	Not reported	Not reported
					Smoking	Exposure to smoking at home vs. not	Lung cancer	Men	Not reported	Relative risk	1	(0.67-1.48)	Not reported	Not reported	None
								Women	Not reported		1.32	(1.13-1.55)	Not reported	Not reported
					Smoking	Exposure to smoking at workplace vs. not	Lung cancer	Men	Not reported	Relative risk	1.15	(0.74-1.77)	Not reported	Not reported	None
								Women	Not reported		1.37	(1.18-1.60)	Not reported	Not reported
202	Pavia	Association between fruit and vegetable consumption and oral cancer: a meta-analysis of observational studies	2006	Sex	Fruit intake	Per portion of fruit consumed per day	Oral cancer	Men	4 studies	Odds ratio	0.45	(0.26-0.76)	Not reported	Not reported	Multivariate meta-regression (reference men and women), for only women, regression coefficient:-1.06, SE: 1.07, p: 0.33; only men, regression coefficient: 0.01, SE: 0.56, p: 0.99
								Women	2 studies		0.08	(0.001-6.17)	Not reported	Not reported
								Both men and women	12 studies		0.53	(0.41-0.7)	Not reported	Not reported
					Vegetable intake	Per portion of vegetables consumed per day	Oral cancer	Men	3 studies	Odds ratio	0.25	(0.03-2.36)	Not reported	Not reported	Multivariate meta-regression (reference men and women), for only women, regression coefficient: 1.14, SE: 0.73, p: 0.12; only men, regression coefficient: 0.25, SE: 0.64, p: 0.69
								Women	2 studies		0.65	(0.47-2.36)	Not reported	Not reported
								Both men and women	12 studies		0.51	(0.39-0.67)	Not reported	Not reported
203	Pelucchi	Alcohol drinking and bladder cancer risk: a meta-analysis	2012	Both interchangeably	Alcohol	Moderate drinkers vs. non-drinkers	Bladder cancer	Men	11 studies	Relative risk	1.09	(0.98-1.22)	25.1	P for heterogeneity = 0.204	P for heterogeneity between strata (men and women vs. men vs. women) = 0.09
								Women	7 studies		0.91	(0.76-1.09)	41.4	P for heterogeneity = 0.115
								Men and women	6 studies		0.9	(0.73-1.12)	Not reported	P for heterogeneity = 0.05
					Alcohol	Heavy drinkers vs. non-drinkers	Bladder cancer	Men	5 studies	Relative risk	1.52	(0.99-2.33)	65	P for heterogeneity = 0.022	P for heterogeneity between strata (men and women vs. men vs. women) = 0.16
								Women	1 study		0.81	(0.38-1.72)	-	-
								Men and women	4 studies		0.72	(0.60-0.88)	Not reported	P for heterogeneity = 0.64
204	Pranata	Coffee and tea consumption and the risk of glioma: a systematic review and dose–response meta-analysis	2022	Sex	Coffee	Not reported	Glioma	Male vs. female	-	No subgroup analyses	-	-	-	-	Meta-regression with sex (male vs. female): coefficient = -0.004; p = 0.579
205	Psaltopoulou	Tobacco smoking and risk of multiple myeloma: A meta-analysis of 40 observational studies	2013	Gender	Cigarette smoking	Ever vs. never smokers	Multiple myeloma	Males	15 estimates	Pooled effect estimates	1.03	(0.90-1.17)	38.3	P for heterogeneity = 0.066	Meta-regression with gender (% males): exponentiated coefficient = 1.00 (0.97-1.07) for increments per 10%
								Females	9 estimates		0.92	(0.78-1.08)	29.9	P for heterogeneity = 0.180
					Cigarette smoking	Current vs. never smokers	Multiple myeloma	Males	11 estimates	Pooled effect estimates	1.04	(0.86-1.25)	45.8	P for heterogeneity = 0.048	None
								Females	7 estimates		0.94	(0.71-1.25)	32.3	P for heterogeneity = 0.181
					Cigarette smoking	Former vs. never smokers	Multiple myeloma	Males	11 estimates	Pooled effect estimates	1.1	(0.98-1.24)	0	P for heterogeneity = 0.577	None
								Females	7 estimates		1.03	(0.83-1.27)	0	P for heterogeneity = 0.712
206	Psaltopoulou	Alcohol intake, alcoholic beverage type and multiple myeloma risk: a meta-analysis of 26 observational studies	2015	Gender	Alcohol	Ever consumptions vs. lowest consumption category (never and/or occasional drinkers)	Multiple myeloma	Males	9 studies	Effect estimate	0.89	(0.72-1.10)	46.7	P for heterogeneity = 0.059	Meta-regression with gender (% males): p-value = 0.057
								Females	10 studies		0.79	(0.69-0.89)	24	P for heterogeneity = 0.222
					Alcohol	Current consumptions vs. lowest consumption category (never and/or occasional drinkers)	Multiple myeloma	Males	4 studies	Effect estimate	0.8	(0.57-1.13)	50.7	P for heterogeneity = 0.107	None
								Females	5 studies		0.74	(0.64-0.87)	40.8	P for heterogeneity = 0.149
					Alcohol	Former consumptions vs. lowest consumption category (never and/or occasional drinkers)	Multiple myeloma	Males	4 studies	Effect estimate	0.9	(0.67-1.20)	0	P for heterogeneity = 0.749	None
								Females	4 studies		1.15	(0.90-1.45)	0	P for heterogeneity = 0.707
207	Psaltopoulou	Physical Activity and Gastric Cancer Risk: A Systematic Review and Meta-Analysis	2016	Both interchangeably	Any physical activity (total or occupational or recreational)	Highest vs. lowest level	Gastric cancer	Males	14 study arms	Effect estimate	0.87	(0.77-0.99)	47	P for heterogeneity = 0.027	None
								Females	9 study arms		0.77	(0.53-1.12)	62.3	P for heterogeneity = 0.007
					Total physical activity	Highest vs. lowest level	Gastric cancer	Males	7 study arms	Effect estimate	0.92	(0.73-1.17)	61.8	P for heterogeneity = 0.015	None
								Females	5 study arms		0.69	(0.49-0.97)	27.6	P for heterogeneity = 0.237
					Recreational physical activity	Highest vs. lowest level	Gastric cancer	Males	8 study arms	Effect estimate	0.97	(0.80-1.17)	58	P for heterogeneity = 0.020	None
								Females	3 study arms		1.38	(0.32-5.93)	87.1	P for heterogeneity <0.001
208	Psaltopoulou	Alcohol consumption and risk of hematological malignancies: A meta-analysis of prospective studies	2018	Both interchangeably	Alcohol	Ever/current consumption vs. not reported	Non-Hodgkin's lymphoma	Males	4 studies	Relative risk	0.88	(0.78-0.98)	25	P for heterogeneity = 0.262	None
								Females	6 studies		0.94	(0.83-1.07)	70.3	P for heterogeneity = 0.005
209	Psaltopoulou	Anthropometric characteristics, physical activity and risk of hematological malignancies: A systematic review and meta-analysis of cohort studies	2019	Both interchangeably	BMI	Overweight vs. not reported	Non-Hodgkin's lymphoma	Men	13 study arms	Relative risk	1.05	(1.01-1.09)	0	P for heterogeneity = 0.512	None
								Women	16 study arms		1.01	(0.95-1.08)	45.7	P for heterogeneity = 0.024
					BMI	Overweight vs. not reported	Diffuse large B-cell lymphoma	Men	4 study arms	Relative risk	1.09	(0.78-1.52)	4.8	P for heterogeneity = 0.369	None
								Women	8 study arms		1.16	(1.04-1.29)	0	P for heterogeneity = 0.927
					BMI	Overweight vs. not reported	Follicular lymphoma	Men	4 study arms	Relative risk	1.01	(0.64-1.58)	0	P for heterogeneity = 0.913	None
								Women	8 study arms		0.94	(0.84-1.05)	0	P for heterogeneity = 0.549
					BMI	Overweight vs. not reported	Small lymphocytic lymphoma/chronic lymphocytic leukemia	Men	6 study arms	Relative risk	1.03	(0.95-1.12)	0	P for heterogeneity = 0.419	None
								Women	10 study arms		1.1	(0.98-1.22)	24.6	P for heterogeneity = 0.217
					BMI	Overweight vs. not reported	Hodgkin lymphoma	Men	4 study arms	Relative risk	0.88	(0.78-1.00)	0	P for heterogeneity = 0.870	None
								Women	3 study arms		1.25	(0.91-1.71)	55.1	P for heterogeneity = 0.108
					BMI	Overweight vs. not reported	Multiple myeloma	Men	12 study arms	Relative risk	1.12	(1.06-1.19)	0	P for heterogeneity = 0.623	None
								Women	6 study arms		1.11	(1.04-1.18)	0	P for heterogeneity = 0.838
					BMI	Overweight vs. not reported	Leukemia	Men	9 study arms	Relative risk	1.05	(0.95-1.17)	19.8	P for heterogeneity = 0.267	None
								Women	6 study arms		1.28	(1.09-1.52)	54.8	P for heterogeneity = 0.050
					BMI	Overweight vs. not reported	Acute myeloid leukemia	Men	5 study arms	Relative risk	1.06	(0.96-1.17)	0	P for heterogeneity = 0.453	None
								Women	4 study arms		1.24	(1.02-1.50)	48.3	P for heterogeneity = 0.122
					BMI	Obese vs. not reported	Non-Hodgkin's lymphoma	Men	15 study arms	Relative risk	1.17	(1.06-1.28)	52.4	P for heterogeneity = 0.009	None
								Women	20 study arms		1.14	(1.05-1.24)	58.7	P for heterogeneity = 0.000
					BMI	Obese vs. not reported	Diffuse large B-cell lymphoma	Men	3 study arms	Relative risk	1.07	(0.64-1.78)	41.3	P for heterogeneity = 0.182	None
								Women	8 study arms		1.33	(1.18-1.50)	0	P for heterogeneity = 0.974
					BMI	Obese vs. not reported	Follicular lymphoma	Men	3 study arms	Relative risk	1.35	(0.83-2.20)	0	P for heterogeneity = 0.754	None
								Women	8 study arms		1.17	(0.97-1.42)	33.5	P for heterogeneity = 0.160
					BMI	Obese vs. not reported	Small lymphocytic lymphoma/chronic lymphocytic leukemia	Men	6 study arms	Relative risk	1.13	(0.91-1.40)	66	P for heterogeneity = 0.012	None
								Women	12 study arms		0.98	(0.82-1.17)	50.7	P for heterogeneity = 0.022
					BMI	Obese vs. not reported	Hodgkin lymphoma	Men	7 study arms	Relative risk	1.36	(1.09-1.69)	33.7	P for heterogeneity = 0.171	None
								Women	5 study arms		1.61	(1.34-1.93)	0	P for heterogeneity = 0.471
					BMI	Obese vs. not reported	Multiple myeloma	Men	12 study arms	Relative risk	1.17	(1.01-1.34)	45.6	P for heterogeneity = 0..42	None
								Women	11 study arms		1.27	(1.15-1.40)	24.7	P for heterogeneity = 0.209
					BMI	Obese vs. not reported	Leukemia	Men	10 study arms	Relative risk	1.37	(1.19-1.59)	56.3	P for heterogeneity = 0.015	None
								Women	8 study arms		1.36	(1.12-1.66)	55.3	P for heterogeneity = 0.028
					BMI	Obese vs. not reported	Acute myeloid leukemia	Men	6 study arms	Relative risk	1.4	(1.06-1.85)	73.6	P for heterogeneity = 0.002	None
								Women	6 study arms		1.32	(1.09-1.61)	42.8	P for heterogeneity = 0.120
					BMI	Per 5 kg/m2 increase from normal BMI	Non-Hodkin's lymphoma	Men	28 study arms	Exponentiated coefficient	1.05	(1.02-1.09)	Not reported	Not reported	None
								Women	36 study arms		1.04	(1.01-1.07)	Not reported	Not reported
					BMI	Per 5 kg/m2 increase from normal BMI	Hodgkin's lymphoma	Men	11 study arms	Exponentiated coefficient	1.09	(0.99-1.19)	Not reported	Not reported	None
								Women	8 study arms		1.2	(1.11-1.31)	Not reported	Not reported
					BMI	Per 5 kg/m2 increase from normal BMI	Leukemia	Men	19 study arms	Exponentiated coefficient	1.12	(1.06-1.18)	Not reported	Not reported	None
								Women	14 study arms		1.14	(1.05-1.25)	Not reported	Not reported
					BMI	Per 5 kg/m2 increase from normal BMI	Multiple myeloma	Men	24 study arms	Exponentiated coefficient	1.08	(1.04-1.12)	Not reported	Not reported	None
								Women	17 study arms		1.1	(1.07-1.13)	Not reported	Not reported
210	Qin	Relationship between cigarette smoking and risk of chronic myeloid leukaemia: a meta-analysis of epidemiological studies	2017	Gender	Cigarette smoking	Ever smoker vs. never smoker	Chronic myeloid leukemia	Male	3 studies	Pooled odds ratio	1.32	(1.02-1.69)	0	P for heterogeneity = 0.602	None
								Female	2 studies		0.61	(0.21-1.75)	75.1	P for heterogeneity = 0.045
211	Qin	Obesity and Risk of Bladder Cancer: A Meta-analysis of Cohort Studies	2013	Both interchangeably	BMI	Obesity vs. not reported	Bladder cancer	Male	8 references	Relative risk	1.1	(1.05-1.16)	12.3	P for heterogeneity = 0.334	None
								Female	8 references		1.15	(1.02-1.29)	29.8	P for heterogeneity = 0.19
212	Qin	Folic acid supplements and colorectal cancer risk: metaanalysis of randomized controlled trials	2015	Gender	Folic acid supplements	Folic acid supplements vs. no folic acid supplements	Colorectal cancer	<mean % male	3 studies	Relative risk	0.78	(0.44-1.37)	<0.001	P for heterogeneity = 0.724	None
								>mean % male	4 studies		1.05	(0.84-1.30)	<0.001	P for heterogeneity = 0.542
213	Qin	Folic acid supplementation and cancer risk: A meta-analysis of randomized controlled trials	2013	Sex	Folic acid supplements	Folic acid supplements vs. control	Cancer	<= 70% male	7 studies	Relative risk	0.99	(0.88-1.11)	Not reported	Not reported	Meta-regression with sex (% males): p-value = 0.403
								>70% male	6 studies		1.07	(1.00-1.16)	Not reported	Not reported
214	Renehan	Body-mass index and incidence of cancer: a systematic review and meta-analysis of prospective observational studies	2008	Both interchangeably	BMI	Per 5 kg/m2 increase	Colon cancer	Men	22 estimates	Risk ratio	1.24	(1.20-1.28)	20.7	P for heterogeneity = 0.189	Meta-regression with sex (male vs. female): unadjusted p-value <0.001; adjusted p-value <0.001
								Women	19 estimates		1.09	(1.04-1.14)	39.1	P for heterogeneity = 0.042
					BMI	Per 5 kg/m2 increase	Rectal cancer	Men	18 estimates	Risk ratio	1.09	(1.06-1.12)	3.1	P for heterogeneity = 0.418	Meta-regression with sex (male vs. female): unadjusted p-value = 0.001; adjusted p-value = 0.002
								Women	14 estimates		1.02	(0.99-1.04)	0	P for heterogeneity = 0.557
					BMI	Per 5 kg/m2 increase	Gastric cancer	Men	8 estimates	Risk ratio	0.97	(0.88-1.06)	35	P for heterogeneity = 0.149	None
								Women	5 estimates		1.04	(0.90-1.20)	40.9	P for heterogeneity = 0.149
					BMI	Per 5 kg/m2 increase	Oesophageal adenocarcinoma	Men	5 estimates	Risk ratio	1.52	(1.33-1.74)	23.9	P for heterogeneity = 0.262	None
								Women	3 estimates		1.51	(1.31-1.74)	0	P for heterogeneity = 0.950
					BMI	Per 5 kg/m2 increase	Oesophageal squamous cell carcinoma	Men	3 estimates	Risk ratio	0.71	(0.59-0.84)	49.3	P for heterogeneity = 0.139	None
								Women	2 estimates		0.57	(0.47-0.68)	59.9	P for heterogeneity = 0.114
					BMI	Per 5 kg/m2 increase	Gallbladder cancer	Men	4 estimates	Risk ratio	1.09	(0.98-1.20)	0	P for heterogeneity = 0.744	None
								Women	2 estimates		1.59	(1.02-2.47)	67.4	P for heterogeneity = 0.080
					BMI	Per 5 kg/m2 increase	Liver cancer	Men	4 estimates	Risk ratio	1.24	(0.95-1.62)	83.1	P for heterogeneity = 0.000	None
								Women	1 estimate		1.07	(0.55-2.08)	0	-
					BMI	Per 5 kg/m2 increase	Leukemia	Men	5 estimates	Risk ratio	1.08	(1.02-1.14)	0	P for heterogeneity = 0.421	None
								Women	3 estimates		1.17	(1.04-1.32)	79.5	P for heterogeneity = 0.008
					BMI	Per 5 kg/m2 increase	Lung cancer	Men	11 estimates	Risk ratio	0.76	(0.70-0.83)	63.4	P for heterogeneity = 0.002	None
								Women	6 estimates		0.8	(0.66-0.98)	84.4	P for heterogeneity = 0.000
					BMI	Per 5 kg/m2 increase	Malignant melanoma	Men	6 estimates	Risk ratio	1.17	(1.05-1.30)	44.1	P for heterogeneity = 0.111	None
								Women	5 estimates		0.96	(0.91-1.00)	0	P for heterogeneity = 0.466
					BMI	Per 5 kg/m2 increase	Multiple myeloma	Men	7 estimates	Risk ratio	1.11	(1.05-1.18)	6.7	P for heterogeneity = 0.377	None
								Women	6 estimates		1.11	(1.07-1.15)	0	P for heterogeneity = 0.676
					BMI	Per 5 kg/m2 increase	Non-Hodgkin's lymphoma	Men	6 estimates	Risk ratio	1.06	(1.03-1.09)	0	P for heterogeneity = 0.495	None
								Women	7 estimates		1.07	(1.00-1.14)	48.6	P for heterogeneity = 0.069
					BMI	Per 5 kg/m2 increase	Pancreatic cancer	Men	12 estimates	Risk ratio	1.07	(0.93-1.23)	70.4	P for heterogeneity = 0.000	Meta-regression with sex (male vs. female): unadjusted p-value = 0.54; adjusted p-value = 0.84
								Women	11 estimates		1.12	(1.03-1.23)	43.4	P for heterogeneity = 0.061
					BMI	Per 5 kg/m2 increase	Renal cancer	Men	11 estimates	Risk ratio	1.24	(1.15-1.34)	37.4	P for heterogeneity = 0.101	Meta-regression with sex (male vs. female): unadjusted p-value = 0.17; adjusted p-value = 0.08
								Women	12 estimates		1.34	(1.25-1.43)	44.8	P for heterogeneity = 0.046
					BMI	Per 5 kg/m2 increase	Thyroid cancer	Men	4 estimates	Risk ratio	1.33	(1.04-1.69)	77.4	P for heterogeneity = 0.004	None
								Women	3 estimates		1.14	(1.05-1.22)	5.1	P for heterogeneity = 0.349
215	Rhee	Coffee consumption and risk of renal cancer: a meta‑analysis of cohort evidence	2022	Sex	Coffee intake	Highest vs. lowest level	Renal cancer	Men	4 studies	Relative risk	0.89	(0.69-1.15)	56.1	P for heterogneiety = 0.08	Meta-regression with sex (male vs. female): p for interaction = 0.90
								Women	4 studies		0.85	(0.72-1.02)	3.3	P for heterogneiety = 0.38
216	Riboli	Epidemiologic evidence of the protective effect of fruit and vegetables on cancer risk	2003	Sex	Vegetables	Per 100g/d increase	Colorectal cancer	Men	15 estimates	Relative risk	0.97	(0.89-1.05)	Not reported	P for heterogeneity < 0.01	None
								Females	18 estimates		0.96	(0.86-1.07)	Not reported	P for heterogeneity < 0.01
					Fruit	Per 100g/d increase	Colorectal cancer	Men	12 estimates	Relative risk	0.96	(0.87-1.03)	Not reported	P for heterogeneity < 0.01	None
								Females	15 estimates		0.92	(0.87-0.97)	Not reported	P for heterogeneity = 0.10
					Vegetables	Per 100g/d increase	Lung cancer	Men	7 estimates	Relative risk	0.84	(0.67-1.06)	Not reported	P for heterogeneity = 0.01	None
								Women	9 estimates		0.87	(0.77-0.97)	Not reported	P for heterogeneity = 0.06
					Fruit	Per 100g/d increase	Lung cancer	Men	12 estimates	Relative risk	0.65	(0.51-0.83)	Not reported	P for heterogeneity < 0.01	None
								Women	11 estimates		0.93	(0.82-1.06)	Not reported	P for heterogeneity = 0.005
217	Robsahm	Body mass index, physical activity, and colorectal cancer by anatomical subsites: a systematic review and meta-analysis of cohort studies	2013	Sex	BMI	High vs. normal BMI	Proximal colon cancer	Males	7 studies	Relative risk	1.28	(1.06-1.55)	0	Not reported	None
								Females	12 studies		1.18	(0.96-1.44)	23.72	Not reported
					BMI	High vs. normal BMI	Distal colon cancer	Males	7 studies	Relative risk	1.72	(1.34-2.21)	30.08	Not reported	None
								Females	12 studies		1.53	(1.21-1.93)	48.93	Not reported
					BMI	High vs. normal BMI	Rectum cancer	Males	4 studies	Relative risk	1.23	(0.94-1.62)	12.45	Not reported	None
								Females	7 studies		1.28	(0.96-1.70)	29.43	Not reported
					Overall physical activity	Most vs. least active	Proximal colon cancer	Males	9 studies	Relative risk	0.74	(0.64-0.85)	21.02	Not reported	None
								Females	7 studies		0.83	(0.71-0.97)	0	Not reported
					Overall physical activity	Most vs. least active	Distal colon cancer	Males	9 studies	Relative risk	0.78	(0.70-0.86)	0	Not reported	None
								Females	7 studies		0.73	(0.58-0.91)	17.82	Not reported
					Overall physical activity	Most vs. least active	Rectum cancer	Males	8 studies	Relative risk	0.98	(0.82-1.17)	39.47	Not reported	None
								Females	6 studies		1.07	(0.90-1.27)	0	Not reported
218	Rota	Alcohol drinking and risk of leukemia-a systematic review and meta-analysis of the dose-risk relation	2014	Both interchangeably	Alcohol	Any vs. non/occasional drinkers	Leukemia	Male	7 studies	Relative risk	0.89	(0.78-1.02)	0	Not reported	P-value for heterogeneity between subgroups (male vs. female) = 0.77
								Female	4 studies		0.85	(0.66-1.11)	44.6	Not reported
219	Rota	Alcohol drinking and multiple myeloma risk – a systematic review and meta-analysis of the dose–risk relationship	2014	Sex	Alcohol	Any vs. non/occasional drinkers	Multiple myeloma	Male	9 studies	Relative risk	1.01	(0.73-1.39)	67.7	P for heterogeneity = 0.005	None
								Female	9 studies		0.84	(0.70-1.01)	57.6	P for heterogeneity = 0.028
220	Rota	Alcohol drinking and cutaneous melanoma risk: a systematic review and dose–risk meta-analysis	2014	Sex	Alcohol	Any vs. non/occasional drinkers	Cutaneous melanoma	Male	3 studies	Relative risk	1.47	(0.94-2.29)	45.7	P for heterogeneity = 0.159	P-value for heterogeneity between groups (men vs. women) = 0.41
								Female	3 studies		1.26	(1.19-1.35)	0	P for heterogeneity = 0.665
221	Samad	A meta-analysis of the association of physical activity with reduced risk of colorectal cancer	2005	Sex	Leisure physical activity (cohort studies)	High level vs. no leisure physical activity	Colon cancer	Males	Not reported	Combined odds ratio/relative risk	0.788	(0.680-0.912)	Not reported	Not reported	None
								Females	Not reported		0.714	(0.574-0.888)	Not reported	Not reported
					Any physical activity (cohort studies)	High level vs. no physical activity	Rectal cancer	Males	Not reported	Combined odds ratio/relative risk	1.009	(0.783-1.299)	Not reported	Not reported	None
								Females	Not reported		1.004	(0.535-1.884)	Not reported	Not reported
222	Sang	Consumption of coffee associated with reduced risk of liver cancer: a meta-analysis	2013	Both interchangeably	Coffee consumption	Highest vs. non/occasionally	Liver cancer	Males	4 studies	Relative risk	0.38	(0.25-0.56)	0	P for heterogeneity = 0.609	None
								Females	4 studies		0.6	(0.33-1.10)	0	P for heterogeneity = 0.815
223	Sang	Green Tea Consumption and Risk of Esophageal Cancer: A Meta-Analysis of Published Epidemiological Studies	2013	Both interchangeably	Green tea consumption	High vs. non/occasionally intake	Esophageal cancer	Male	7 studies	Relative risk	1.06	(0.75-1.52)	74	P for heterogeneity = 0.000	None
								Female	2 studies		0.46	(0.28-0.74)	0	P for heterogeneity = 0.35
								Total population	5 studies		1.34	(0.88-2.03)	51.4	P for heterogeneity = 0.084
					Green tea consumption	Ever vs. non/occasionally intake	Esophageal cancer	Male	7 studies	Relative risk	0.94	(0.66-1.34)	68.7	P for heterogeneity = 0.004	None
								Female	2 studies		0.46	(0.28-0.74)	0	P for heterogeneity = 0.35
								Total population	5 studies		1.1	(0.92-1.32)	0	P for heterogeneity = 0.449
224	Schlesinger	Body weight gain and risk of colorectal cancer: a systematic review and meta-analysis of observational studies	2015	Sex	Body weight gain	High weight gain vs. stable weight	Colorectal cancer	Men	11 studies	Relative risk	1.36	(1.21-1.52)	39.1	P for heterogeneity = 0.073	Meta-regression with sex (men vs. women): p for heterogeneity between subgroups = 0.002
								Women	10 studies		1.09	(1.00-1.18)	0	P for heterogeneity = 0.803
					Body weight gain	High weight gain vs. stable weight	Colon cancer	Men	8 studies	Relative risk	1.36	(1.20-1.54)	18	P for heterogeneity = 0.288	Meta-regression with sex (men vs. women): p for heterogeneity between subgroups = 0.003
								Women	8 studies		1.07	(0.97-1.18)	0	P for heterogeneity = 0.785
					Body weight gain	High weight gain vs. stable weight	Rectal cancer	Men	5 studies	Relative risk	1.21	(1.06-1.37)	0	P for heterogeneity = 0.755	Meta-regression with sex (men vs. women): p for heterogeneity between subgroups = 0.613
								Women	4 studies		1.14	(0.94-1.38)	3.6	P for heterogeneity = 0.375
					Body weight gain	Per 1 kg increment per year	Colorectal cancer	Men	10 studies	Relative risk	1.41	(1.22-1.63)	60.2	P for heterogeneity = 0.004	Meta-regression with sex (men vs. women): p for heterogeneity between men and women = 0.004
								Women	9 studies		1.1	(1.01-1.20)	0	P for heterogeneity = 0.826
					Body weight gain (only prospective studies)	Per 5kg increase (prospective studies only)	Colorectal cancer	Men	8 studies	Relative risk	1.04	(1.02-1.06)	Not reported	Not reported	Meta-regression with sex (men vs. women): p for heterogeneity between subgroups = 0.038
								Women	7 studies		1.01	(0.99-1.03)	Not reported	Not reported
					Body weight gain (only prospective studies)	Per 5kg increase (prospective studies only)	Colon cancer	Men	7 studies	Relative risk	1.04	(1.03-1.06)	Not reported	Not reported	Meta-regression with sex (men vs. women): p for heterogeneity between subgroups = 0.001
								Women	6 studies		1.01	(0.99-1.02)	Not reported	Not reported
					Body weight gain (only prospective studies)	Per 5kg increase (prospective studies only)	Rectal cancer	Men	4 studies	Relative risk	1.02	(1.00-1.04)	Not reported	Not reported	Meta-regression with sex (men vs. women): p for heterogeneity between subgroups = 1.000
								Women	3 studies		1.02	(0.98-1.05)	Not reported	Not reported
225	Schmid	Physical activity, diabetes, and risk of thyroid cancer: a systematic review and meta-analysis	2013	Both interchangeably	Physical activity	High vs. low physical activity	Thyroid cancer	Men	1 estimate	Relative risk	1	(0.45-2.20)	-	Not reported	Meta-regression with sex: p value for difference across strata (men vs. women) = 0.94
								Women	6 estimates		0.95	(0.59-1.53)	85	Not reported
								Men and women	5 estimates		1.25	(0.97-1.61)	25	Not reported
226	Schmid	Television Viewing and Time Spent Sedentary in Relation to Cancer Risk: A Meta-Analysis	2014	Sex	Sedentary behaviour	High vs. low levels	Colon cancer	Men	5 estimates	Relative risk	1.27	(1.08-1.50)	Not reported	Not reported	Meta-regression with sex: p for difference (men vs. women vs. men and women) = 0.22
								Women	3 estimates		1.19	(0.95-1.50)	Not reported	Not reported
								Men and women	3 estimates		1.5	(1.07-2.09)	Not reported	Not reported
227	Schmid	Adiposity and risk of thyroid cancer: a systematic review and meta-analysis	2015	Sex	BMI	Underweight vs. normal weight	Thyroid cancer	Men	1 estimate	Relative risk	0.47	(0.12-1.87)	-	-	None
								Women	6 estimates		0.73	(0.57-0.94)	0	P-value for heterogeneity = 0.534
								Men and women	1 estimate		0.68	(0.35-1.34)	-	-
					BMI	Overweight vs. normal weight	Thyroid cancer	Men	9 estimates	Relative risk	1.29	(1.06-1.57)	46.2	P-value for heterogeneity = 0.062	Meta-regression with sex (men vs. women): p-value = 0.598
								Women	9 estimates		1.27	(1.06-1.53)	70.5	P-value for heterogeneity <0.001
								Men and women	1 estimate		1.05	(0.86-1.28)	-	-
					BMI	Obesity vs. normal weight	Thyroid cancer	Men	8 estimates	Relative risk	1.53	(0.89-2.64)	84.6	P-value for heterogeneity <0.001	Meta-regression with sex (men vs. women): p-value = 0.732
								Women	9 estimates		1.57	(1.13-2.19)	87.9	P-value for heterogeneity <0.001
								Men and women	1 estimate		1.21	(0.98-1.49)	-	-
					BMI	Per 5 unit increase	Thyroid cancer	Men	9 estimates	Relative risk	1.41	(1.11-1.78)	83.2	Not reported	None
								Women	13 estimates		1.25	(1.14-1.38)	80.5	Not reported
					Weight	Per 5 kg increase	Thyroid cancer	Men	1 estimate	Relative risk	1.02	(0.91-1.14)	-	Not reported	None
								Women	3 estimates		1.05	(1.02-1.09)	28.7	Not reported
					Waist circumference	Per 5 cm increase	Thyroid cancer	Men	2 estimates	Relative risk	1.06	(0.95-1.18)	45.1	Not reported	None
								Women	3 estimates		1.04	(1.01-1.07)	0	Not reported
					Hip circumference	Per 5 cm increase	Thyroid cancer	Men	2 estimates	Relative risk	1.06	(0.95-1.18)	15.9	Not reported	None
								Women	3 estimates		1.04	(1.01-1.08)	0	Not reported
					Waist to hip ratio	Per 0.1 unit increase	Thyroid cancer	Men	2 estimates	Relative risk	1.14	(0.93-1.40)	0	Not reported	None
								Women	3 estimates		1.14	(1.05-1.25)	0	Not reported
228	Schmid	Does smoking influence the physical activity and lung cancer relation? A systematic review and meta-analysis	2016	Sex	Physical activity	High vs. low	Lung cancer	Men	14 estimates	Relative risk	0.85	(0.76-0.95)	55.2	Not reported	Meta-regression with sex (men vs. women): p for difference = 0.65
								Women	9 estimates		0.88	(0.79-0.98)	14.1	Not reported
229	Schwingshackl	Food groups and risk of colorectal cancer	2018	Both interchangeably	Whole grains intake	Per daily 30 g increase	Colorectal cancer	Women	5 studies	Risk ratio	0.95	(0.92-0.98)	48	Not reported	P-value from test for subgroup difference (women vs. men) = 0.43
								Men	2 studies		0.97	(0.91-1.04)	73	Not reported
								Men and women	2 studies		0.94	(0.91-0.97)	0	Not reported
					Vegetable intake	Per daily 100 g increase	Colorectal cancer	Women	5 studies	Risk ratio	0.98	(0.95-1.01)	0	Not reported	P-value from test for subgroup difference (women vs. men) = 0.58
								Men	3 studies		0.99	(0.96-1.03)	0	Not reported
								Men and women	7 studies		0.97	(0.95-0.98)	0	Not reported
					Fruit intake	Per daily 100 g increase	Colorectal cancer	Women	7 studies	Risk ratio	0.95	(0.92-0.99)	50	Not reported	P-value from test for subgroup difference (women vs. men) = 0.73
								Men	3 studies		0.97	(0.88-1.07)	64	Not reported
								Men and women	6 studies		0.98	(0.94-1.01)	73	Not reported
					Legume intake	Per daily 50 g increase	Colorectal cancer	Women	5 studies	Risk ratio	0.99	(0.78-1.25)	69	Not reported	P-value from test for subgroup difference (women vs. men) = 0.75
								Men	2 studies		0.93	(0.66-1.30)	64	Not reported
								Men and women	3 studies		1	(0.94-1.05)	0	Not reported
					Fish intake	Per daily 100 g increase	Colorectal cancer	Women	4 studies	Risk ratio	1.13	(0.94-1.37)	0	Not reported	P-value from test for subgroup difference (women vs. men) = 0.04
								Men	3 studies		0.8	(0.65-0.98)	0	Not reported
								Men and women	9 studies		0.9	(0.83-0.99)	0	Not reported
					Red meat intake	Per daily 100 g increase	Colorectal cancer	Women	6 studies	Risk ratio	1.04	(0.84-1.30)	40	Not reported	P-value from test for subgroup difference (women vs. men) = 0.98
								Men	3 studies		1.05	(0.87-1.25)	0	Not reported
								Men and women	12 studies		1.14	(1.06-1.22)	38	Not reported
					Processed meat intake	Per daily 50 g increase	Colorectal cancer	Women	5 studies	Risk ratio	1.24	(1.08-1.42)	0	Not reported	P-value from test for subgroup difference (women vs. men) = 0.24
								Men	2 studies		1.08	(0.90-1.29)	0	Not reported
								Men and women	9 studies		1.17	(1.08-1.26)	24	Not reported
230	Sergentanis	Obesity and risk of malignant melanoma: A meta-analysis of cohort and case–control studies	2013	Both interchangeably	BMI	Overweight vs. normal and underweight	Malignant melanoma	Males	18 estimates	Pooled effect estimate	1.31	(1.18-1.45)	0	P for heterogeneity = 0.525	None
								Females	13 estimates		0.98	(0.92-1.05)	14.3	P for heterogeneity = 0.301
					BMI	Obese vs. normal and underweight	Malignant melanoma	Males	15 estimates	Pooled effect estimate	1.31	(1.19-1.44)	23.2	P for heterogeneity = 0.197	None
								Females	17 estimates		0.99	(0.83-1.18)	40.1	P for heterogeneity = 0.045
					BMI	Overweight and obese vs. normal and underweight	Malignant melanoma	Males	33 estimates	Pooled effect estimate	1.31	(1.22-1.41)	6.5	P for heterogeneity = 0.362	None
								Females	30 estimates		0.97	(0.89-1.06)	29.3	P for heterogeneity = 0.069
					BMI	Per 5 kg/m2	Malignant melanoma	Males	40 study arms	Exponentiated coefficient	1	(0.92-1.09)	Not reported	Not reported	None
								Females	50 study arms		0.98	(0.94-1.02)	Not reported	Not reported
					Body surface area	Per 0.1 m2	Malignant melanoma	Males	16 study arms	Exponentiated coefficient	1.05	(0.95-1.16)	Not reported	Not reported	None
								Females	22 study arms		1.02	(0.95-1.10)	Not reported	Not reported
					Body surface area	>= 2 m2 vs. < 2 m2	Malignant melanoma	Males	11 estimates	Pooled effect estimate	1.84	(1.39-2.45)	31	P for heterogeneity = 0.152	None
								Females	7 estimates		1.37	(0.94-2.00)	46.8	P for heterogeneity = 0.080
231	Sergentanis	Cigarette smoking and risk of lymphoma in adults: a comprehensive meta-analysis on Hodgkin and non-Hodgkin disease	2013	Both interchangeably	Smoking	Ever smoking vs. never smoking	Non-Hodgkin's lymphoma	Males	16 study arms	Pooled effect estimate	1.05	(0.99-1.12)	28.6	P for heterogeneity = 0.137	Meta-regression with % of males (increments per 10%): exponenciated coefficient = 1.00; p>0.999
								Females	12 study arms		1.17	(0.99-1.38)	68.1	P for heterogeneity <0.001
					Smoking	Current smoking vs. never smoking	Non-Hodgkin's lymphoma	Males	11 study arms	Pooled effect estimate	1.08	(0.99-1.17)	36.4	P for heterogeneity = 0.108	None
								Females	10 study arms		1.09	(0.95-1.25)	14.1	P for heterogeneity = 0.313
					Smoking	Former smoking vs. never smoking	Non-Hodgkin's lymphoma	Males	12 study arms	Pooled effect estimate	1.02	(0.93-1.11)	14.8	P for heterogeneity = 0.300	None
								Females	10 study arms		1.04	(0.91-1.18)	0	P for heterogeneity = 0.593
					Smoking	Ever smoking vs. never smoking	Hodgkin's lymphoma	Males	6 study arms	Pooled effect estimate	1.38	(1.20-1.59)	0	P for heterogeneity = 0.428	Meta-regression with % of males (increments per 10%): exponenciated coefficient = 1.00; p = 0.991
								Females	5 study arms		0.85	(0.60-1.21)	66.5	P for heterogeneity = 0.018
					Smoking	Current smoking vs. never smoking	Hodgkin's lymphoma	Males	5 study arms	Pooled effect estimate	1.66	(1.30-2.12)	50.3	P for heterogeneity = 0.090	None
								Females	4 study arms		0.89	(0.51-1.57)	81.3	P for heterogeneity = 0.001
					Smoking	Former smoking vs. never smoking	Hodgkin's lymphoma	Males	4 study arms	Pooled effect estimate	1.1	(0.89-1.36)	48.7	P for heterogeneity = 0.119	None
								Females	3 study arms		0.9	(0.63-1.28)	0	P for heterogeneity = 0.986
					Smoking	Ever smoking vs. never smoking	Diffuse large B-cell lymphoma	-	-	No sub-group analyses	-	-	-	-	For diffuse large B-cell lymphoma, meta-regression with % of males (increments per 10%): exponentiated coefficient = 0.96; p = 0.209
					Smoking	Ever smoking vs. never smoking	Follicular cell lymphoma	-	-	No sub-group analyses	-	-	-	-	For follicular cell lymphoma, meta-regression with % of males (increments per 10%): exponentiated coefficient = 0.94; p = 0.391
					Smoking	Ever smoking vs. never smoking	Chronic lymphocytic leukemia/small lymphocytic lymphoma	-	-	No sub-group analyses	-	-	-	-	For chronic lymphocytic leukemia/small lymphocytic lymphoma, meta-regression with % of males (increments per 10%): exponentiated coefficient = 0.97; p = 0.538
					Smoking	Ever smoking vs. never smoking	T-cell non-Hodgkin's lymphoma	-	-	No sub-group analyses	-	-	-	-	For T-cell non-Hodgkin's lymphoma, meta-regression with % of males (increments per 10%): exponentiated coefficient = 1.12; p = 0.441
					Smoking	Ever smoking vs. never smoking	Nodular sclerosis	-	-	No sub-group analyses	-	-	-	-	For nodular sclerosis, meta-regression with % of males (increments per 10%): exponentiated coefficient = 1.00; p = 0.974
232	Sergentanis	Obesity and Risk for Brain/CNS Tumors, Gliomas and Meningiomas: A Meta-Analysis	2015	Both interchangeably	BMI	Overweight and obese pooled together vs. normal weight	Brain/CNS tumors	Males	14 study arms	Effect estimate	1.01	(0.94-1.08)	12.1	P for heterogeneity = 0.321	None
								Females	10 study arms		1.12	(1.03-1.21)	12.8	P for heterogeneity = 0.325
								Not distinguishing sexes	7 study arms		1.09	(0.97-1.23)	43.9	P for heterogeneity = 0.098
					BMI	Overweight vs. normal weight	Brain/CNS tumors	Males	6 study arms	Effect estimate	1.01	(0.93-1.10)	0	P for heterogeneity = 0.596	None
								Females	4 study arms		1.07	(0.98-1.17)	0	P for heterogeneity = 0.672
								Not distinguishing sexes	3 study arms		1.01	(0.90-1.13)	0	P for heterogeneity = 0.758
					BMI	Obese vs. normal weight	Brain/CNS tumors	Males	8 study arms	Effect estimate	1.01	(0.87-1.17)	36.1	P for heterogeneity = 0.141	None
								Females	6 study arms		1.19	(1.05-1.36)	17.8	P for heterogeneity = 0.298
								Not distinguishing sexes	4 study arms		1.19	(0.99-1.44)	53.1	P for heterogeneity = 0.094
					BMI	Overweight and obese pooled together vs. normal weight	Meningiomas	Males	9 study arms	Effect estimate	1.58	(1.22-2.04)	27.2	P for heterogeneity = 0.202	None
								Females	16 study arms		1.27	(1.13-1.43)	35.7	P for heterogeneity = 0.078
								Not distinguishing sexes	6 study arms		1.31	(1.12-1.53)	0	P for heterogeneity = 0.846
					BMI	Overweight vs. normal weight	Meningiomas	Males	4 study arms	Effect estimate	1.39	(0.95-2.03)	29	P for heterogeneity = 0.238	None
								Females	9 study arms		1.11	(0.99-1.25)	8.3	P for heterogeneity = 0.366
								Not distinguishing sexes	3 study arms		1.22	(0.98-1.50)	0	P for heterogeneity = 0.645
					BMI	Obese vs. normal weight	Meningiomas	Males	4 study arms	Effect estimate	1.78	(1.22-2.61)	29.6	P for heterogeneity = 0.224	None
								Females	7 study arms		1.48	(1.28-1.71)	0	P for heterogeneity = 0.546
								Not distinguishing sexes	3 study arms		1.44	(1.13-1.84)	0	P for heterogeneity = 0.969
					BMI	Overweight and obese pooled together vs. normal weight	Gliomas	Males	6 study arms	Effect estimate	0.96	(0.76-1.23)	22.4	P for heterogeneity = 0.265	None
								Females	6 study arms		1.17	(1.03-1.32)	0	P for heterogeneity = 0.757
								Not distinguishing sexes	14 study arms		1.03	(0.94-1.14)	0	P for heterogeneity = 0.556
					BMI	Overweight vs. normal weight	Gliomas	Males	3 study arms	Effect estimate	1.03	(0.84-1.28)	0	P for heterogeneity = 0.383	None
								Females	3 study arms		1.19	(1.02-1.38)	0	P for heterogeneity = 0.611
								Not distinguishing sexes	7 study arms		1.02	(0.89-1.18)	17.6	P for heterogeneity = 0.296
					BMI	Obese vs. normal weight	Gliomas	Males	3 study arms	Effect estimate	0.81	(0.42-1.57)	49.5	P for heterogeneity = 0.138	None
								Females	3 study arms		1.13	(0.92-1.38)	0	P for heterogeneity = 0.472
								Not distinguishing sexes	7 study arms		1.03	(0.87-1.22)	0	P for heterogeneity = 0.626
					BMI	Dose-response meta-regression, increments of 5 kg/m2	Brain/CNS tumors	Females	10 study arms	Exponentiated coefficient	1.05	(0.95-1.16)	Not reported	Not reported	None
								Males	14 study arms		0.99	(0.91-1.08)	Not reported	Not reported
								Not distinguishing sexes	7 study arms		1.1	(0.94-1.29)	Not reported	Not reported
					BMI	Dose-response meta-regression, increments of 5 kg/m2	Meningiomas	Females	16 study arms	Exponentiated coefficient	1.15	(1.03-1.28)	Not reported	Not reported	None
								Males	9 study arms		1.06	(0.81-1.39)	Not reported	Not reported
								Not distinguishing sexes	6 study arms		1.13	(0.83-1.54)	Not reported	Not reported
					BMI	Dose-response meta-regression, increments of 5 kg/m2	Gliomas	Females	6 study arms	Exponentiated coefficient	0.97	(0.79-1.20)	Not reported	Not reported	None
								Males	6 study arms		0.91	(0.57-1.47)	Not reported	Not reported
								Not distinguishing sexes	14 study arms		0.95	(0.82-1.11)	Not reported	Not reported
233	Shao	Overweight, Obesity and Meningioma Risk: A MetaAnalysis	2014	Both interchangeably	BMI	Overweight vs. normal weight	Meningioma	Male	2 studies	Relative risk	1.03	(0.64-1.66)	0	P for heterogeneity = 0.603	None
								Female	6 studies		1.13	(0.98-1.29)	0	P for heterogeneity = 0.573
					BMI	Obesity vs. normal weight	Meningioma	Male	2 studies	Relative risk	1.3	(0.64-2.62)	0	P for heterogeneity = 0.427	None
								Female	6 studies		1.46	(1.26-1.69)	0	P for heterogeneity = 0.515
234	Shao	Smoking and Glioma Risk Evidence From a Meta-Analysis of 25 Observational Studies	2016	Both interchangeably	Smoking	Ever vs. never smoker	Glioma	Male	9 studies	Relative risk	1.01	(0.84-1.22)	36.2	P for heterogeneity = 0.129	None
								Female	11 studies		1.1	(0.97-1.24)	22.5	P for heterogeneity = 0.230
235	Shaw	Effects of physical activity on colorectal cancer risk among family history and body mass index subgroups: a systematic review and meta-analysis	2018	Sex	Physical activity (among low BMI group (below median value or lowest tertile and normal BMI))	Highest vs. lowest	Colorectal cancer	Male	12 estimates	Pooled relative risk	0.76	(0.64-0.92)	53.1	P for heterogeneity = 0.015	P across subgroups (male vs. female vs. both) = 0.551
								Female	8 estimates		0.72	(0.57-0.91)	33.6	P for heterogeneity = 0.160
								Both	7 estimates		0.7	(0.56-0.89)	50.2	P for heterogeneity = 0.061
					Physical activity (among high BMI group (above median value or higher two tertiles and overweight or obese BMI))	Highest vs. lowest	Colorectal cancer	Male	17 estimates	Pooled relative risk	0.56	(0.34-0.94)	74.9	P for heterogeneity <0.001	P across subgroups (male vs. female vs. both) = 0.268
								Female	9 estimates		0.61	(0.47-0.79)	92.1	P for heterogeneity <0.001
								Both	10 estimates		0.83	(0.65-1.05)	82.8	P for heterogeneity <0.001
236	Shen	Metabolic syndrome and the risk of colorectal cancer: a systematic review and meta‑analysis	2021	Both interchangeably	BMI/waist circumference	High vs. not reported	Colorectal cancer	Men	6 studies/8 datasets	Relative risk	1.31	(1.19-1.45)	49.4	P for heterogeneity <0.001	None
								Women	3 studies/5 datasets		1.22	(1.02-1.46)	0	P for heterogeneity = 0.029
237	Sheng	Citrus fruit intake and incidence of renal cell carcinoma: A meta-analysis of observational studies	2023	Both interchangeably	Citrus fruit	Highest vs. lowest categories	Renal cell carcinoma	Male	2 studies	Odds ratio	0.74	(0.48-1.00)	0	P for heterogeneity = 0.52	None
								Female	2 studies		1.01	(0.52-1.50)	0	P for heterogeneity = 0.99
238	Shephard	Physical activity and cancer: How may protection be maximized?	1997	Neither	Physical activity (all)	Most sedentary vs. most active	All-cause cancer	Men	21 datasets	Geometric mean of risk ratios	1.32	(1.10-1.58)	Not reported	Not reported	None
								Women	6 datasets		1.35	(1.03-1.74)	Not reported	Not reported
					Physical activity (leisure)	Most sedentary vs. most active	All-cause cancer	Men	14 datasets	Geometric mean of risk ratios	1.29	(1.02-1.63)	Not reported	Not reported	None
								Women	4 datasets		1.42	(0.97-2.08)	Not reported	Not reported
					Physical activity	Low vs. high intensity	Colorectal cancer	Men	5 datasets	Geometric mean of risk ratios	1.34	(0.99-1.54)	Not reported	Not reported	None
								Women	5 datasets		1.21	(0.90-1.63)	Not reported	Not reported
					Physical activity	Moderate vs. high intensity	Colorectal cancer	Men	5 datasets	Geometric mean of risk ratios	1.2	(0.93-1.54)	Not reported	Not reported	None
								Women	5 datasets		1.16	(0.93-1.46)	Not reported	Not reported
					Physical activity (all)	Most sedentary vs. most active	Colon cancer	Men	44 datasets	Geometric mean of risk ratios	1.48	(1.33-1.63)	Not reported	Not reported	None
								Women	13 datasets		1.34	(1.14-1.58)	Not reported	Not reported
					Physical activity (leisure)	Most sedentary vs. most active	Colon cancer	Men	17 datasets	Geometric mean of risk ratios	1.44	(1.20-1.73)	Not reported	Not reported	None
								Women	5 datasets		1.58	(1.19-2.10)	Not reported	Not reported
					Physical activity	Low vs. high intensity	Colon cancer	Men	22 datasets	Geometric mean of risk ratios	1.37	(1.22-1.53)	Not reported	Not reported	None
								Women	7 datasets		1.36	(1.06-1.74)	Not reported	Not reported
					Physical activity	Moderate vs. high intensity	Colon cancer	Men	22 datasets	Geometric mean of risk ratios	1.09	(0.97-1.22)	Not reported	Not reported	None
								Women	7 datasets		1.21	(0.97-1.50)	Not reported	Not reported
					Physical activity (all)	Most sedentary vs. most active	Rectal cancer	Men	16 datasets	Geometric mean of risk ratios	0.97	(0.79-1.20)	Not reported	Not reported	None
								Women	7 datasets		1.17	(0.70-1.96)	Not reported	Not reported
					Physical activity	Low vs. high intensity	Rectal cancer	Men	9 datasets	Geometric mean of risk ratios	1.14	(0.93-1.40)	Not reported	Not reported	None
								Women	3 datasets		1.23	(0.77-1.96)	Not reported	Not reported
					Physical activity	Moderate vs. high intensity	Rectal cancer	Men	9 datasets	Geometric mean of risk ratios	1.07	(0.86-1.33)	Not reported	Not reported	None
								Women	3 datasets		0.77	(0.48-1.22)	Not reported	Not reported
					Physical activity	Low vs. high intensity	Lung cancer	Men	9 datasets	Geometric mean of risk ratios	1.38	(1.00-1.91)	Not reported	Not reported	None
								Women	4 datasets		0.74	(0.35-1.55)	Not reported	Not reported
239	Shi	Household physical activity and cancer risk: a systematic review and dose-response meta-analysis of epidemiological studies	2015	Both interchangeably	Household physical activity	Highest vs. lowest category	All cancer	Male	7 comparisons	Relative risk	1.04	(0.84-1.30)	60.6	P for heterogeneity = 0.019	None
								Female	29 comparisons		0.78	(0.69-0.88)	77.1	P for heterogeneity < 0.001
					Household physical activity	10 MET-hour/week increment	All cancer	Male	Not reported	Relative risk	1.03	(0.97-1.09)	58.5	Not reported	None
								Female	Not reported		0.98	(0.96-0.99)	82.7	Not reported
240	Shivappa	Dietary Inflammatory Index and Colorectal Cancer Risk—A Meta-Analysis	2017	Both interchangeably	Dietary inflammatory index	Highest vs. lowest category	Colorectal cancer	Men	4 datasets/4 studies	Relative risk	1.51	(1.29-1.75)	68	P for heterogeneity = 0.02	None
								Women	6 datasets/6 studies		1.25	(1.10-1.41)	61	P for heterogeneity = 0.02
					Dietary inflammatory index	Highest vs. lowest category	Colon cancer	Men	3 datasets/3 studies	Relative risk	1.58	(1.36-1.83)	0	P for heterogeneity = 0.71	None
								Women	5 datasets/5 studies		1.27	(1.10-1.48)	51	P for heterogeneity = 0.09
					Dietary inflammatory index	Highest vs. lowest category	Rectal cancer	Men	3 datasets/3 studies	Relative risk	1.56	(1.35-1.81)	0	P for heterogeneity = 0.75	None
								Women	5 datasets/5 studies		1.28	(0.97-1.69)	59	P for heterogeneity = 0.05
241	Shu	Alcohol intake and the risk of glioma: a systematic review and updated meta-analysis of observational study	2023	Sex	Alcohol	Heavy drinking vs. non-drinking	Glioma	Men	3 estimates	Risk ratio	0.9	(0.44-1.83)	Not reported	Not reported	None
								Women	3 estimates		0.8	(0.59-1.07)	Not reported	Not reported
								Men and women	5 estimates		1.16	(0.50-2.69)	Not reported	Not reported
					Alcohol	Low-moderate drinking vs. non-drinking	Glioma	Men	3 estimates	Risk ratio	0.91	(0.74-1.12)	Not reported	Not reported	None
								Women	3 estimates		0.85	(0.73-0.98)	Not reported	Not reported
								Men and women	5 estimates		0.88	(0.66-1.19)	Not reported	Not reported
242	Sing	Epidemiological studies of the association between tea drinking and primary liver cancer: a meta-analysis	2011	Sex	Tea	Highest vs. non/lowest consumption	Liver cancer	Male	4 studies	Relative risk	0.86	(0.77-0.95)	Not reported	P for heterogeneity = 0.2475	None
								Female	4 studies		0.54	(0.37-0.79)	Not reported	P for heterogeneity = 0.1015
243	Singh	Physical Activity Is Associated with Reduced Risk of Gastric Cancer: A Systematic Review and Meta-analysis	2014	Sex	Physical activity	Most vs. least physically active	Gastric cancer	Males	10 studies	Odds ratio	0.86	(0.75-0.99)	63	P for heterogeneity < 0.01	P difference between groups (males vs. females) = 0.27
								Females	3 studies		0.72	(0.55-0.94)	0	P for heterogeneity = 0.59
244	Sinha	Smokeless tobacco-associated cancers: A systematic review and meta-analysis of Indian studies	2016	Both interchangeably	Smokeless tobacco use	Smokeless tobacco use vs. non-use	Oral cancer	Men	13 estimates	Pooled odds ratio	5.16	(4.49-5.94)	83.5	P for heterogeneity = 0.000	P value between subgroups test of heterogeneity (men vs. women vs. both) < 0.001
								Women	8 estimates		12.03	(9.49-15.25)	82.9	P for heterogeneity = 0.000
								Both genders combined	23 estimates		5.85	(5.29-6.48)	95.5	P for heterogeneity = 0.000
					Smokeless tobacco use	Smokeless tobacco use vs. non-use	Oesophageal cancer	Men	6 estimates	Pooled odds ratio	4.51	(3.49-5.82)	15.5	P for heterogeneity = 0.315	P value between subgroups test of heterogeneity (men vs. women vs. both) < 0.001
								Women	3 estimates		1.97	(1.37-2.85)	71.7	P for heterogeneity = 0.029
								Both genders combined	12 estimates		2.76	(2.36-3.22)	37.2	P for heterogeneity = 0.094
					Smokeless tobacco use	Smokeless tobacco use vs. non-use	Pharyngeal cancer	Men	5 estimates	Pooled odds ratio	1.8	(1.43-2.27)	80.9	P for heterogeneity = 0.000	None
								Women	1 estimate		4.25	(1.68-10.74)	-	-
								Both genders combined	4 estimates		4.28	(3.40-5.38)	64.5	P for heterogeneity = 0.037
245	Sohn	Obesity and the risk of primary liver cancer: A systematic review and meta-analysis	2020	Sex	BMI	-	Liver cancer	-	-	No subgroup analysis by sex	-	-	-	-	Meta-regression with proportion of male patients: increased HR per 1% of male proportion = 1.003 (95% CI: 0.998-1.009); p = 0.258
246	Song	Alcohol intake and renal cell cancer risk: a meta-analysis	2012	Both interchangeably	Alcohol (cohort studies)	Top vs. bottom categories	Renal cell cancer	Men	3 estimates	Relative risk	0.71	(0.61-0.80)	Not reported	Not reported	Meta-regression with gender (men vs. women): p for difference = 0.78
								Women	4 estimates		0.7	(0.56-0.84)	Not reported	Not reported
247	Song	Smoking and risk of skin cancer: a prospective analysis and a meta-analysis	2012	Both interchangeably	Smoking (cohort studies only)	Ever vs. never smokers	Melanoma	Men	4 studies	Relative risk	0.73	(0.67-0.80)	57.3	P for heterogeneity = 0.071	None
								Women	3 studies		0.95	(0.85-1.05)	0	P for heterogeneity = 0.873
248	Song	Coffee consumption is not associated with the risk of gastric cancer: An updated systematic review and meta-analysis of prospective cohort studies	2022	Sex	Coffee	Highest vs. lowest category	Gastric cancer	Men	11 cohorts	Relative risk	1.06	(0.96-1.18)	36.2	P for heterogeneity = 0.11	None
								Women	10 cohorts		1.07	(0.76-1.51)	66.7	P for heterogeneity = 0
249	Song	Fish Consumption and Lung Cancer Risk: Systematic Review and Meta-Analysis	2014	Both interchangeably	Fish	Highest vs. lowest levels of consumption	Lung cancer	Male	7 studies	Summary relative risk	0.93	(0.73-1.19)	31	P for heterogeneity = 0.190	None
								Female	5 studies		0.63	(0.47-0.84)	22	P for heterogeneity = 0.278
250	Song	Red meat consumption and stomach cancer risk: a meta‑analysis	2014	Both interchangeably	Red meat	Highest vs. lowest	Stomach cancer	Men	4 comparisons	Relative risk	1.01	(0.81-1.25)	0	P for heterogeneity from Q test = 0.836	None
								Women	5 comparisons		0.88	(0.71-1.08)	0	P for heterogeneity from Q test = 0.418
					Red meat	Per 100 g/day	Stomach cancer	Men	3 comparisons	Relative risk	1.01	(0.87-1.17)	0	P for heterogeneity from Q test = 0.679	None
								Women	4 comparisons		0.86	(0.72-1.02)	0	P for heterogeneity from Q test = 0.447
251	Sun	Green tea, black tea and colorectal cancer risk: a meta-analysis of epidemiologic studies	2006	Both interchangeably	Green tea	Highest vs. non/lowest consumption	Colorectal cancer	Women	3 studies	Summary odds ratio	0.52	(0.25-1.05)	Not reported	P for heterogeneity < 0.001	P for gender difference (men vs. women) = 0.16
								Men	3 studies		0.89	(0.73-1.08)	Not reported	P for heterogeneity = 0.97
					Black tea (studies based on western populations)	Highest vs. non/lowest consumption	Colorectal cancer	Women	7 studies	Summary odds ratio	0.82	(0.70-0.95)	Not reported	P for heterogeneity = 0.13	P for gender difference (men vs. women) = 0.03
								Men	6 studies		1.15	(0.89-1.50)	Not reported	P for heterogeneity = 0.08
252	Sun	Physical Activity and Risk of Lung Cancer: A Meta-Analysis of Prospective Cohort Studies	2012	Gender	Physical activity	Medium level physical activity vs. low level physical activity	Lung cancer	Men	10 studies	Relative risk	0.87	(0.83-0.91)	37.6	Not reported	None
								Women	6 studies		0.89	(0.82-0.97)	0	Not reported
					Physical activity	High level physical activity vs. low level physical activity	Lung cancer	Men	11 studies	Relative risk	0.78	(0.73-0.83)	31.3	Not reported	None
								Women	7 studies		0.76	(0.69-0.84)	0	Not reported
253	Sun	Obesity and Risk of Bladder Cancer: A Dose-Response Meta-Analysis of 15 Cohort Studies	2015	Both interchangeably	BMI	Preobese (overweight) vs. normal weight	Bladder cancer	Men	9 studies	Relative risk	1.09	(0.99-1.20)	59	P for heterogeneity = 0.005	None
								Women	10 studies		1.07	(0.98-1.17)	27.4	P for heterogeneity = 0.168
					BMI	Obese vs. normal weight	Bladder cancer	Men	10 studies	Relative risk	1.1	(1.05-1.16)	30.9	P for heterogeneity = 0.129	None
								Women	9 studies		1.13	(1.00-1.29)	3.4	P for heterogeneity = 0.411
254	Sun	A Healthy Dietary Pattern Reduces Lung Cancer Risk: A Systematic Review and Meta-Analysis	2016	Both interchangeably	Healthy dietary pattern	Highest vs. lowest category	Lung cancer	Male	4 studies	Relative risk	0.85	(0.63-1.15)	70.7	P for heterogeneity = 0.017	None
								Female	3 studies		0.63	(0.48-0.82)	0	P for heterogeneity = 0.976
255	Tan	Body Mass Index and Risk of Gallbladder Cancer: Systematic Review and Meta-Analysis of Observational Studies	2015	Both interchangeably	BMI	Overweight vs. normal weight	Gallbladder cancer	Men	9 studies	Relative risk	1.06	(0.94-1.20)	22.5	P for heterogeneity = 0.24	None
								Women	8 studies		1.26	(1.13-1.40)	0	P for heterogeneity = 0.45
					BMI	Obese vs. normal weight	Gallbladder cancer	Men	11 studies	Relative risk	1.42	(1.21-1.66)	0	P for heterogeneity = 0.85	None
								Women	10 studies		1.67	(1.38-2.02)	45	P for heterogeneity = 0.06
256	Tang	Green tea, black tea consumption and risk of lung cancer: A meta-analysis	2009	Sex	Green tea	Highest vs. lowest/non consumption	Lung cancer	Male	6 studies	Relative risk	0.8	(0.55-1.17)	84.4	P for heterogeneity < 0.001	None
								Female	7 studies		0.91	(0.62-1.34)	54	P for heterogeneity = 0.042
					Black tea	Highest vs. lowest/non consumption	Lung cancer	Male	5 studies	Relative risk	0.72	(0.50-1.05)	56.8	P for heterogeneity = 0.055	None
								Female	5 studies		0.93	(0.59-1.45)	63.2	P for heterogeneity = 0.028
257	Tangestani	Adherence to the Dietary Approaches to Stop Hypertension (DASH) dietary pattern reduces the risk of colorectal cancer: A systematic review and meta-analysis	2020	Both interchangeably	DASH dietary pattern score	Highest vs. lowest categories	Colorectal cancer	Male	5 estimates	Relative risk	0.74	(0.68-0.80)	0	P for heterogeneity = 0.718	None
								Female	6 estimates		0.85	(0.78-0.92)	2.6	P for heterogeneity = 0.400
258	Tardon	Leisure-time physical activity and lung cancer: a meta-analysis	2005	Both interchangeably	Leisure-time physical activity	Moderate vs. low	Lung cancer	Men	7 studies	Odds ratio	0.93	(0.85-1.00)	Not reported	Not reported	None
								Women	4 studies		0.77	(0.66-0.89)	Not reported	Not reported
					Leisure-time physical activity	High vs. low	Lung cancer	Men	7 studies	Odds ratio	0.75	(0.66-0.86)	Not reported	Not reported	None
								Women	4 studies		0.62	(0.48-0.79)	Not reported	Not reported
259	Tee	Effect of bariatric surgery on oncologic outcomes: a systematic review and meta-analysis	2013	Gender	Bariatric surgery	After bariatric surgery vs. no surgical treatment	All cancer	Female	3 studies	Relative risk	0.68	(0.60-0.77)	<0.01	P for heterogeneity = 0.463	P for homogeneity for men vs. women = 0.021
								Male	2 studies		0.99	(0.74-1.32)	<0.01	P for heterogeneity = 0.930
260	Tramacere	Alcohol drinking and pancreatic cancer risk: a meta-analysis of the dose-risk relation	2010	Sex	Alcohol	Moderate alcohol drinkers (<3 drinks/day vs. non or occasional drinkers)	Pancreatic cancer	Men	12 studies	Relative risk	0.95	(0.89-1.01)	Not reported	Not reported	None
								Women	16 studies		0.89	(0.85-0.93)	Not reported	Not reported
					Alcohol	Heavy alcohol drinkers (3 or more drinks/day vs. non or occasional drinkers)	Pancreatic cancer	Men	6 studies	Relative risk	1.19	(1.05-1.33)	Not reported	Not reported	None
								Women	11 studies		1.16	(0.94-1.44)	Not reported	Not reported
					Alcohol	High alcohol drinkers (at least 5 drinks/day vs. non or occasional drinkers)	Pancreatic cancer	Men	7 studies	Relative risk	1.17	(0.99-1.38)	Not reported	Not reported	None
								Women	2 studies		0.79	(0.43-1.44)	Not reported	Not reported
					Alcohol	High alcohol drinkers (at least 7 drinks/day vs. non or occasional drinkers)	Pancreatic cancer	Men	5 studies	Relative risk	1.27	(1.03-1.56)	Not reported	Not reported	None
								Women	2 studies		0.78	(0.40-1.51)	Not reported	Not reported
261	Tramacere	A meta-analysis on alcohol drinking and gastric cancer risk	2012	Sex	Alcohol	Drinkers vs. nondrinkers	Gastric cancer	Men	31 estimates	Relative risk	1.07	(0.91-1.26)	Not reported	Not reported	P for heterogeneity (men vs. women) = 0.336
								Women	16 estimates		0.96	(0.83-1.12)	Not reported	Not reported
262	Tramacere	A meta-analysis on alcohol drinking and esophageal and gastric cardia adenocarcinoma risk	2012	Sex	Alcohol	Drinkers vs. nondrinkers	Esophageal and gastric cardia adenocarcinoma	Men	9 estimates	Relative risk	1.02	(0.69-1.49)	Not reported	Not reported	P for heterogeneity (men vs. women) = 0.454
								Women	5 estimates		0.86	(0.68-1.07)	Not reported	Not reported
263	Tramacere	Alcohol drinking and non-Hodgkin lymphoma risk: a systematic review and a meta-analysis	2012	Sex	Alcohol	Drinkers vs. nondrinkers	Non-Hodgkin lymphoma	Men	12 estimates	Relative risk	0.83	(0.75-0.92)	Not reported	Not reported	P for heterogeneity (men vs. women) = 0.670
								Women	11 estimates		0.86	(0.76-0.98)	Not reported	Not reported
264	Tse	Cruciferous Vegetables and Risk of Colorectal Neoplasms: A Systematic Review and MetaAnalysis	2014	Gender	Total cruciferous vegetable intake	Highest vs. lowest categories of intake	Colorectal cancer	Male	Not reported	Odds ratio	0.85	(0.67-1.08)	Not reported	Not reported	None
								Female	Not reported		1.09	(0.75-1.59)	Not reported	Not reported
265	Tsoi	Cigarette Smoking and the Risk of Colorectal Cancer: A Meta-analysis of Prospective Cohort Studies	2009	Gender	Cigarette smoking	Current smokers vs. never smokers	Colorectal cancer	Men	12 studies	Relative risk	1.38	(1.22-1.56)	38	P for heterogeneity = 0.09	None
								Women	13 studies		1.06	(0.95-1.19)	31	P for heterogeneity = 0.13
								Both gender	6 studies		1.17	(0.91-1.50)	63	P for heterogeneity = 0.02
					Cigarette smoking	Former smokers vs. never smokers	Colorectal cancer	Men	9 studies	Relative risk	1.23	(1.09-1.40)	43	P for heterogeneity = 0.08	None
								Women	10 studies		1.18	(1.08-1.28)	0	P for heterogeneity = 0.98
								Both gender	6 studies		1.14	(1.01-1.28)	9	P for heterogeneity = 0.36
					Cigarettes per day	<20 vs. never smokers	Colorectal cancer	Men	Not reported	Relative risk	0.93	(0.82-1.04)	Not reported	Not reported	None
								Women	Not reported		1.08	(0.98-1.24)	Not reported	Not reported
					Cigarettes per day	>=20 vs. never smokers	Colorectal cancer	Men	Not reported	Relative risk	1.37	(0.97-1.94)	Not reported	Not reported	None
								Women	Not reported		1.2	(1.01-1.42)	Not reported	Not reported
					Years of smoking	<20 vs. never smokers	Colorectal cancer	Men	Not reported	Relative risk	0.82	(0.66-1.02)	Not reported	Not reported	None
								Women	Not reported		1.01	(0.89-1.14)	Not reported	Not reported
					Years of smoking	>=20 vs. never smokers	Colorectal cancer	Men	Not reported	Relative risk	1.13	(0.96-1.34)	Not reported	Not reported	None
								Women	Not reported		1.14	(1.01-1.30)	Not reported	Not reported
					Pack-years	<30 vs. never smokers	Colorectal cancer	Men	Not reported	Relative risk	1.26	(1.09-1.46)	Not reported	Not reported	None
								Women	Not reported		1.14	(0.93-1.40)	Not reported	Not reported
					Pack-years	>=30 vs. never smokers	Colorectal cancer	Men	Not reported	Relative risk	1.34	(1.01-1.76)	Not reported	Not reported	None
								Women	Not reported		1.21	(0.94-1.56)	Not reported	Not reported
266	Turati	A meta-analysis of coffee consumption and pancreatic cancer	2012	Sex	Coffee	Highest vs. lowest categories	Pancreatic cancer	Men	19 studies	Relative risk	1	(0.83-1.19)	Not reported	Not reported	P for heterogeneity (men vs. women) = 0.312
								Women	14 studies		1.15	(0.94-1.41)	Not reported	Not reported
267	Turati	A Meta-analysis of Alcohol Drinking and Oral and Pharyngeal Cancers: Results from Subgroup Analyses	2013	Sex	Alcohol	Drinking vs. non or occasional drinking	Oral and pharyngeal cancers	Men	29 studies	Relative risk	3.12	(2.50-3.89)	90.7	P for heterogeneity <0.001	P for heterogeneity between strata (men vs. women) < 0.001
								Women	13 studies		1.52	(1.17-1.98)	74.2	P for heterogeneity <0.001
					Alcohol	Heavy drinking (>=4 drinks per day) vs. non or occasional drinking	Oral and pharyngeal cancers	Men	22 studies	Relative risk	5.49	(4.36-6.92)	79.7	P for heterogeneity <0.001	P for heterogeneity between strata (men vs. women) = 0.878
								Women	3 studies		5.69	(3.74-8.66)	0	P for heterogeneity = 0.395
					Alcohol	Moderate drinking (1-2 drinks per day) vs. non or occasional drinking	Oral and pharyngeal cancers	Men	Not reported	Relative risk	1.28	(1.08-1.51)	Not reported	Not reported	None
								Women	Not reported		1.17	(0.92-1.49)	Not reported	Not reported
					Alcohol	Dose-response	Oral and pharyngeal cancers	Men	Not reported	Relative risk	1.35 for 12 g, 1.84 for 25 g, 3.23 for 50 g, 5.39 for 75 g, 8.55 for 100 g of ethanol/day	(1.25–1.45) for 12 g, (1.60–2.12) for 25 g, (2.53–4.12) for 50 g, (3.93–7.39) for 75 g, (5.87–12.45) for 100 g	Not reported	Not reported	None
								Women	Not reported		1.09 for 12 g, 1.40 for 25 g, 3.31 for 50 g of ethanol/day (data on heavier alcohol doses were not available from the original studies)	(1.05–1.13) for 12 g, (1.25–1.58) for 25 g, (2.65–4.15) for 50 g	Not reported	Not reported
268	Turati	A meta-analysis of body mass index and esophageal and gastric cardia adenocarcinoma	2013	Sex	BMI	BMI 25-30 vs. normal weight	Esophageal and gastric cardia adenocarcinoma	Men	10 estimates	Relative risk	2.13	(1.63-2.78)	Not reported	Not reported	P for heterogeneity between strata (men vs. women) = 0.42
								Women	8 estimates		1.59	(1.20-2.09)	Not reported	Not reported
					BMI	BMI 30+ vs. normal weight	Esophageal and gastric cardia adenocarcinoma	Men	5 estimates	Relative risk	2.17	(1.56-3.01)	Not reported	Not reported	P for heterogeneity between strata (men vs. women) = 0.65
								Women	5 estimates		2.28	(1.64-3.18)	Not reported	Not reported
					BMI	Increment of 5kg/m2	Esophageal and gastric cardia adenocarcinoma	Men	10 estimates	Relative risk	1.13	(1.09-1.17)	Not reported	Not reported	None
								Women	9 estimates		1.08	(0.97-1.20)	Not reported	Not reported
269	Turati	Alcohol and liver cancer: a systematic review and meta-analysis of prospective studies	2014	Both interchangeably	Alcohol	Moderate drinking (<3 drinks per day) vs. non-drinking	Liver cancer	Males	10 studies	Relative risk	0.9	(0.76-1.07)	72.9	P for heterogeneity <0.001	None
								Females	5 studies		0.89	(0.71-1.12)	10.9	P for heterogeneity = 0.344
270	Turati	Colorectal cancer and adenomatous polyps in relation to allium vegetables intake: A meta-analysis of observational studies	2014	Both interchangeably	Garlic	Highest vs. lowest category of intake	Colorectal cancer	F	6 studies	Summary relative risk	0.76	(0.55-1.03)	74.5	P for heterogeneity = 0.001	None
								M	4 studies		0.89	(0.73-1.08)	31.4	P for heterogeneity = 0.224
					Onion	Highest vs. lowest category of intake	Colorectal cancer	F	5 studies	Summary relative risk	0.82	(0.52-1.29)	74.4	P for heterogeneity = 0.002	None
								M	5 studies		0.84	(0.68-1.03)	0	P for heterogeneity = 0.793
271	Tzelves	Association of obesity and other anthropometric characteristics with bladder cancer risk: a systematic review and metaanalysis of longitudinal cohort studies	2021	Sex	BMI	Overweight vs. normal weight	Bladder cancer	Men	17 study arms	Relative risk	1.12	(1.04-1.21)	64.8	P for heterogeneity <0.001	None
								Women	16 study arms		1.06	(0.96-1.17)	18	P for heterogeneity = 0.248
					BMI	Obese vs. normal weight	Bladder cancer	Men	19 study arms	Relative risk	1.14	(1.06-1.22)	40.9	P for heterogeneity = 0.033	None
								Women	15 study arms		1.19	(1.02-1.38)	40.6	P for heterogeneity = 0.051
					Waist circumference	Highest vs. lowest	Bladder cancer	Men	3 study arms	Relative risk	1.18	(1.09-1.26)	0	P for heterogeneity = 0.597	None
								Women	2 study arms		1.13	(0.86-1.48)	49.5	P for heterogeneity = 0.160
272	Van Hemelrijck	Secondhand Smoking, 4-Aminobiphenyl, and Bladder Cancer: Two Meta-analyses	2009	Gender	Secondhand smoke	With vs. without exposure	Bladder cancer	Men	Not reported	Relative risk	0.96	(0.79-1.17)	Not reported	Not reported	None
								Women	Not reported		1.06	(0.87-1.28)	Not reported	Not reported
273	van Osch	Quantified relations between exposure to tobacco smoking and bladder cancer risk: a meta-analysis of 89 observational studies	2016	Both interchangeably	Smoking	Former vs. non-smoker	Bladder cancer	Male	10 studies	Summary odds ratio	1.92	(1.57-2.27)	Not reported	Not reported	None
								Female	9 studies		2.04	(1.66-2.42)	Not reported	Not reported
					Smoking	Current vs. non-smoker	Bladder cancer	Male	11 studies	Summary odds ratio	3.44	(2.67-4.22)	Not reported	Not reported	None
								Female	10 studies		3.56	(2.76-4.36)	Not reported	Not reported
274	van Osch	A Stratified Meta-Analysis of the Association between Exposure to Environmental Tobacco Smoke during Childhood and Adulthood and Urothelial Bladder Cancer Risk	2018	Gender	Environmental tobacco smoke	Exposed to environmental tobacco smoke during childhood vs. never exposed to environmental tobacco smoke	Urothelial bladder cancer	Males	3 estimates	Summary odds ratio	0.86	(0.55-1.18)	0	P for heterogeneity = 0.561	None
								Females	3 estimates		1.04	(0.30-1.78)	28.2	P for heterogeneity = 0.248
					Environmental tobacco smoke	Exposed to environmental tobacco smoke during adulthood at work at vs. never exposed to environmental tobacco smoke	Urothelial bladder cancer	Males	5 estimates	Summary odds ratio	0.69	(0.40-0.99)	28.3	P for heterogeneity = 0.233	None
								Females	5 estimates		1.22	(0.70-1.73)	0	P for heterogeneity = 0.644
					Environmental tobacco smoke	Exposed to environmental tobacco smoke during adulthood at home at vs. never exposed to environmental tobacco smoke	Urothelial bladder cancer	Males	8 estimates	Summary odds ratio	0.88	(0.67-1.10)	0	P for heterogeneity = 0.556	None
								Females	8 estimates		0.94	(0.68-1.20)	0	P for heterogeneity = 0.853
275	Vartolomei	Impact of alcohol consumption on the risk of developing bladder cancer: a systematic review and meta‑analysis	2019	Gender	Alcohol	Heavy consumption vs. non-drinkers	Bladder cancer	Male	5 studies	Risk ratio	1.27	(0.90-1.79)	64.5	P for heterogeneity = 0.024	None
								Female	3 studies		0.87	(0.69-1.09)	0	P for heterogeneity = 0.847
276	Vollset	Effects of folic acid supplementation on overall and site-specifi c cancer incidence during the randomised trials: meta-analyses of data on 50 000 individuals	2013	Sex	Folic acid supplements	Folic acid supplements vs. placebo	All cancer	Males	Not reported	Rate ratio	1.06	(0.96-1.17)	Not reported	Not reported	P for heterogeneity (males vs. females) = 0.95
								Females	Not reported		1.05	(0.90-1.24)	Not reported	Not reported
277	Wakai	Tobacco Smoking and Lung Cancer Risk: An Evaluation Based on a Systematic Review of Epidemiological Evidence Among the Japanese Population	2006	Both interchangeably	Smoking	Current vs. never smokers	Lung cancer	Men	14 studies	Relative risk	4.39	(3.92-4.92)	Not reported	P for heterogeneity = 0.170	None
								Women	9 studies		2.79	(2.44-3.20)	Not reported	P for heterogeneity = 0.139
278	Wallin	Body mass index and risk of multiple myeloma: A meta-analysis of prospective studies	2011	Sex	BMI	Per increment of 5 kg/m2	Multiple myeloma	Men	8 studies	Relative risk	1.15	(1.05-1.25)	Not reported	P for heterogeneity = 0.29	None
								Women	10 studies		1.1	(1.05-1.15)	Not reported	P for heterogeneity = 0.45
279	Wang	Body mass index and risk of renal cell cancer: A dose-response meta-analysis of published cohort studies	2014	Sex	BMI	Preobesity (25.00–29.99 kg/m2) vs. normal weight (18.50–24.99 kg/m2)	Renal cell cancer	Men	12 studies	Relative risk	1.22	(1.17-1.28)	53.2	Not reported	None
								Women	14 studies		1.38	(1.29-1.47)	0	Not reported
								Combined	3 studies		1.37	(1.15-1.63)	28.9	Not reported
					BMI	Obesity (>=30 kg/m2) vs. normal weight (18.50–24.99 kg/m2)	Renal cell cancer	Men	10 studies	Relative risk	1.63	(1.50-1.77)	17.2	Not reported	None
								Women	11 studies		1.95	(1.81-2.10)	34.9	Not reported
								Combined	3 studies		1.28	(1.00-1.63)	0	Not reported
					BMI	For each 1 kg/m2 increase	Renal cell cancer	Men	Not reported	Relative risk	1.04	(1.03-1.05)	Not reported	Not reported	None
								Women	Not reported		1.05	(1.04-1.06)	Not reported	Not reported
280	Wang	Citrus fruit intake and lung cancer risk: A meta-analysis of observational studies	2021	Both interchangeably	Citrus intake	Highest vs. lowest levels of consumption	Lung cancer	Male	3 estimates	Odds ratio	0.96	(0.83-1.10)	50.2	P for heterogeneity = 0.134	None
								Female	6 estimates		0.85	(0.77-0.93)	11.4	P for heterogeneity = 0.343
281	Wang	Associations of body mass index with cancer incidence among populations, genders, and menopausal status: A systematic review and meta-analysis	2016	Both interchangeably	BMI	Per 5 kg/m2 increase	Liver cancer	Male	7 estimates	Risk ratio	1.21	(1.06-1.39)	83.9	P for heterogeneity <0.0001	None
								Female	3 estimates		1.2	(1.16-1.24)	0	P for heterogeneity = 0.940
					BMI	Per 5 kg/m2 increase	Colorectal cancer	Male	23 estimates	Risk ratio	1.13	(1.10-1.17)	72.3	P for heterogeneity <0.0001	Meta-regression with sex (male (reference) vs. female): relative RR = 0.95 (0.91-0.99); unadjusted p-value = 0.011; adjusted p-value = 0.025
								Female	20 estimates		1.06	(1.03-1.09)	50.4	P for heterogeneity = 0.005
					BMI	Per 5 kg/m2 increase	Kidney cancer	Male	11 estimates	Risk ratio	1.18	(1.06-1.31)	95.7	P for heterogeneity <0.0001	Meta-regression with sex (male (reference) vs. female): relative RR = 1.02 (0.92-1.14); unadjusted p-value = 0.654; adjusted p-value = 0.555
								Female	16 estimates		1.21	(1.08-1.36)	98.8	P for heterogeneity <0.0001
					BMI	Per 5 kg/m2 increase	Thyroid cancer	Male	8 estimates	Risk ratio	1.16	(1.04-1.28)	77.5	P for heterogeneity <0.0001	Meta-regression with sex (male (reference) vs. female): relative RR = 0.96 (0.89-1.05); unadjusted p-value = 0.682; adjusted p-value = 0.403
								Female	11 estimates		1.09	(1.06-1.12)	0	P for heterogeneity = 0.728
					BMI	Per 5 kg/m2 increase	Esophagus and gastric cancer	Male	13 estimates	Risk ratio	1.11	(1.03-1.19)	86.1	P for heterogeneity <0.0001	Meta-regression with sex (male (reference) vs. female): relative RR = 0.97 (0.86-1.08); unadjusted p-value = 0.537; adjusted p-value = 0.581
								Female	10 estimates		1.07	(1.00-1.14)	48.7	P for heterogeneity = 0.041
					BMI	Per 5 kg/m2 increase	Pancreas cancer	Male	16 estimates	Risk ratio	1.1	(1.01-1.19)	69.9	P for heterogeneity <0.0001	Meta-regression with sex (male (reference) vs. female): relative RR = 0.98 (0.87-1.10); unadjusted p-value = 0.735; adjusted p-value = 0.376
								Female	18 estimates		1.08	(1.02-1.13)	47.1	P for heterogeneity = 0.014
					BMI	Per 5 kg/m2 increase	Lung cancer	Male	12 estimates	Risk ratio	0.86	(0.82-0.90)	48.4	P for heterogeneity = 0.03	Meta-regression with sex (male (reference) vs. female): relative RR = 1.07 (0.98-1.17); unadjusted p-value = 0.105; adjusted p-value = 0.29
								Female	10 estimates		0.92	(0.86-0.98)	75.8	P for heterogeneity <0.0001
282	Wang	Tea consumption and lung cancer risk: A meta-analysis of case–control and cohort studies	2014	Sex	Tea	Not reported	Lung cancer	Male	11 studies	Relative risk	0.88	(0.72-1.07)	79.1	P for heterogeneity < 0.001	None
								Female	14 studies		0.76	(0.62-0.93)	78.6	P for heterogeneity < 0.001
283	Wang	The effect of fruit and vegetable intake on the development of lung cancer: a meta-analysis of 32 publications and 20 414 cases	2015	Sex	Vegetables	Highest vs. lowest level	Lung cancer	Male	10 studies	Relative risk	0.85	(0.67-1.07)	65.3	P for heterogeneity = 0.002	None
								Female	10 studies		0.66	(0.52-0.84)	68.4	P for heterogeneity = 0.001
					Fruits	Highest vs. lowest level	Lung cancer	Male	10 studies	Relative risk	0.86	(0.75-0.98)	15.9	P for heterogeneity = 0.297	None
								Female	10 studies		0.72	(0.57-0.91)	64.7	P for heterogeneity = 0.002
284	Wang	Alcohol drinking and gastric cancer risk: a meta-analysis of observational studies	2017	Sex	Alcohol	High vs. low intake	Gastric cancer	Male	34 studies	Relative risk	1.21	(1.06-1.37)	68.2	P for heterogeneity < 0.001	P difference (male vs. female) = 0.945
								Female	12 studies		1.18	(0.95-1.47)	26.2	P for heterogeneity = 0.187
285	Wang	Smoking Cessation and Risk of Esophageal Cancer by Histological Type: Systematic Review and Meta-analysis	2017	Both interchangeably	Smoking	Former smokers vs. nonsmokers	Esophageal squamous cell carcinoma	Men	10 studies	Risk ratio	2	(1.43-2.80)	57.2	P for heterogeneity = 0.01	Meta-regression with sex (men vs. women vs. unspecified): p for heterogeneity = 0.08 (sex explained 11.0% of heterogeneity)
								Women	6 studies		1.34	(0.71-2.53)	69.1	P for heterogeneity = 0.006
								Unspecified sex	29 studies		2.26	(1.86-2.76)	66.9	P for heterogeneity < 0.001
					Smoking	Current smokers vs. nonsmokers	Esophageal squamous cell carcinoma	Men	10 studies	Risk ratio	3.77	(2.29-6.20)	85.7	P for heterogeneity < 0.001	None
								Women	6 studies		3.85	(2.20-6.74)	72.2	P for heterogeneity = 0.003
								Unspecified sex	29 studies		3.94	(3.12-4.99)	84	P for heterogeneity < 0.001
					Smoking	Former smokers vs. nonsmokers	Esophageal adenocarcinoma	Men	4 studies	Risk ratio	1.59	(0.96-2.64)	71.3	P for heterogeneity = 0.02	None
								Women	4 studies		1.36	(0.90-2.07)	0	P for heterogeneity = 0.58
								Unspecified sex	16 studies		1.65	(1.46-1.86)	5.5	P for heterogeneity = 0.39
					Smoking	Current smokers vs. nonsmokers	Esophageal adenocarcinoma	Men	4 studies	Risk ratio	2.12	(1.46-3.07)	58.8	P for heterogeneity = 0.06	None
								Women	4 studies		2.15	(1.27-3.65)	9.9	P for heterogeneity = 0.34
								Unspecified sex	16 studies		2.37	(2.03-2.77)	34.8	P for heterogeneity = 0.07
286	Wang	Consumption of fruit, but not vegetables, may reduce risk of gastric cancer: Results from a meta-analysis of cohort studies	2014	Sex	Vegetables	High vs. low	Gastric cancer	Men	10 reports	Summary relative risk	0.94	(0.84-1.05)	0	P for heterogeneity = 0.631	Meta-regression with sex (men vs. women): p-value = 0.191
								Women	6 reports		1.07	(0.91-1.25)	0	P for heterogeneity = 0.475
					Fruit	High vs. low	Gastric cancer	Men	11 reports	Summary relative risk	0.94	(0.83-1.07)	20.1	P for heterogeneity = 0.252	Meta-regression with sex (men vs. women): p-value = 0.823
								Women	7 reports		0.97	(0.76-1.24)	54.2	P for heterogeneity = 0.041
287	Wang	A Meta-Analysis of Tea Consumption and the Risk of Bladder Cancer	2013	Gender	Tea	Highest vs. lowest level of consumption	Bladder cancer	Males	5 studies	Odds ratio	0.964	(0.823-1.129)	0	P for heterogeneity = 0.515	None
								Females	5 studies		1.118	(0.699-1.788)	64.7	P for heterogeneity = 0.023
288	Wang	A meta-analysis of alcohol consumption and thyroid cancer risk	2016	Gender	Alcohol	Drinkers vs. nondrinkers	Thyroid cancer	Women	13 studies	Relative risk	0.81	(0.74-0.89)	Not reported	P for heterogeneity = 0.886	P for heterogeneity between subgroups (women, men, women & men) = 0.256. Also, meta-regression with gender (women vs. men vs. women & men): p>0.10
								Men	5 studies		0.77	(0.58-1.02)	Not reported	P for heterogeneity = 0.599
								Women and men	13 studies		0.77	(0.64-0.94)	Not reported	P for heterogeneity = 0.000
289	Wang	Fruit and vegetable consumption and risk of lung cancer: a dose-response meta-analysis of prospective cohort studies	2015	Sex	Fruit and vegetable	Highest vs. lowest consumption	Lung cancer	Men	6 results	Relative risk	0.87	(0.80-0.95)	34	Not reported	Meta-regression with sex (men vs. women): p = 0.52
								Women	4 results		0.9	(0.83-0.99)	20.8	Not reported
					Fruit	Highest vs. lowest consumption	Lung cancer	Men	12 results	Relative risk	0.83	(0.77-0.89)	0	Not reported	Meta-regression with sex (men vs. women): p = 0.29
								Women	7 results		0.9	(0.83-0.99)	0	Not reported
					Vegetable	Highest vs. lowest consumption	Lung cancer	Men	14 results	Relative risk	0.9	(0.84-0.95)	0	Not reported	Meta-regression with sex (men vs. women): p = 0.71
								Women	10 results		0.88	(0.77-1.02)	52	Not reported
290	Wang	Association between alcohol intake and the risk of pancreatic cancer: a dose–response meta-analysis of cohort studies	2016	Sex	Alcohol	Low vs. lowest intake	Pancreatic cancer	Men	9 estimates	Risk ratio	0.98	(0.84-1.15)	21.2	P for heterogeneity = 0.255	None
								Women	12 estimates		0.97	(0.87-1.09)	0	P for heterogeneity = 0.608
					Alcohol	Moderate vs. lowest intake	Pancreatic cancer	Men	11 estimates	Risk ratio	0.93	(0.80-1.09)	0	P for heterogeneity = 0.679	None
								Women	14 estimates		0.93	(0.83-1.04)	0	P for heterogeneity = 0.528
					Alcohol	Heavy vs. lowest intake	Pancreatic cancer	Men	11 estimates	Risk ratio	1.18	(1.00-1.39)	12.9	P for heterogeneity = 0.321	None
								Women	10 estimates		1.07	(0.96-1.19)	0	P for heterogeneity = 0.642
					Alcohol	Total vs. lowest intake	Pancreatic cancer	Men	12 estimates	Risk ratio	1.03	(0.91-1.17)	48.7	P for heterogeneity = 0.029	None
								Women	15 estimates		0.99	(0.93-1.06)	0	P for heterogeneity = 0.673
					Beer	Light vs. lowest intake	Pancreatic cancer	Men	Not reported	Risk ratio	1.06	(0.84-1.34)	Not reported	Not reported	None
								Women	Not reported		1	(0.76-1.30)	Not reported	Not reported
					Beer	Moderate vs. lowest intake	Pancreatic cancer	Men	Not reported	Risk ratio	1.14	(0.94-1.39)	Not reported	Not reported	None
								Women	Not reported		0.94	(0.56-1.57)	Not reported	Not reported
					Wine	Light vs. lowest intake	Pancreatic cancer	Men	Not reported	Risk ratio	1	(0.85-1.18)	Not reported	Not reported	None
								Women	Not reported		1	(0.86-1.15)	Not reported	Not reported
					Wine	Moderate vs. lowest intake	Pancreatic cancer	Men	Not reported	Risk ratio	1	(0.84-1.18)	Not reported	Not reported	None
								Women	Not reported		0.95	(0.74-1.23)	Not reported	Not reported
					Liquor	Light vs. lowest intake	Pancreatic cancer	Men	Not reported	Risk ratio	0.97	(0.73-1.28)	Not reported	Not reported	None
								Women	Not reported		1.06	(0.90-1.26)	Not reported	Not reported
					Liquor	Moderate vs. lowest intake	Pancreatic cancer	Men	Not reported	Risk ratio	1.01	(0.84-1.18)	Not reported	Not reported	None
								Women	Not reported		1.08	(0.90-1.31)	Not reported	Not reported
					Liquor	Heavy vs. lowest intake	Pancreatic cancer	Men	Not reported	Risk ratio	1.66	(1.24-2.23)	Not reported	Not reported	None
								Women	Not reported		1.46	(0.80-2.67)	Not reported	Not reported
291	Wang	The Association between Exposure to Second-Hand Smoke and Disease in the Chinese Population: A Systematic Review and Meta-Analysis	2023	Both interchangeably	Secondhand smoke	Exposed vs. unexposed	Lung cancer	Women	12 observations	Pooled odds ratio	1.65	(1.22-2.24)	71.1	P for heterogeneity < 0.001	None
								Men	2 observations		1.12	(0.77-1.63)	0	P for heterogeneity = 0.843
								Both	5 observations		2.76	(1.28-5.96)	92.5	P for heterogeneity < 0.001
292	Wang	Body Mass Index and Risk of Primary Liver Cancer: A Meta-Analysis of Prospective Studies	2012	Both interchangeably	BMI	Per 5 kg/m2	Liver cancer	Male	11 studies	Summary relative risk	1.26	(1.11-1.44)	79.1	P for heterogeneity < 0.001	P difference (men vs. women) = 0.414
								Female	5 studies		1.18	(1.08-1.29)	0	P for heterogeneity = 0.843
293	Wei	Tea drinking and risk of pancreatic cancer	2014	Both interchangeably	Tea	High vs. non/almost never consumption	Pancreatic cancer	Male	6 studies	Odds ratio	0.99	(0.77-1.28)	11.1	P for heterogeneity = 0.344	None
								Female	7 studies		1.01	(0.79-1.29)	0	P for heterogeneity = 0.648
294	Weitkunat	Meta-analysis of the relation between European and American smokeless tobacco and oral cancer	2007	Both interchangeably	Smokeless tobacco	Users vs. non-users	Oral cancer	Female	4 estimates	Odds ratio/relative risk	2.51	(1.73-3.64)	71.5	P for heterogeneity = 0.0610	P for heterogeneity between levels = 0.0010 (female vs. male vs. both)
								Male	7 estimates		1.15	(0.97-1.37)	16.4	P for heterogeneity = 0.2925
								Both	3 estimates		1.19	(0.66-2.15)	0	P for heterogeneity = 0.7573
295	Wilson	Systematic Review and Meta-Analysis of the Impact of Bariatric Surgery on Future Cancer Risk	2023	Both interchangeably	Bariatric surgery	Bariatric surgery vs. no surgery	Colorectal cancer	Males	5 studies	Relative risk	0.65	(0.43-0.96)	74	P for heterogeneity = 0.004	None
								Females	5 studies		0.75	(0.49-1.13)	88	P for heterogeneity < 0.00001
296	Wolin	Physical activity and colon cancer prevention: a meta-analysis	2009	Both interchangeably	Physical activity	Most vs. least active	Colon cancer	Men	Not reported	Relative risk	0.76	(0.71-0.82)	Not reported	Not reported	None
								Women	Not reported		0.79	(0.71-0.88)	Not reported	Not reported
297	Wu	Dietary Salt Intake and Gastric Cancer Risk: A Systematic Review and Meta-Analysis	2021	Gender	Salted fish	High vs. low	Gastric cancer	Men	Not reported	Risk ratio	1.14	(0.86-1.50)	28.6	P for heterogeneity = 0.221	P for interaction test (men vs. women) = 0.248; ratio between subgroups is 1.28 (0.84-1.95)
								Women	Not reported		0.89	(0.65-1.22)	0	P for heterogeneity = 0.641
					Salted fish	Moderate vs. low	Gastric cancer	Men	Not reported	Risk ratio	0.99	(0.78-1.24)	0	P for heterogeneity = 0.508	P for interaction test (men vs. women) = 0.035; ratio between subgroups is 1.52 (1.03-2.25)
								Women	Not reported		0.65	(0.48-0.90)	0	P for heterogeneity = 0.990
					Processed meat	High vs. low	Gastric cancer	Men	Not reported	Risk ratio	1.25	(0.82-1.90)	53.6	P for heterogeneity = 0.091	P for interaction test (men vs. women) = 0.974; ratio between subgroups is 1.01 (0.62-1.64)
								Women	Not reported		1.24	(0.97-1.59)	21.3	P for heterogeneity = 0.283
					Processed meat	Moderate vs. low	Gastric cancer	Men	Not reported	Risk ratio	1.02	(0.86-1.21)	0	P for heterogeneity = 0.777	P for interaction test (men vs. women) = 0.667; ratio between subgroups is 0.93 (0.66-1.31)
								Women	Not reported		1.1	(0.82-1.49)	33.8	P for heterogeneity = 0.209
298	Wu	Cruciferous vegetable consumption and gastric cancer risk: A meta-analysis of epidemiological studies	2013	Gender	Cruciferous vegetables	Highest vs. lowest intake	Gastric cancer	Male	4 studies	Summary relative risk	0.78	(0.64-0.96)	1	P for heterogeneity = 0.387	Meta-regression with sex (male vs. female): p for heterogeneity between subgroups = 0.787
								Female	4 studies		0.82	(0.66-1.00)	0	P for heterogeneity = 0.673
299	Wu	Cruciferous vegetables intake and the risk of colorectal cancer: a meta-analysis of observational studies	2013	Gender	Cruciferous vegetables	Highest vs. lowest intake	Colorectal cancer	Male	16 studies	Summary relative risk	0.8	(0.69-0.93)	72.6	P for heterogeneity < 0.001	Meta-regression with sex (male vs. female): p for heterogeneity between subgroups = 0.546
								Female	16 studies		0.87	(0.77-0.98)	48.7	P for heterogeneity = 0.015
300	Wu	Consumption of fruit and vegetables reduces risk of pancreatic cancer: evidence from epidemiological studies	2016	Sex	Fruit	Highest vs. lowest intake	Pancreatic cancer	Male	6 studies	Summary relative risk	0.81	(0.68-0.96)	0	P for heterogeneity = 0.597	Meta-regression with sex (male vs. female): p for heterogeneity between subgroups = 0.68
								Female	6 studies		0.77	(0.64-0.92)	23.4	P for heterogeneity = 0.258
					Vegetables	Highest vs. lowest intake	Pancreatic cancer	Male	6 studies	Summary relative risk	0.8	(0.67-0.95)	0	P for heterogeneity = 0.571	Meta-regression with sex (male vs. female): p for heterogeneity between subgroups = 0.76
								Female	6 studies		0.78	(0.58-1.05)	52.2	P for heterogeneity = 0.063
301	Wu	The association of tea consumption with bladder cancer risk: a meta-analysis	2013	Sex	Overall tea intake	Highest vs. lowest consumption	Bladder cancer	Men	3 studies	Pooled relative risk	1.34	(0.62-2.88)	Not reported	Not reported	P-value for interaction or moderation effect between the stratified factor and tea consumption = 0.03
								Women	3 studies		0.93	(0.56-1.53)	Not reported	Not reported	P-value for interaction or moderation effect between the stratified factor and tea consumption = 0.98
					Black tea intake	Highest vs. lowest consumption	Bladder cancer	Men	4 studies	Pooled relative risk	0.91	(0.71-1.18)	Not reported	Not reported	P-value for interaction or moderation effect between the stratified factor and tea consumption = 0.48
								Women	3 studies		0.61	(0.38-0.98)	Not reported	Not reported	P-value for interaction or moderation effect between the stratified factor and tea consumption = 0.88
302	Wu	Coffee consumption and bladder cancer: a meta-analysis of observational studies	2015	Gender	Coffee	Highest vs. lowest intake	Bladder cancer	Male	13 estimates	Odds ratio	1.29	(1.09-1.46)	35.7	P for heterogeneity = 0.097	None
								Female	12 estimates		1.15	(0.75-1.75)	69.1	P for heterogeneity < 0.001
								Both	17 estimates		1.35	(1.20-1.51)	10.6	P for heterogeneity = 0.330
303	Xenou	Consumption of Fruits, Vegetables and Bladder Cancer Risk: A Systematic Review and MetaAnalysis of Prospective Cohort Studies	2022	Both interchangeably	Vegetables	Highest vs. lowest consumption	Bladder cancer	Males	6 studies	Relative risk	0.94	(0.84-1.06)	0	P for heterogeneity = 0.559	None
								Females	4 studies		0.86	(0.58-1.28)	63.9	P for heterogeneity = 0.021
[truncated: 440 more rows]
