# Supplementary material for: Sex/gender differences in the association between behavioural factors and cancers: an umbrella review of systematic reviews with quantitative synthesis
Source: Biol Sex Differ. 2025 Nov 23;16:109. doi: 10.1186/s13293-025-00793-6 (PMC12751745; doi:10.1186/s13293-025-00793-6)
Supplement: Supplementary file 7 — Supplementary Material 7 [file 13293_2025_793_MOESM7_ESM.xlsx]

## Sheet: AMSTAR2
	Study authors	Manuscript title	Year of publication	1. Did the research questions and inclusion criteria for the review include the components of PICO?	2. Did the report of the review contain an explicit statement that the review methods were established prior to the conduct of the review and did the report justify any significant deviations from the protocol?	3. Did the review authors explain their selection of the study designs for inclusion in the review?	4. Did the review authors use a comprehensive literature search strategy?	5. Did the review authors perform study selection in duplicate?	6. Did the authors perform data extraction in duplicate?	7. Did the review authors provide a list of excluded studies and justify the exclusions?	8. Did the review authors describe the included studies in adequate detail?	9. Did the review authors use a satisfactory technique for assessing the risk of bias in individual studies that were included in the review?	10. Did the review authors report on the sources of funding for the studies included in the review?	11. If meta-analysis was performed did the review authors use appropriate methods for statistical combination of results?	12. If meta-analysis was performed, did the review authors assess the potential impact of RoB in individual studies on the results of the meta-analysis or other evidence synthesis?	13. Did the review authors account for RoB in individual studies when interpreting/discussing the results of the review?	14. Did the review authors provide a satisfactory explanation for, and discussion of, any heterogeneity observed in the results of the review?	15. If they performed quantitative synthesis did the review authors carry out an adequate investigation of publication bias (small study bias) and discuss its likely impact on the results of the review?	16. Did the review authors report any potential sources of conflict of interest, including any funding they received for conducting the review?	Overall assessment
1	Abar	Body size and obesity during adulthood, and risk of lympho-haematopoietic cancers: an update of the WCRF-AICR systematic review of published prospective studies	2019	No	Yes	No	No	No	No	No	Yes	No	No	Yes	No	Yes	Yes	No	Yes	Critically low
2	Abioye	Physical activity and risk of gastric cancer: a meta-analysis of observational studies	2015	No	No	No	Partial yes	Yes	No	No	Partial yes	No	No	Yes	Yes	No	Yes	No	Yes	Critically low
3	Akter	Coffee drinking and colorectal cancer risk: an evaluation based on a systematic review and meta-analysis among the Japanese population	2016	Yes	No	No	No	No	No	No	Partial yes	No	No	No	Yes	Yes	No	No	Yes	Critically low
4	Alexander	Processed meat and colorectal cancer: a quantitative review of prospective epidemiologic studies	2010	No	No	No	No	No	No	No	Partial yes	No	No	Yes	No	No	Yes	Yes	Yes	Critically low
5	Alexander	Red Meat and Colorectal Cancer: A Quantitative Update on the State of the Epidemiologic Science	2015	No	No	No	No	No	No	No	Partial yes	No	No	Yes	No	Yes	Yes	Yes	Yes	Critically low
6	Ali Mohsenpour	Adherence to Dietary Approaches to Stop Hypertension (DASH)-Style Diet and the Risk of Cancer: A Systematic Review and Meta-Analysis of Cohort Studies	2019	Yes	Yes	Yes	Partial yes	No	Yes	Yes	Yes	Yes	Yes	Yes	No	No	Yes	Yes	Yes	Low
7	Ansary Moghaddam	Obesity and Risk of Colorectal Cancer: A Meta-analysis of 31 Studies with 70,000 Events	2007	No	No	No	Partial yes	No	Yes	No	No	No	No	Yes	No	No	No	Yes	No	Critically low
8	Ansary-Moghaddam	Risk of Upper Aerodigestive Tract Cancer Associated with Smoking with and without Concurrent Alcohol Consumption	2009	No	No	No	Partial yes	No	No	No	No	No	No	Yes	No	No	Yes	Yes	Yes	Critically low
9	Asthana	Association of Smokeless Tobacco Use and Oral Cancer: A Systematic Global Review and Meta-Analysis	2019	No	No	No	No	Yes	Yes	No	Yes	No	No	Yes	No	No	No	Yes	Yes	Critically low
10	Aune	Fruit and vegetable intake and the risk of cardiovascular disease, total cancer and all-cause mortality—a systematic review and dose-response meta-analysis of prospective studies	2017	No	No	No	Partial yes	No	No	Yes	Yes	Yes	No	Yes	Yes	No	Yes	Yes	Yes	Critically low
11	Bagnardi	Alcohol consumption and lung cancer risk in never smokers: a meta-analysis	2011	Yes	No	No	No	Yes	No	No	Partial yes	No	No	Yes	No	No	Yes	No	Yes	Critically low
12	Bagnardi	Light alcohol drinking and cancer: a meta-analysis	2013	No	No	No	No	No	No	No	No	No	No	Yes	No	No	Yes	No	Yes	Critically low
13	Bagnardi	Alcohol consumption and site-specific cancer risk: a comprehensive dose–response meta-analysis	2015	No	No	No	No	No	No	No	No	No	No	Yes	No	No	Yes	No	Yes	Critically low
14	Bahrami	Adherence to the Mediterranean diet and the risk of lung cancer: a systematic review and dose-response meta-analysis of observational studies	2022	Yes	Yes	No	No	Yes	Yes	Yes	Partial yes	Yes	No	Yes	No	Yes	Yes	No	Yes	Critically low
15	Bao	Physical Activity and Pancreatic Cancer Risk: A Systematic Review	2008	No	No	No	No	No	No	No	Partial yes	No	No	Yes	No	Yes	No	No	Yes	Critically low
16	Bardia	Efficacy of antioxidant supplementation in reducing primary cancer incidence and mortality: systematic review and meta-analysis	2008	No	No	No	Partial yes	Yes	Yes	Yes	Partial yes	Partial yes	No	Yes	Yes	No	No	No	No	Critically low
17	Baumeister	Physical Activity and the Risk of Liver Cancer: A Systematic Review and Meta-Analysis of Prospective Studies and a Bias Analysis	2019	Yes	No	No	Partial yes	Yes	Yes	Yes	No	Yes	No	Yes	Yes	No	Yes	No	Yes	Critically low
18	Behrens	The association between physical activity and renal cancer: systematic review and meta-analysis	2013	No	No	No	No	Yes	No	Yes	Partial yes	Yes	No	Yes	Yes	Yes	No	No	No	Critically low
19	Behrens	The association between physical activity and gastroesophageal cancer: systematic review and meta-analysis	2014	No	No	No	No	No	No	Yes	Partial yes	Yes	No	Yes	Yes	No	Yes	No	No	Critically low
20	Behrens	Physical activity and risk of pancreatic cancer: a systematic review and meta-analysis	2015	No	No	No	Partial yes	No	No	Yes	Partial yes	Yes	No	Yes	Yes	Yes	No	No	No	Critically low
21	Behrens	Physical activity, cardiorespiratory fitness and risk of cutaneous malignant melanoma: Systematic review and meta-analysis	2018	No	No	No	No	Yes	Yes	Yes	Partial yes	Yes	No	Yes	Yes	No	No	No	Yes	Critically low
22	Bellocco	Alcohol drinking and risk of renal cell carcinoma: results of a meta-analysis	2012	No	No	No	No	Yes	No	Yes	Partial yes	Yes	No	Yes	Yes	No	Yes	No	Yes	Critically low
23	Bergström	Obesity and renal cell cancer – a quantitative review	2001	No	No	No	No	No	No	Yes	Partial yes	No	No	Yes	No	No	No	Yes	No	Critically low
24	Berrington de Gonzalez	A meta-analysis of obesity and the risk of pancreatic cancer	2003	No	No	No	Partial yes	No	Yes	Yes	Partial yes	No	No	Yes	No	No	No	No	No	Critically low
25	Botteri	Smoking and Colorectal Cancer: A Meta-analysis	2008	No	No	No	Partial yes	Yes	Yes	No	No	No	No	Yes	No	No	Yes	No	Yes	Critically low
26	Botteri	Smoking and Colorectal Cancer Risk, Overall and by Molecular Subtypes: A Meta-Analysis	2020	No	Yes	No	No	Yes	No	Yes	Partial yes	Yes	No	Yes	Yes	No	Yes	Yes	Yes	Critically low
27	Boughanem	Vitamin D Intake and the Risk of Colorectal Cancer: An Updated Meta-Analysis and Systematic Review of Case-Control and Prospective Cohort Studies	2021	Yes	Yes	No	No	Yes	Yes	No	Yes	Yes	No	Yes	No	No	No	No	Yes	Critically low
28	Boyle	Physical Activity and Risks of Proximal and Distal Colon Cancers: A Systematic Review and Meta-analysis	2012	No	No	No	No	No	No	No	Partial yes	No	No	No	Yes	No	Yes	Yes	Yes	Critically low
29	Bravi	Coffee Reduces Risk for Hepatocellular Carcinoma: An Updated Meta-analysis	2013	No	No	No	No	No	No	No	No	Yes	No	Yes	Yes	No	Yes	Yes	Yes	Critically low
30	Brenner	Leisure-time physical activity and lung cancer risk: A systematic review and meta-analysis	2016	No	No	No	No	Yes	No	No	Partial yes	Partial yes	No	Yes	No	No	Yes	No	Yes	Critically low
31	Bristow	Calcium supplements and cancer risk: a meta-analysis of randomised controlled trials	2013	Yes	No	No	Partial yes	Yes	Yes	No	Partial yes	No	No	Yes	No	No	Yes	No	Yes	Critically low
32	Buffart	Physical activity and the risk of developing lung cancer among smokers: A meta-analysis	2014	No	No	No	No	Yes	Yes	No	Yes	No	No	Yes	No	Yes	Yes	No	Yes	Critically low
33	Caini	Fish Consumption and Colorectal Cancer Risk: Meta-Analysis of Prospective Epidemiological Studies and Review of Evidence from Animal Studies	2022	No	Yes	No	Partial yes	Yes	No	No	No	Yes	No	Yes	No	No	Yes	Yes	Yes	Critically low
34	Carr	Meat subtypes and their association with colorectal cancer: Systematic review and meta-analysis	2016	No	No	No	No	Yes	Yes	No	No	Partial yes	No	Yes	No	No	No	Yes	Yes	Critically low
35	Castillo	Meta-Analysis of the Association Between Cigarette Smoking and Incidence of Hodgkin’s Lymphoma	2011	No	No	Yes	Partial yes	No	Yes	No	Partial yes	Yes	No	Yes	No	No	No	No	Yes	Critically low
36	Castillo	Cigarette smoking is associated with a small increase in the incidence of non-Hodgkin lymphoma: a meta-analysis of 24 observational studies	2012	No	No	No	Partial yes	No	Yes	No	Partial yes	Yes	No	Yes	No	No	No	No	Yes	Critically low
37	Castillo	Obesity but not overweight increases the incidence and mortality of leukemia in adults: A meta-analysis of prospective cohort studies	2012	Yes	No	No	No	Yes	Yes	No	Partial yes	Yes	No	Yes	No	No	No	No	Yes	Critically low
38	Castillo	Obesity Is Associated With Increased Relative Risk of Diffuse Large B-Cell Lymphoma: A Meta-Analysis of Observational Studies	2014	Yes	No	No	Partial yes	Yes	Yes	No	Partial yes	Yes	No	Yes	No	No	No	No	Yes	Critically low
39	Chan	Red and Processed Meat and Colorectal Cancer Incidence: Meta-Analysis of Prospective Studies	2011	No	No	No	No	Yes	Yes	Yes	No	No	No	Yes	No	No	Yes	Yes	Yes	Critically low
40	Chang	Consumption of Tea and Risk for Pancreatic Cancer: A Meta-Analysis of Published Epidemiological Studies	2014	No	No	No	No	No	Yes	No	Partial yes	No	No	Yes	No	No	No	No	No	Critically low
41	Chao	Associations between Beer, Wine, and Liquor Consumption and Lung Cancer Risk: A Meta-analysis	2007	No	No	No	No	No	No	No	No	No	No	Yes	No	No	Yes	No	No	Critically low
42	Chao	A meta-analysis of active smoking and risk of meningioma	2021	No	No	No	No	Yes	Yes	No	Partial yes	Yes	No	Yes	Yes	No	No	No	Yes	Critically low
43	Chen	Fruits and vegetables consumption and risk of non-Hodgkin’s lymphoma: A meta-analysis of observational studies	2013	No	No	No	No	No	Yes	Yes	Partial yes	No	No	Yes	No	No	No	Yes	No	Critically low
44	Chen	Association between adult weight gain and colorectal cancer: A dose–response meta-analysis of observational studies	2015	Yes	No	No	Partial yes	Yes	Yes	No	Partial yes	Yes	No	Yes	Yes	No	No	No	Yes	Critically low
45	Chen	Excess body weight and the risk of primary liver cancer: An updated meta-analysis of prospective studies	2012	No	No	No	Partial yes	Yes	Yes	No	No	No	No	Yes	No	No	Yes	Yes	Yes	Critically low
46	Chen	Body mass index and risk of gastric cancer: a meta-analysis of a population with more than ten million from 24 prospective studies	2013	No	No	No	Partial yes	Yes	Yes	No	No	Yes	No	Yes	Yes	Yes	Yes	Yes	Yes	Critically low
47	Chen	Physical Activity and Risks of Esophageal and Gastric Cancers: A Meta-Analysis	2014	No	No	No	Partial yes	Yes	Yes	No	Partial yes	No	No	No	No	No	No	No	Yes	Critically low
48	Cheng	Alcohol intake and risk of renal cell carcinoma: a meta-analysis of published case-control studies	2011	No	No	No	No	No	No	No	Partial yes	No	No	Yes	No	No	No	No	No	Critically low
49	Chiavarini	Garlic consumption and colorectal cancer risk in man: a systematic review and meta-analysis	2016	No	No	No	Partial yes	Yes	No	Yes	No	Yes	No	Yes	No	No	No	No	Yes	Critically low
50	Choi	Light Alcohol Drinking and Risk of Cancer: A Meta-Analysis of Cohort Studies	2018	No	No	No	Partial yes	Yes	No	No	Partial yes	Yes	No	Yes	No	No	No	No	Yes	Critically low
51	Choi	Glycaemic index and glycaemic load in relation to risk of diabetes-related cancers: a meta-analysis	2012	No	No	No	Partial yes	No	No	No	No	Yes	No	Yes	Yes	No	Yes	No	Yes	Critically low
52	Choi	Consumption of red and processed meat and esophageal cancer risk: Meta-analysis	2013	No	No	No	No	No	Yes	No	Partial yes	Yes	No	Yes	Yes	No	Yes	Yes	Yes	Critically low
53	Chuang	Alcohol consumption and liver cancer risk: a meta-analysis	2015	No	No	No	No	No	No	No	Yes	No	No	Yes	No	No	No	No	Yes	Critically low
54	Colamesta	Do the smoking intensity and duration, the years since quitting, the methodological quality and the year of publication of the studies affect the results of the meta-analysis on cigarette smoking and Acute Myeloid Leukemia (AML) in adults?	2016	Yes	No	No	Partial yes	Yes	Yes	No	No	Yes	No	No	Yes	Yes	No	No	Yes	Critically low
55	Corrao	Exploring the dose-response relationship between alcohol consumption and the risk of several alcohol-related conditions: a meta-analysis	1999	No	No	No	Partial yes	Yes	No	No	No	Yes	No	Yes	Yes	Yes	Yes	Yes	Yes	Critically low
56	Cortés-Jofré	Drugs for preventing lung cancer in healthy people (Review)	2020	Yes	No	No	Yes	Yes	Yes	Yes	Yes	Yes	Yes	Yes	Yes	Yes	No	Yes	No	Low
57	Cumberbatch	The Role of Tobacco Smoke in Bladder and Kidney Carcinogenesis: A Comparison of Exposures and Meta-analysis of Incidence and Mortality Risks	2016	No	No	No	No	No	No	No	Partial yes	No	No	Yes	No	No	No	No	Yes	Critically low
58	Dai	Obesity and colorectal cancer risk: A meta-analysis of cohort studies	2007	No	No	No	No	No	No	No	Yes	No	No	Yes	No	No	No	Yes	No	Critically low
59	Dai	Association between coffee consumption and risk of bladder cancer in a meta-analysis of 16 prospective studies	2019	No	No	No	Partial yes	Yes	No	No	No	No	No	Yes	No	No	No	No	Yes	Critically low
60	Davies	The relationship between physical activity and lymphoma: a systematic review and meta analysis	2020	No	Yes	No	Partial yes	Yes	No	No	Partial yes	Yes	No	Yes	No	No	No	No	Yes	Critically low
61	Deng	Coffee consumption and the risk of incident gastric cancer—A meta-analysis of prospective cohort studies	2016	No	No	No	Partial yes	No	Yes	No	Partial yes	Yes	No	Yes	Yes	No	No	Yes	Yes	Critically low
62	Deng	Alcohol consumption and risk of stomach cancer: A meta-analysis	2021	No	No	No	No	No	No	No	Partial yes	No	No	Yes	No	No	Yes	No	No	Critically low
63	Dong	Coffee drinking and pancreatic cancer risk: A meta-analysis of cohort studies	2011	No	No	No	Partial yes	No	Yes	No	Yes	No	No	Yes	No	No	No	No	No	Critically low
64	Dong	Abdominal obesity and colorectal cancer risk: systematic review and meta-analysis of prospective studies	2017	No	No	No	Partial yes	Yes	Yes	No	Yes	Yes	No	Yes	No	No	Yes	Yes	Yes	Critically low
65	Druesne-Pecollo	Beta-carotene supplementation and cancer risk: a systematic review and meta-analysis of randomized controlled trials	2010	No	No	No	No	Yes	Yes	No	Yes	No	No	Yes	No	No	No	No	No	Critically low
66	Du	Lung cancer occurrence attributable to passive smoking among never smokers in China: a systematic review and meta-analysis	2020	Yes	No	No	No	Yes	No	No	Yes	Yes	No	Yes	No	No	No	No	Yes	Critically low
67	Duan	Body mass index and risk of lung cancer: Systematic review and dose-response meta-analysis	2015	No	No	No	Partial yes	Yes	No	No	Yes	Yes	No	Yes	Yes	No	Yes	No	Yes	Critically low
68	Fabiani	Apple intake and cancer risk: a systematic review and meta-analysis of observational studies	2016	No	No	No	Partial yes	Yes	Yes	No	Yes	Yes	No	Yes	No	No	Yes	Yes	Yes	Critically low
69	Fan	Smoking and risk of meningioma: A meta-analysis	2013	No	No	No	Partial yes	Yes	Yes	No	Partial yes	No	No	Yes	No	No	No	No	Yes	Critically low
70	Fang	Quantitative association between body mass index and the risk of cancer: A global Meta-analysis of prospective cohort studies	2018	No	No	No	Partial yes	Yes	Yes	Yes	Yes	Yes	No	Yes	No	No	No	No	Yes	Critically low
71	Faramawi	Consumption of different types of meat and the risk of renal cancer: meta-analysis of case–control studies	2007	No	No	No	No	Yes	No	Yes	Partial yes	No	No	Yes	No	No	No	No	No	Critically low
72	Farris	The Association between Leisure Time Physical Activity and Pancreatic Cancer Risk in Adults: A Systematic Review and Meta-analysis	2015	Yes	No	No	Partial yes	Yes	No	No	Partial yes	Yes	No	Yes	Yes	Yes	Yes	No	Yes	Critically low
73	Fedirko	Alcohol drinking and colorectal cancer risk: an overall and dose–response meta-analysis of published studies	2011	No	No	No	No	No	No	No	Partial yes	Partial yes	No	Yes	Yes	Yes	Yes	Yes	Yes	Critically low
74	Feng	Consumption of processed food and risk of nasopharyngeal carcinoma: a systematic review and meta-analysis	2022	No	No	No	No	No	No	No	Partial yes	No	No	Yes	No	No	No	No	Yes	Critically low
75	Fircanis	The relation between cigarette smoking and risk of acute myeloid leukemia: An updated meta-analysis of epidemiological studies	2014	No	No	No	Partial yes	Yes	Yes	No	Partial yes	Yes	No	Yes	Yes	No	No	No	Yes	Critically low
76	Galarraga	Coffee Drinking and Risk of Lung Cancer— A Meta-Analysis	2016	Yes	No	No	No	No	No	No	No	No	No	Yes	No	No	No	No	Yes	Critically low
77	Galeone	Coffee consumption and risk of colorectal cancer: a meta-analysis of case–control studies	2010	No	No	No	No	Yes	No	Yes	No	No	No	Yes	No	No	Yes	Yes	Yes	Critically low
78	Galeone	A meta-analysis of alcohol consumption and the risk of brain tumours	2013	Yes	No	No	Partial yes	Yes	No	No	Partial yes	No	No	Yes	No	No	No	No	Yes	Critically low
79	Gandini	Alcohol, alcoholic beverages, and melanoma risk: a systematic literature review and dose–response meta-analysis	2018	No	No	No	Yes	Yes	No	No	No	Yes	No	No	Yes	No	Yes	No	Yes	Critically low
80	Gao	Poultry and Fish Intake and Pancreatic Cancer Risk: A Systematic Review and Meta-Analysis	2022	No	No	No	Partial yes	No	Yes	No	Partial yes	Yes	No	Yes	Yes	No	No	No	Yes	Critically low
81	Garcia	Early-life obesity and adulthood colorectal cancer risk: a meta-analysis	2019	Yes	No	No	Partial yes	Yes	Yes	No	Partial yes	Yes	No	Yes	No	No	No	No	Yes	Critically low
82	Garcia	Non-occupational physical activity and risk of cardiovascular disease, cancer and mortality outcomes: a dose–response meta-analysis of large prospective studies	2023	Yes	Yes	No	Partial yes	Yes	No	Yes	Yes	No	No	Yes	No	Yes	No	No	Yes	Critically low
83	Garcia-Larsen	Dietary patterns derived from principal component analysis (PCA) and risk of colorectal cancer: a systematic review and meta-analysis	2019	Yes	No	No	Partial yes	No	No	No	Yes	Partial yes	No	Yes	No	No	Yes	No	Yes	Critically low
84	Geelen	Fish Consumption, n-3 Fatty Acids, and Colorectal Cancer: A Meta-Analysis of Prospective Cohort Studies	2007	No	No	No	Yes	Yes	No	Yes	No	No	No	Yes	No	No	No	No	Yes	Critically low
85	Gianfredi	Is dietary fibre truly protective against colon cancer? A systematic review and meta-analysis	2018	Yes	No	No	No	Yes	Yes	No	No	Yes	No	Yes	No	No	Yes	No	Yes	Critically low
86	Gianfredi	Rectal Cancer: 20% Risk Reduction Thanks to Dietary Fibre Intake. Systematic Review and Meta-Analysis	2019	Yes	No	No	No	Yes	Yes	No	No	Yes	No	Yes	No	Yes	No	Yes	Yes	Critically low
87	Gnagnarella	Carcinogenicity of High Consumption of Meat and Lung Cancer Risk Among Non-Smokers: A Comprehensive Meta-Analysis	2018	Yes	No	No	Partial yes	Yes	Yes	Yes	No	Yes	No	Yes	No	No	Yes	No	Yes	Critically low
88	Godos	Coffee Consumption and Risk of Biliary Tract Cancers and Liver Cancer: A Dose–Response Meta-Analysis of Prospective Cohort Studies	2017	Yes	No	No	No	Yes	Yes	Yes	No	Yes	No	Yes	No	No	Yes	No	Yes	Critically low
89	Grosso	Possible role of diet in cancer: systematic review and multiple meta-analyses of dietary patterns, lifestyle factors, and cancer risk	2017	Yes	No	No	No	No	Yes	No	No	No	No	Yes	No	No	Yes	No	Yes	Critically low
90	Guh	The incidence of co-morbidities related to obesity and overweight: A systematic review and meta-analysis	2009	Yes	No	No	No	Yes	Yes	No	No	No	No	Yes	No	No	No	No	Yes	Critically low
91	Guo	Association between Allium vegetables and the risk of non-digestive tract cancer: A systematic review and meta-analysis of cohort and case-control studies	2022	No	Yes	No	No	Yes	Yes	No	No	Yes	No	Yes	No	No	No	No	Yes	Critically low
92	Guo	Fruit and vegetable intake and liver cancer risk: a meta-analysis of prospective cohort studies	2019	No	No	No	Partial yes	Yes	Yes	Yes	Yes	Yes	No	Yes	No	No	No	No	Yes	Critically low
93	Guo	Association of Lung Cancer and Tea-Drinking Habits of Different Subgroup Populations: Meta-Analysis of Case-Control Studies and Cohort Studies	2019	No	No	No	No	Yes	Yes	No	No	Yes	No	Yes	No	No	Yes	No	Yes	Critically low
94	Haas	Effectiveness of whole grain consumption in the prevention of colorectal cancer: Meta-analysis of cohort studies	2009	No	No	No	Yes	Yes	No	No	Partial yes	No	No	No	No	No	No	No	No	Critically low
95	Han	Alcohol consumption and gastric cancer risk: a meta-analysis of prospective cohort studies	2017	No	No	No	No	No	Yes	No	No	Yes	No	Yes	Yes	No	No	No	Yes	Critically low
96	Händel	Processed meat intake and incidence of colorectal cancer: a systematic review and meta-analysis of prospective observational studies	2020	Yes	Yes	No	No	Yes	Yes	Yes	No	Yes	Yes	Yes	No	Yes	Yes	No	Yes	Critically low
97	Harriss	Lifestyle factors and colorectal cancer risk (2): a systematic review and meta-analysis of associations with leisure-time physical activity	2009	No	No	No	Partial yes	Yes	No	Yes	No	No	No	Yes	No	No	Yes	No	Yes	Critically low
98	Harriss	Lifestyle factors and colorectal cancer risk (1): systematic review and meta-analysis of associations with body mass index	2009	No	No	No	Partial yes	Yes	No	Yes	No	No	No	Yes	No	No	Yes	No	Yes	Critically low
99	He	Association between alcohol consumption and the risk of gastric cancer: a meta-analysis of prospective cohort studies	2017	Yes	No	No	No	Yes	Yes	No	No	Yes	No	Yes	No	No	No	No	Yes	Critically low
100	Heine-Broring	Dietary supplement use and colorectal cancer risk: A systematic review and meta-analyses of prospective cohort studies	2015	No	No	No	Partial yes	Yes	Yes	Yes	Partial yes	No	No	Yes	No	No	No	Yes	Yes	Critically low
101	Hemelt	The effect of smoking on the male excess of bladder cancer: A meta-analysis and geographical analyses	2009	No	No	No	Partial yes	No	No	No	No	No	No	Yes	No	No	No	No	No	Critically low
102	Hermelink	Sedentary behavior and cancer–an umbrella review and meta‑analysis	2022	No	Partial yes	No	No	Yes	Yes	Yes	No	No	No	No	No	No	Yes	Yes	Yes	Critically low
103	Hidayat	Body fatness at a young age and risks of eight types of cancer: systematic review and meta-analysis of observational studies	2018	Yes	No	No	Partial yes	Yes	Yes	Yes	No	No	No	Yes	No	No	No	No	Yes	Critically low
104	Hidayat	Anthropometric factors and non-Hodgkin’s lymphoma risk: systematic review and meta-analysis of prospective studies	2018	No	No	No	Partial yes	Yes	Yes	No	Yes	Yes	No	Yes	No	No	No	No	Yes	Critically low
105	Hidayat	Body fatness at an early age and risk of colorectal cancer	2018	Yes	No	No	Partial yes	Yes	Yes	Yes	Yes	Yes	No	Yes	No	No	No	No	Yes	Critically low
106	Hidayat	Influence of physical activity at a young age and lifetime physical activity on the risks of 3 obesity-related cancers: systematic review and meta-analysis of observational studies	2020	Yes	No	No	Partial yes	Yes	Yes	No	No	No	No	Yes	No	No	Yes	Yes	Yes	Critically low
107	Hong	Alcohol Intake and Risk of Thyroid Cancer: A Meta-Analysis of Observational Studies	2017	No	No	No	No	Yes	No	No	Partial yes	Yes	No	Yes	Yes	No	No	No	Yes	Critically low
108	Hong	The Effect of Daily Fluid Management and Beverages Consumption on the Risk of Bladder Cancer: A Meta-analysis of Observational Study	2018	No	No	No	Partial yes	No	Yes	No	No	Yes	No	Yes	No	No	No	No	Yes	Critically low
109	Hu	Consumption of garlic and risk of colorectal cancer: An updated meta-analysis of prospective studies	2014	No	No	No	No	No	Yes	No	No	Yes	No	Yes	No	Yes	No	No	No	Critically low
110	Huang	Green tea and liver cancer risk: A meta-analysis of prospective cohort studies in Asian populations	2016	Yes	No	No	Partial yes	Yes	Yes	No	Partial yes	No	No	Yes	No	No	No	Yes	Yes	Critically low
111	Hunt	Renal cell carcinoma in relation to cigarette smoking: Meta-analysis of 24 studies	2005	No	No	No	No	No	No	No	No	No	No	Yes	No	No	No	Yes	Yes	Critically low
112	Huxley	The impact of dietary and lifestyle risk factors on risk of colorectal cancer: A quantitative overview of the epidemiological evidence	2009	No	No	No	Partial yes	No	No	No	No	No	No	Yes	No	No	Yes	Yes	Yes	Critically low
113	Inoue	Evaluation Based on Systematic Review of Epidemiological Evidence Among Japanese Populations: Tobacco Smoking and Total Cancer Risk	2005	Yes	No	No	No	No	No	No	Partial yes	No	No	No	No	No	No	No	Yes	Critically low
114	Iodice	Tobacco and the risk of pancreatic cancer: a review and meta-analysis	2008	No	No	No	Partial yes	No	No	No	No	No	No	Yes	No	No	Yes	No	Yes	Critically low
115	Jarl	Time characteristics of the effect of alcohol cessation on the risk of stomach cancer – a meta-analysis	2013	No	No	No	No	No	No	No	No	No	No	Yes	No	No	Yes	No	Yes	Critically low
116	Jayedi	Dietary Inflammatory Index and Site-Specific Cancer Risk: A Systematic Review and Dose-Response Meta-Analysis	2018	Yes	No	No	No	Yes	Yes	No	Partial yes	Yes	No	Yes	Yes	No	No	Yes	Yes	Critically low
117	Je	Coffee consumption and risk of colorectal cancer: A systematic review and meta-analysis of prospective cohort studies	2009	No	No	No	No	No	Yes	No	No	No	No	No	No	No	No	No	No	Critically low
118	Jochem	Physical Activity in Relation to Risk of Hematologic Cancers: A Systematic Review and Meta-analysis	2014	No	No	No	No	No	No	No	Partial yes	No	No	Yes	Yes	No	No	No	Yes	Critically low
119	Karahalios	Weight Change and Risk of Colorectal Cancer: A Systematic Review and Meta-Analysis	2015	Yes	No	No	No	No	Yes	No	No	No	No	Yes	Yes	No	No	Yes	Yes	Critically low
120	Keimling	The association between physical activity and bladder cancer: systematic review and meta-analysis	2014	No	No	No	No	Yes	No	No	No	No	No	Yes	No	No	Yes	No	No	Critically low
121	Keum	Calcium intake and colorectal cancer risk: Dose–response meta-analysis of prospective observational studies	2014	No	No	No	No	Yes	Yes	No	No	No	No	Yes	Yes	No	Yes	No	Yes	Critically low
122	Keum	Adult Weight Gain and Adiposity-Related Cancers: A Dose-Response Meta-Analysis of Prospective Observational Studies	2015	Yes	No	No	No	Yes	Yes	No	No	No	No	Yes	Yes	No	Yes	No	No	Critically low
123	Khan	Naswar (Smokeless Tobacco) Use and the Risk of Oral Cancer in Pakistan: A Systematic Review	2019	Yes	Yes	Yes	Partial yes	Yes	Yes	No	No	Partial yes	No	Yes	No	No	No	Yes	Yes	Critically low
124	Kim	Exposure to Secondhand Smoke and Risk of Cancer in Never Smokers: A Meta-Analysis of Epidemiologic Studies	2018	Yes	No	No	No	Yes	No	No	No	Yes	No	Yes	Yes	No	No	Yes	Yes	Critically low
125	Kim	Sunlight exposure in association with risk of lymphoid malignancy: a meta‑analysis of observational studies	2021	Yes	No	No	Partial yes	No	No	No	No	Yes	No	Yes	Yes	No	Yes	No	Yes	Critically low
126	Kim	Fresh and pickled vegetable consumption and gastric cancer in Japanese and Korean populations: A meta-analysis of observational studies	2010	Yes	No	No	No	Yes	No	No	No	No	No	Yes	No	No	Yes	Yes	Yes	Critically low
127	Kim	Effect of Red, Processed, and White Meat Consumption on the Risk of Gastric Cancer: An Overall and Dose–Response Meta-Analysis	2019	No	No	No	Partial yes	Yes	Yes	No	No	Yes	No	Yes	Yes	No	Yes	No	Yes	Critically low
128	Kim	The association between red, processed and white meat consumption and risk of pancreatic cancer: a meta‑analysis of prospective cohort studies	2023	No	No	No	Partial yes	No	No	No	No	Yes	No	Yes	No	No	No	No	Yes	Critically low
129	Kordiak	Role of Beta-Carotene in Lung Cancer Primary Chemoprevention: A Systematic Review with Meta-Analysis and Meta-Regression	2022	Yes	No	No	Partial yes	Yes	Yes	No	No	No	No	Yes	No	No	No	No	Yes	Critically low
130	Koyanagi	Cigarette smoking and the risk of head and neck cancer in the Japanese population: a systematic review and meta-analysis	2016	Yes	No	No	No	No	No	Yes	Yes	No	No	No	No	No	Yes	No	Yes	Critically low
131	Kubo	Body Mass Index and Adenocarcinomas of the Esophagus or Gastric Cardia: A Systematic Review and Meta-analysis	2006	No	No	No	Partial yes	No	Yes	Yes	Partial yes	No	No	Yes	No	No	Yes	No	Yes	Critically low
132	Ladeiras-Lopes	Smoking and gastric cancer: systematic review and meta-analysis of cohort studies	2008	No	No	No	No	Yes	Yes	No	No	No	No	Yes	No	No	Yes	Yes	No	Critically low
133	Lao	Association Between Alcohol Consumption and Risk of Bladder Cancer: A Dose-Response Meta-Analysis of Prospective Cohort Studies	2021	Yes	Yes	No	Partial yes	Yes	Yes	Yes	No	Yes	No	Yes	No	No	Yes	No	Yes	Critically low
134	Larsson	Meat consumption and risk of colorectal cancer: A meta-analysis of prospective studies	2006	No	No	No	No	No	No	Yes	No	No	No	Yes	No	No	No	Yes	Yes	Critically low
135	Larsson	Body mass index and pancreatic cancer risk: A meta-analysis of prospective studies	2007	No	No	No	No	No	No	Yes	No	No	No	Yes	No	No	No	Yes	Yes	Critically low
136	Larsson	Body mass index and risk of multiple myeloma: A meta-analysis	2007	No	No	No	Partial yes	No	No	No	No	No	No	Yes	No	No	No	Yes	Yes	Critically low
137	Larsson	Obesity and colon and rectal cancer risk: a meta-analysis of prospective studies	2007	No	No	No	No	No	No	No	No	No	No	Yes	No	No	No	Yes	Yes	Critically low
138	Larsson	Obesity and risk of non-Hodgkin’s lymphoma: A meta-analysis	2007	No	No	No	No	No	No	Yes	Partial yes	No	No	Yes	No	No	Yes	Yes	Yes	Critically low
139	Larsson	Obesity and the risk of gallbladder cancer: a meta-analysis	2007	No	No	No	Partial yes	No	No	Yes	No	No	No	Yes	No	No	Yes	Yes	Yes	Critically low
140	Larsson	Overweight, obesity and risk of liver cancer: a meta-analysis of cohort studies	2007	No	No	No	Partial yes	No	No	No	No	No	No	Yes	No	No	Yes	Yes	Yes	Critically low
141	Larsson	Overweight and obesity and incidence of leukemia: A meta-analysis of cohort studies	2008	No	No	No	Partial yes	No	No	Yes	No	No	No	Yes	No	No	No	Yes	Yes	Critically low
142	Larsson	Body mass index and risk of non-Hodgkin’s and Hodgkin’s lymphoma: A meta-analysis of prospective studies	2011	No	No	No	No	No	No	Yes	Partial yes	No	No	Yes	No	No	No	Yes	Yes	Critically low
143	Larsson	Red and processed meat consumption and risk of pancreatic cancer: meta-analysis of prospective studies	2012	No	No	No	Partial yes	No	No	Yes	No	No	No	Yes	No	No	No	No	Yes	Critically low
144	Lee	Efficacy of Vitamin C Supplements in Prevention of Cancer: A Meta-Analysis of Randomized Controlled Trials	2015	No	No	No	Partial yes	No	Yes	No	Partial yes	Partial yes	Yes	Yes	Yes	No	No	No	Yes	Critically low
145	Lee	Association between weight cycling and risk of kidney cancer: a prospective cohort study and meta‑analysis of observational studies	2021	No	No	No	Partial yes	Yes	Yes	No	No	No	No	No	No	No	No	No	Yes	Critically low
146	Lee	Effect of Cigarette Smoking on Thyroid Cancer: Meta-Analysis	2021	No	No	No	No	Yes	No	Yes	No	Yes	No	No	No	No	No	No	Yes	Critically low
147	Lee	Systematic review of the relation between smokeless tobacco and cancer in Europe and North America	2009	Yes	No	No	No	No	No	No	No	No	No	Yes	No	No	Yes	Yes	Yes	Critically low
148	Lee	Systematic review with meta-analysis of the epidemiological evidence in the 1900s relating smoking to lung cancer	2012	No	No	No	Yes	No	No	No	No	No	No	Yes	No	No	Yes	Yes	Yes	Critically low
149	Lee	The relationship of cigarette smoking in Japan to lung cancer, COPD, ischemis heart disease and stroke: A systematic review	2018	Yes	No	No	Partial yes	No	No	No	No	No	No	Yes	No	No	No	No	Yes	Critically low
150	Lee	Meta-analysis of epidemiologic studies on cigarette smoking and liver cancer	2009	No	No	No	No	No	Yes	No	No	No	No	Yes	Yes	Yes	Yes	Yes	Yes	Critically low
151	Lei	Excessive Body Fat at a Young Age Increases the Risk of Colorectal Cancer: A Systematic Review and Meta-Analysis	2021	Yes	No	No	Partial yes	No	Yes	Yes	No	Yes	No	Yes	No	No	No	No	Yes	Critically low
152	Leonardi-Bee	Lifestyle factors of smoking, BMI and alcohol on the risk of Non-Melanoma Skin Cancer in adults: a systematic review	2012	Yes	No	No	Yes	Yes	Yes	Yes	No	Yes	No	Yes	No	No	No	Yes	No	Critically low
153	Li	Red and processed meat intake and risk of bladder cancer: a meta-analysis	2014	No	No	No	No	No	No	No	No	No	No	Yes	No	No	Yes	Yes	Yes	Critically low
154	Li	Cigarette smoking and risk of adult glioma: a meta-analysis of 24 observational studies involving more than 2.3 million individuals	2016	Yes	No	No	No	Yes	Yes	Yes	Yes	No	No	No	No	No	Yes	No	Yes	Critically low
155	Li	Obesity and the risk of cholangiocarcinoma: a meta-analysis	2014	No	No	No	No	Yes	Yes	No	No	Yes	No	Yes	No	No	No	Yes	Yes	Critically low
156	Li	Coffee consumption and the risk of gastric cancer: a meta-analysis of prospective cohort studies	2015	No	No	No	Partial yes	Yes	Yes	No	Yes	Yes	No	Yes	Yes	No	No	No	Yes	Critically low
157	Li	Overweight, Obesity and the Risk of Gallbladder and Extrahepatic Bile Duct Cancers: A Meta-Analysis of Observational Studies	2016	Yes	No	No	Partial yes	Yes	No	No	No	Yes	No	Yes	Yes	No	No	Yes	Yes	Critically low
158	Li	The relationship of indoor coal use and environmental tobacco smoke exposure with lung cancer in China: A meta‑analysis	2018	Yes	No	No	No	No	Yes	No	No	No	No	No	No	No	No	No	Yes	Critically low
159	Li	Smoking status and subsequent gastric cancer risk in men compared with women: a meta-analysis of prospective observational studies	2019	No	No	No	Partial yes	Yes	Yes	No	Partial yes	Yes	No	No	Yes	No	No	Yes	Yes	Critically low
160	Li	The association between BMI and gallbladder cancer risk: a meta-analysis	2016	No	No	No	Partial yes	No	No	No	No	Yes	No	Yes	Yes	No	No	Yes	Yes	Critically low
161	Lin	The association between metabolically healthy obesity and risk of cancer: A systematic review and meta-analysis of prospective cohort studies	2020	Yes	No	Yes	Partial yes	Yes	Yes	Yes	Yes	Yes	No	Yes	No	No	No	No	Yes	Critically low
162	Lin	Body Mass Index and Risk of Gastric Cancer: A Meta-analysis	2014	No	No	No	Partial yes	No	Yes	No	No	Yes	No	Yes	No	No	No	No	Yes	Critically low
163	Liu	Effect of Coffee Consumption on the Risk of Gastric Cancer: A Systematic Review and Meta-Analysis of Prospective Cohort Studies	2015	No	No	No	Partial yes	Yes	Yes	No	No	Yes	No	Yes	No	No	Yes	No	Yes	Critically low
164	Liu	Body Mass Index Can Increase the Risk of Gallbladder Cancer: A Meta-Analysis of 14 Cohort Studies	2016	No	No	No	No	Yes	Yes	No	No	Yes	No	Yes	No	No	Yes	No	Yes	Critically low
165	Liu	Higher Caffeinated Coffee Intake Is Associated with Reduced Malignant Melanoma Risk: A Meta-Analysis Study	2016	No	No	No	No	Yes	No	No	No	Yes	No	Yes	Yes	No	Yes	Yes	Yes	Critically low
166	Liu	Leisure time physical activity and cancer risk: evaluation of the WHO’s recommendation based on 126 high-quality epidemiological studies	2016	No	No	No	Partial yes	No	Yes	No	No	Yes	No	No	Yes	No	Yes	No	Yes	Critically low
167	Liu	Tea consumption reduces the risk of oral cancer: a systematic review and meta-analysis	2016	No	No	No	Partial yes	No	Yes	No	No	Yes	No	Yes	Yes	No	Yes	No	Yes	Critically low
168	Liu	Dose-response relationships between cigarette smoking and kidney cancer: A systematic review and meta-analysis	2019	Yes	Yes	No	No	Yes	No	Yes	No	No	No	Yes	No	No	No	No	Yes	Critically low
169	Liu	The association between BMI and kidney cancer risk: An updated dose-response meta-analysis in accordance with PRISMA guideline	2018	No	No	No	No	No	Yes	No	No	Yes	No	Yes	Yes	No	Yes	Yes	Yes	Critically low
170	Liu	Association Between Physical Activity and Lower Risk of Lung Cancer: A Meta-Analysis of Cohort Studies	2019	Yes	No	No	Partial yes	Yes	Yes	Yes	Partial yes	Yes	No	Yes	No	No	Yes	Yes	Yes	Critically low
171	Liu	Dietary Factors and Thyroid Cancer Risk: A Meta-Analysis of Observational Studies	2014	Yes	No	No	No	No	Yes	Yes	Partial yes	Yes	No	Yes	No	No	No	Yes	Yes	Critically low
172	Long	Cigarette smoking and the risk of nasopharyngeal carcinoma: a meta-analysis of epidemiological studies	2017	No	No	No	No	Yes	Yes	No	No	Yes	No	No	Yes	No	Yes	Yes	Yes	Critically low
173	Lugo	Strong excess risk of pancreatic cancer for low frequency and duration of cigarette smoking: A comprehensive review and meta-analysis	2018	Yes	Yes	No	No	Yes	No	Yes	Partial yes	No	No	No	No	No	No	Yes	Yes	Critically low
174	Lugo	Should we consider gallbladder cancer a new smoking-related cancer? A comprehensive meta-analysis focused on dose–response relationships	2020	Yes	Yes	No	No	Yes	No	Yes	Partial yes	Yes	No	No	Yes	No	Yes	No	Yes	Critically low
175	Luo	Carrot intake and incidence of urothelial cancer: a systematic review and meta-analysis	2017	No	No	No	Partial yes	No	Yes	No	No	No	No	Yes	No	No	Yes	Yes	Yes	Critically low
176	Lv	Fish Intake, Dietary Polyunsaturated Fatty Acids, and Lung Cancer: Systematic Review and Dose–Response Meta-Analysis of 1.7 Million Men and Women	2022	No	No	No	No	Yes	No	No	No	No	No	Yes	No	Yes	Yes	No	Yes	Critically low
177	Ma	Obesity and Risk of Thyroid Cancer: Evidence from a Meta-Analysis of 21 Observational Studies	2015	No	No	No	Partial yes	No	Yes	No	No	No	No	Yes	No	No	Yes	Yes	Yes	Critically low
178	Ma	Obesity and Risk of Colorectal Cancer: A Systematic Review of Prospective Studies	2013	No	No	No	No	Yes	Yes	No	No	Yes	No	Yes	No	No	Yes	Yes	Yes	Critically low
179	Mahmood	Domain-specific physical activity and sedentary behaviour in relation to colon and rectal cancer risk: a systematic review and meta-analysis	2017	Yes	Yes	No	No	Yes	Yes	No	No	No	No	Yes	No	No	No	No	Yes	Critically low
180	Mandelzweig	Smoking and risk of glioma: a meta-analysis	2009	Yes	No	No	No	No	No	Yes	No	No	No	Yes	No	No	No	No	No	Critically low
181	Mao	A meta-analysis of alcohol intake and risk of bladder cancer	2010	No	No	No	No	No	No	Yes	Partial yes	No	No	Yes	No	No	Yes	No	No	Critically low
182	Matsuo	Cigarette Smoking and Pancreas Cancer Risk: An Evaluation Based on a Systematic Review of Epidemiologic Evidence in the Japanese Population	2011	Yes	No	No	No	No	No	Yes	Partial yes	No	No	No	No	No	No	No	Yes	Critically low
183	Micek	Coffee consumption and colorectal cancer risk: a dose-response meta-analysis on prospective cohort studies	2019	No	No	No	No	Yes	Yes	Yes	Yes	Yes	No	Yes	Yes	No	No	No	Yes	Critically low
184	Moazzen	Diet Quality and Upper Gastrointestinal Cancers Risk: A Meta-Analysis and Critical Assessment of Evidence Quality	2020	No	No	No	Partial yes	Yes	Yes	No	Partial yes	Yes	No	Yes	No	Yes	Yes	No	Yes	Critically low
185	Moazzen	Systematic review and meta-analysis of diet quality and colorectal cancer risk: is the evidence of sufficient quality to develop recommendations?	2021	No	No	No	Partial yes	Yes	Yes	No	No	Yes	No	Yes	No	Yes	Yes	Yes	Yes	Critically low
186	Mohammadian Khonsari	Association of childhood and adolescence obesity with incidence and mortality of adulthood cancers. A systematic review and meta-analysis	2023	Yes	Yes	No	No	Yes	Yes	No	Partial yes	Yes	No	Yes	No	No	No	Yes	Yes	Critically low
187	Mohseni	The Association of Dietary Approaches to Stop Hypertension (DASH) Diet with the Risk of Colorectal Cancer: A Meta-Analysis of Observational Studies	2020	No	No	No	No	No	Yes	Yes	No	Yes	No	Yes	No	No	Yes	No	Yes	Critically low
188	Morze	Diet Quality as Assessed by the Healthy Eating Index, Alternate Healthy Eating Index, Dietary Approaches to Stop Hypertension Score, and Health Outcomes: A Second Update of a Systematic Review and Meta-Analysis of Cohort Studies	2020	Yes	Yes	Yes	Partial yes	Yes	No	Yes	Partial yes	Yes	Yes	Yes	Yes	No	Yes	Yes	Yes	Low
189	Morze	An updated systematic review and meta‑analysis on adherence to mediterranean diet and risk of cancer	2021	Yes	Yes	No	Partial yes	Yes	Yes	Yes	Partial yes	Yes	Yes	Yes	No	Yes	Yes	Yes	Yes	Moderate
190	Moskal	Alcohol intake and colorectal cancer risk: A dose–response meta-analysis of published cohort studies	2006	No	No	No	No	No	No	No	Partial yes	No	No	Yes	No	No	Yes	Yes	Yes	Critically low
191	Mu	Association between smokeless tobacco use and oral cavity cancer risk in women compared with men: a systematic review and meta-analysis	2021	Yes	No	No	Partial yes	Yes	Yes	No	Partial yes	Yes	No	Yes	Yes	No	No	Yes	Yes	Critically low
192	Naemi Kermanshahi	Fruit and vegetable intake in relation to gastric cancer risk: A comprehensive and updated systematic review and dose-response meta-analysis of cohort studies	2023	Yes	No	No	Partial yes	Yes	Yes	Yes	Yes	Yes	No	Yes	No	No	No	Yes	Yes	Critically low
193	Ni	Green Tea Consumption and the Risk of Liver Cancer: A Meta-Analysis	2017	No	No	No	No	Yes	No	No	No	Yes	No	Yes	No	No	Yes	Yes	Yes	Critically low
194	Niedermaier	Body mass index, physical activity, and risk of adult meningioma and glioma: A meta-analysis	2015	Yes	No	No	No	No	Yes	No	Partial yes	Yes	No	Yes	Yes	No	Yes	Yes	Yes	Critically low
195	Ning	A quantitative analysis of body mass index and colorectal cancer: findings from 56 observational studies	2010	No	No	No	No	No	Yes	No	No	No	No	Yes	No	No	Yes	Yes	Yes	Critically low
196	Nishino	Tobacco Smoking and Gastric Cancer Risk: An Evaluation Based on a Systematic Review of Epidemiologic Evidence among the Japanese Population	2006	Yes	No	No	No	No	No	No	Partial yes	No	No	No	No	No	No	No	Yes	Critically low
197	Nucci	Dietary Fiber Intake and Risk of Pancreatic Cancer: Systematic Review and Meta-Analysis of Observational Studies	2021	Yes	Yes	No	Partial yes	Yes	Yes	Yes	Yes	Yes	Yes	Yes	Yes	Yes	No	No	Yes	Low
198	Nucci	Adherence to Mediterranean Diet and Risk of Pancreatic Cancer: Systematic Review and Meta-Analysis	2023	Yes	Yes	No	No	Yes	Yes	Yes	Yes	Yes	Yes	Yes	Yes	No	Yes	Yes	Yes	Critically low
199	O'Keeffe	Smoking as a risk factor for lung cancer in women and men: a systematic review and meta-analysis	2018	Yes	No	No	Partial yes	Yes	No	No	No	Yes	No	Yes	Yes	No	Yes	No	Yes	Critically low
200	Park	Body mass index and biliary tract disease: A systematic review and meta-analysis of prospective studies	2014	No	No	No	No	Yes	Yes	Yes	Yes	Yes	No	Yes	Yes	No	No	Yes	Yes	Critically low
201	Park	Attributable fraction of tobacco smoking on cancer using population-based nationwide cancer incidence and mortality data in Korea	2014	Yes	No	No	No	Yes	No	No	No	No	No	No	No	No	No	No	Yes	Critically low
202	Pavia	Association between fruit and vegetable consumption and oral cancer: a meta-analysis of observational studies	2006	Yes	No	No	No	Yes	Yes	No	Partial yes	Partial yes	No	Yes	Yes	No	Yes	No	Yes	Critically low
203	Pelucchi	Alcohol drinking and bladder cancer risk: a meta-analysis	2012	No	No	No	No	Yes	No	No	No	No	No	No	No	No	No	No	Yes	Critically low
204	Pranata	Coffee and tea consumption and the risk of glioma: a systematic review and dose–response meta-analysis	2022	No	Yes	No	Partial yes	Yes	Yes	No	Yes	Yes	No	No	No	No	Yes	Yes	Yes	Critically low
205	Psaltopoulou	Tobacco smoking and risk of multiple myeloma: A meta-analysis of 40 observational studies	2013	No	No	No	No	No	Yes	No	Yes	No	No	Yes	No	No	Yes	No	No	Critically low
206	Psaltopoulou	Alcohol intake, alcoholic beverage type and multiple myeloma risk: a meta-analysis of 26 observational studies	2015	Yes	No	No	No	No	Yes	Yes	Yes	Yes	No	Yes	Yes	Yes	Yes	No	Yes	Critically low
207	Psaltopoulou	Physical Activity and Gastric Cancer Risk: A Systematic Review and Meta-Analysis	2016	Yes	No	No	No	Yes	Yes	Yes	Yes	Yes	No	No	No	Yes	No	No	Yes	Critically low
208	Psaltopoulou	Alcohol consumption and risk of hematological malignancies: A meta-analysis of prospective studies	2018	Yes	No	Yes	No	Yes	Yes	Yes	Yes	Yes	No	Yes	Yes	Yes	Yes	Yes	Yes	Critically low
209	Psaltopoulou	Anthropometric characteristics, physical activity and risk of hematological malignancies: A systematic review and meta-analysis of cohort studies	2019	Yes	No	Yes	No	Yes	Yes	Yes	Yes	Yes	No	Yes	No	No	No	Yes	Yes	Critically low
210	Qin	Relationship between cigarette smoking and risk of chronic myeloid leukaemia: a meta-analysis of epidemiological studies	2017	No	No	No	Partial yes	Yes	Yes	No	Yes	Yes	No	Yes	No	No	No	Yes	Yes	Critically low
211	Qin	Obesity and Risk of Bladder Cancer: A Meta-analysis of Cohort Studies	2013	No	No	No	Partial yes	Yes	Yes	Yes	Partial yes	No	No	Yes	No	No	Yes	Yes	Yes	Critically low
212	Qin	Folic acid supplements and colorectal cancer risk: meta-analysis of randomized controlled trials	2015	No	No	No	No	Yes	Yes	No	Partial yes	Partial yes	No	Yes	No	No	Yes	Yes	Yes	Critically low
213	Qin	Folic acid supplementation and cancer risk: A meta-analysis of randomized controlled trials	2013	No	No	Yes	No	No	Yes	Yes	Partial yes	Partial yes	No	Yes	No	No	Yes	Yes	Yes	Critically low
214	Renehan	Body-mass index and incidence of cancer: a systematic review and meta-analysis of prospective observational studies	2008	No	No	No	Partial yes	Yes	No	Yes	No	Partial yes	No	Yes	No	No	Yes	No	Yes	Critically low
215	Rhee	Coffee consumption and risk of renal cancer: a meta‑analysis of cohort evidence	2022	No	No	No	No	No	No	No	Yes	Yes	No	Yes	No	No	Yes	No	Yes	Critically low
216	Riboli	Epidemiologic evidence of the protective effect of fruit and vegetables on cancer risk	2003	No	No	No	No	No	No	Yes	No	No	No	Yes	No	No	Yes	No	Yes	Critically low
217	Robsahm	Body mass index, physical activity, and colorectal cancer by anatomical subsites: a systematic review and meta-analysis of cohort studies	2013	No	No	No	No	No	No	No	No	No	No	Yes	No	No	No	Yes	Yes	Critically low
218	Rota	Alcohol drinking and risk of leukemia-a systematic review and meta-analysis of the dose-risk relation	2014	No	No	No	No	Yes	No	No	No	No	No	Yes	No	No	Yes	No	Yes	Critically low
219	Rota	Alcohol drinking and multiple myeloma risk – a systematic review and meta-analysis of the dose–risk relationship	2014	No	No	No	No	No	No	Yes	No	No	No	Yes	No	No	No	No	Yes	Critically low
220	Rota	Alcohol drinking and cutaneous melanoma risk: a systematic review and dose–risk meta-analysis	2014	No	No	No	No	Yes	No	No	No	No	No	Yes	No	No	No	No	Yes	Critically low
221	Samad	A meta-analysis of the association of physical activity with reduced risk of colorectal cancer	2005	No	No	Yes	No	No	No	Yes	No	No	No	No	No	No	No	No	No	Critically low
222	Sang	Consumption of coffee associated with reduced risk of liver cancer: a meta-analysis	2013	No	No	No	Partial yes	No	Yes	No	No	Yes	No	Yes	No	No	Yes	Yes	Yes	Critically low
223	Sang	Green Tea Consumption and Risk of Esophageal Cancer: A Meta-Analysis of Published Epidemiological Studies	2013	No	No	No	No	Yes	No	No	No	No	No	Yes	No	No	No	Yes	Yes	Critically low
224	Schlesinger	Body weight gain and risk of colorectal cancer: a systematic review and meta-analysis of observational studies	2015	Yes	No	No	No	Yes	Yes	No	No	Yes	No	Yes	Yes	No	Yes	No	Yes	Critically low
225	Schmid	Physical activity, diabetes, and risk of thyroid cancer: a systematic review and meta-analysis	2013	No	No	No	No	No	Yes	Yes	Partial yes	Yes	No	Yes	Yes	No	No	No	Yes	Critically low
226	Schmid	Television Viewing and Time Spent Sedentary in Relation to Cancer Risk: A Meta-Analysis	2014	No	No	Yes	Partial yes	No	Yes	No	Partial yes	Yes	No	Yes	Yes	Yes	No	No	Yes	Critically low
227	Schmid	Adiposity and risk of thyroid cancer: a systematic review and meta-analysis	2015	No	No	No	No	No	Yes	Yes	Partial yes	Yes	No	Yes	Yes	No	No	Yes	Yes	Critically low
228	Schmid	Does smoking influence the physical activity and lung cancer relation? A systematic review and meta-analysis	2016	No	No	No	No	No	Yes	Yes	Partial yes	Yes	No	Yes	Yes	No	Yes	No	Yes	Critically low
229	Schwingshackl	Food groups and risk of colorectal cancer	2018	No	Yes	No	Partial yes	Yes	Yes	No	Yes	Yes	No	Yes	No	No	Yes	No	Yes	Critically low
230	Sergentanis	Obesity and risk of malignant melanoma: A meta-analysis of cohort and case–control studies	2013	No	No	No	Partial yes	Yes	Yes	Yes	Partial yes	No	No	Yes	No	No	No	No	Yes	Critically low
231	Sergentanis	Cigarette smoking and risk of lymphoma in adults: a comprehensive meta-analysis on Hodgkin and non-Hodgkin disease	2013	Yes	No	No	Partial yes	No	Yes	Yes	No	No	No	Yes	No	No	No	No	Yes	Critically low
232	Sergentanis	Obesity and Risk for Brain/CNS Tumors, Gliomas and Meningiomas: A Meta-Analysis	2015	Yes	No	No	No	Yes	Yes	Yes	Yes	Yes	No	Yes	No	No	No	Yes	Yes	Critically low
233	Shao	Overweight, Obesity and Meningioma Risk: A Meta-Analysis	2014	No	No	No	Partial yes	No	Yes	Yes	Partial yes	Yes	No	Yes	No	No	Yes	No	Yes	Critically low
234	Shao	Smoking and Glioma Risk Evidence From a Meta-Analysis of 25 Observational Studies	2016	No	No	No	Partial yes	No	Yes	Yes	No	No	No	No	No	No	Yes	No	Yes	Critically low
235	Shaw	Effects of physical activity on colorectal cancer risk among family history and body mass index subgroups: a systematic review and meta-analysis	2018	No	No	No	No	Yes	No	No	Partial yes	Yes	No	Yes	No	No	Yes	Yes	Yes	Critically low
236	Shen	Metabolic syndrome and the risk of colorectal cancer: a systematic review and meta‑analysis	2021	No	No	No	No	Yes	Yes	No	No	Yes	No	Yes	No	No	No	No	Yes	Critically low
237	Sheng	Citrus fruit intake and incidence of renal cell carcinoma: A meta-analysis of observational studies	2023	No	No	No	No	Yes	Yes	No	Partial yes	Yes	No	Yes	No	No	Yes	No	Yes	Critically low
238	Shephard	Physical activity and cancer: How may protection be maximized?	1997	No	No	Yes	Partial yes	No	No	No	Partial yes	No	No	No	No	No	No	Yes	Yes	Critically low
239	Shi	Household physical activity and cancer risk: a systematic review and dose-response meta-analysis of epidemiological studies	2015	Yes	No	No	Partial yes	Yes	No	No	Partial yes	Yes	No	Yes	Yes	No	Yes	No	Yes	Critically low
240	Shivappa	Dietary Inflammatory Index and Colorectal Cancer Risk—A Meta-Analysis	2017	No	No	No	No	Yes	No	No	No	Yes	No	Yes	No	No	Yes	No	No	Critically low
241	Shu	Alcohol intake and the risk of glioma: a systematic review and updated meta-analysis of observational study	2023	No	No	No	No	Yes	Yes	No	No	Yes	No	Yes	No	No	No	No	Yes	Critically low
242	Sing	Epidemiological studies of the association between tea drinking and primary liver cancer: a meta-analysis	2011	No	No	No	No	Yes	No	No	No	No	No	Yes	Yes	No	No	Yes	Yes	Critically low
243	Singh	Physical Activity Is Associated with Reduced Risk of Gastric Cancer: A Systematic Review and Meta-analysis	2014	No	No	No	Partial yes	Yes	Yes	No	Yes	Partial yes	No	Yes	Yes	Yes	No	No	No	Critically low
244	Sinha	Smokeless tobacco-associated cancers: A systematic review and meta-analysis of Indian studies	2016	Yes	Yes	No	No	Yes	Yes	No	Partial yes	Yes	No	Yes	Yes	No	No	No	Yes	Critically low
245	Sohn	Obesity and the risk of primary liver cancer: A systematic review and meta-analysis	2020	No	No	No	No	Yes	Yes	No	No	Yes	No	Yes	No	No	No	No	Yes	Critically low
246	Song	Alcohol intake and renal cell cancer risk: a meta-analysis	2012	No	No	No	No	Yes	No	No	Partial yes	Yes	No	Yes	No	No	No	No	No	Critically low
247	Song	Smoking and risk of skin cancer: a prospective analysis and a meta-analysis	2012	No	No	No	No	No	No	Yes	No	No	No	No	No	No	No	No	Yes	Critically low
248	Song	Coffee consumption is not associated with the risk of gastric cancer: An updated systematic review and meta-analysis of prospective cohort studies	2022	No	No	No	No	Yes	Yes	Yes	No	Yes	No	No	Yes	No	No	Yes	Yes	Critically low
249	Song	Fish Consumption and Lung Cancer Risk: Systematic Review and Meta-Analysis	2014	No	No	No	No	Yes	Yes	Yes	No	No	No	No	No	No	Yes	No	No	Critically low
250	Song	Red meat consumption and stomach cancer risk: a meta‑analysis	2014	No	No	No	No	No	Yes	No	No	Yes	No	Yes	Yes	No	No	Yes	Yes	Critically low
251	Sun	Green tea, black tea and colorectal cancer risk: a meta-analysis of epidemiologic studies	2006	No	No	No	No	No	No	No	No	No	No	No	No	No	Yes	No	Yes	Critically low
252	Sun	Physical Activity and Risk of Lung Cancer: A Meta-Analysis of Prospective Cohort Studies	2012	Yes	No	No	No	No	Yes	No	No	Yes	No	Yes	No	No	Yes	No	Yes	Critically low
253	Sun	Obesity and Risk of Bladder Cancer: A Dose-Response Meta-Analysis of 15 Cohort Studies	2015	No	No	No	Partial yes	Yes	Yes	No	No	No	No	Yes	No	No	No	No	Yes	Critically low
254	Sun	A Healthy Dietary Pattern Reduces Lung Cancer Risk: A Systematic Review and Meta-Analysis	2016	No	No	No	Partial yes	Yes	Yes	Yes	No	Yes	No	Yes	No	No	No	Yes	Yes	Critically low
255	Tan	Body Mass Index and Risk of Gallbladder Cancer: Systematic Review and Meta-Analysis of Observational Studies	2015	No	No	No	Partial yes	Yes	Yes	No	No	Yes	No	Yes	No	No	Yes	Yes	Yes	Critically low
256	Tang	Green tea, black tea consumption and risk of lung cancer: A meta-analysis	2009	Yes	No	No	No	No	No	Yes	No	No	No	Yes	No	No	Yes	No	Yes	Critically low
257	Tangestani	Adherence to the Dietary Approaches to Stop Hypertension (DASH) dietary pattern reduces the risk of colorectal cancer: A systematic review and meta-analysis	2020	No	No	No	Partial yes	Yes	Yes	Yes	Partial yes	Yes	No	Yes	No	No	Yes	No	Yes	Critically low
258	Tardon	Leisure-time physical activity and lung cancer: a meta-analysis	2005	No	No	No	Partial yes	No	No	Yes	No	No	No	Yes	No	No	Yes	No	No	Critically low
259	Tee	Effect of bariatric surgery on oncologic outcomes: a systematic review and meta-analysis	2013	No	No	No	No	Yes	Yes	Yes	Partial yes	No	No	No	No	No	Yes	No	Yes	Critically low
260	Tramacere	Alcohol drinking and pancreatic cancer risk: a meta-analysis of the dose-risk relation	2010	No	No	No	No	Yes	No	No	No	Partial yes	No	Yes	Yes	Yes	No	No	No	Critically low
261	Tramacere	A meta-analysis on alcohol drinking and gastric cancer risk	2012	No	No	No	No	Yes	No	No	No	No	No	Yes	No	No	Yes	Yes	Yes	Critically low
262	Tramacere	A meta-analysis on alcohol drinking and esophageal and gastric cardia adenocarcinoma risk	2012	No	No	No	No	Yes	No	No	No	No	No	Yes	No	No	No	Yes	Yes	Critically low
263	Tramacere	Alcohol drinking and non-Hodgkin lymphoma risk: a systematic review and a meta-analysis	2012	No	No	No	No	No	No	No	No	No	No	Yes	No	No	No	Yes	Yes	Critically low
264	Tse	Cruciferous Vegetables and Risk of Colorectal Neoplasms: A Systematic Review and Meta-Analysis	2014	No	No	No	Partial yes	No	No	No	No	No	No	Yes	No	No	No	No	No	Critically low
265	Tsoi	Cigarette Smoking and the Risk of Colorectal Cancer: A Meta-analysis of Prospective Cohort Studies	2009	Yes	No	No	No	Yes	Yes	Yes	Yes	Partial yes	No	Yes	Yes	No	No	Yes	Yes	Critically low
266	Turati	A meta-analysis of coffee consumption and pancreatic cancer	2012	No	No	No	No	Yes	Yes	No	No	No	No	Yes	No	No	No	Yes	Yes	Critically low
267	Turati	A Meta-analysis of Alcohol Drinking and Oral and Pharyngeal Cancers: Results from Subgroup Analyses	2013	No	No	No	No	Yes	Yes	No	No	No	No	Yes	No	No	No	No	Yes	Critically low
268	Turati	A meta-analysis of body mass index and esophageal and gastric cardia adenocarcinoma	2013	No	No	No	No	Yes	No	No	No	No	No	Yes	No	No	No	Yes	Yes	Critically low
269	Turati	Alcohol and liver cancer: a systematic review and meta-analysis of prospective studies	2014	Yes	No	No	No	Yes	Yes	Yes	No	No	No	Yes	No	No	Yes	Yes	Yes	Critically low
270	Turati	Colorectal cancer and adenomatous polyps in relation to allium vegetables intake: A meta-analysis of observational studies	2014	No	No	No	No	Yes	No	No	No	No	No	Yes	No	No	Yes	No	Yes	Critically low
271	Tzelves	Association of obesity and other anthropometric characteristics with bladder cancer risk: a systematic review and meta-analysis of longitudinal cohort studies	2021	No	No	No	No	Yes	Yes	No	No	Yes	No	Yes	No	No	No	No	Yes	Critically low
272	Van Hemelrijck	Secondhand Smoking, 4-Aminobiphenyl, and Bladder Cancer: Two Meta-analyses	2009	Yes	No	No	No	No	No	No	No	No	No	Yes	No	No	No	No	Yes	Critically low
273	van Osch	Quantified relations between exposure to tobacco smoking and bladder cancer risk: a meta-analysis of 89 observational studies	2016	No	No	No	No	No	No	Yes	Partial yes	Yes	No	Yes	No	No	Yes	Yes	Yes	Critically low
274	van Osch	A Stratified Meta-Analysis of the Association between Exposure to Environmental Tobacco Smoke during Childhood and Adulthood and Urothelial Bladder Cancer Risk	2018	No	No	No	Partial yes	No	Yes	Yes	No	Yes	No	Yes	No	No	Yes	No	Yes	Critically low
275	Vartolomei	Impact of alcohol consumption on the risk of developing bladder cancer: a systematic review and meta‑analysis	2019	Yes	Yes	No	Partial yes	No	Yes	No	No	Yes	No	Yes	No	No	No	No	Yes	Critically low
276	Vollset	Effects of folic acid supplementation on overall and site-specifi c cancer incidence during the randomised trials: meta-analyses of data on 50 000 individuals	2013	No	Partial yes	No	No	No	No	No	No	No	No	Yes	No	No	Yes	No	Yes	Critically low
277	Wakai	Tobacco Smoking and Lung Cancer Risk: An Evaluation Based on a Systematic Review of Epidemiological Evidence Among the Japanese Population	2006	Yes	No	No	No	No	No	No	Partial yes	No	No	Yes	No	No	Yes	No	No	Critically low
278	Wallin	Body mass index and risk of multiple myeloma: A meta-analysis of prospective studies	2011	No	No	No	Partial yes	No	No	Yes	No	No	No	Yes	No	No	Yes	Yes	Yes	Critically low
279	Wang	Body mass index and risk of renal cell cancer: A dose-response meta-analysis of published cohort studies	2014	No	No	No	Partial yes	No	No	No	No	No	No	Yes	No	No	No	Yes	No	Critically low
280	Wang	Citrus fruit intake and lung cancer risk: A meta-analysis of observational studies	2021	No	Yes	No	No	Yes	Yes	Yes	No	Yes	No	Yes	No	No	Yes	Yes	Yes	Critically low
281	Wang	Associations of body mass index with cancer incidence among populations, genders, and menopausal status: A systematic review and meta-analysis	2016	No	No	No	Partial yes	Yes	No	Yes	No	No	No	Yes	No	No	Yes	No	Yes	Critically low
282	Wang	Tea consumption and lung cancer risk: A meta-analysis of case–control and cohort studies	2014	No	No	No	No	No	Yes	Yes	No	Yes	No	No	No	No	No	No	No	Critically low
283	Wang	The effect of fruit and vegetable intake on the development of lung cancer: a meta-analysis of 32 publications and 20 414 cases	2015	No	No	No	No	Yes	Yes	No	No	No	No	Yes	No	No	Yes	Yes	Yes	Critically low
284	Wang	Alcohol drinking and gastric cancer risk: a meta-analysis of observational studies	2017	No	No	No	No	Yes	Yes	Yes	Partial yes	Yes	No	Yes	Yes	Yes	No	No	Yes	Critically low
285	Wang	Smoking Cessation and Risk of Esophageal Cancer by Histological Type: Systematic Review and Meta-analysis	2017	No	No	No	No	Yes	Yes	No	Partial yes	Yes	No	Yes	Yes	Yes	Yes	No	Yes	Critically low
286	Wang	Consumption of fruit, but not vegetables, may reduce risk of gastric cancer: Results from a meta-analysis of cohort studies	2014	No	No	No	No	Yes	Yes	No	Yes	Yes	No	Yes	Yes	No	No	Yes	Yes	Critically low
287	Wang	A Meta-Analysis of Tea Consumption and the Risk of Bladder Cancer	2013	No	No	No	No	No	Yes	Yes	No	No	No	Yes	No	No	No	Yes	No	Critically low
288	Wang	A meta-analysis of alcohol consumption and thyroid cancer risk	2016	Yes	No	No	No	Yes	Yes	No	No	Yes	No	Yes	Yes	No	No	No	Yes	Critically low
289	Wang	Fruit and vegetable consumption and risk of lung cancer: a dose-response meta-analysis of prospective cohort studies	2015	No	No	No	Partial yes	Yes	Yes	No	Yes	Yes	No	Yes	Yes	No	No	Yes	Yes	Critically low
290	Wang	Association between alcohol intake and the risk of pancreatic cancer: a dose–response meta-analysis of cohort studies	2016	No	No	No	Partial yes	No	Yes	No	No	Yes	No	Yes	Yes	No	Yes	No	Yes	Critically low
291	Wang	The Association between Exposure to Second-Hand Smoke and Disease in the Chinese Population: A Systematic Review and Meta-Analysis	2023	Yes	No	No	Partial yes	Yes	Yes	No	No	Yes	No	No	No	No	No	No	Yes	Critically low
292	Wang	Body Mass Index and Risk of Primary Liver Cancer: A Meta-Analysis of Prospective Studies	2012	No	No	No	Partial yes	Yes	Yes	No	Partial yes	No	No	Yes	No	No	Yes	Yes	No	Critically low
293	Wei	Tea drinking and risk of pancreatic cancer	2014	No	No	No	No	No	Yes	No	No	Yes	No	Yes	No	No	No	Yes	No	Critically low
294	Weitkunat	Meta-analysis of the relation between European and American smokeless tobacco and oral cancer	2007	Yes	No	No	Partial yes	No	No	Yes	No	No	No	Yes	No	No	Yes	Yes	No	Critically low
295	Wilson	Systematic Review and Meta-Analysis of the Impact of Bariatric Surgery on Future Cancer Risk	2023	Yes	No	No	No	Yes	Yes	No	Partial yes	Yes	No	No	No	No	No	No	Yes	Critically low
296	Wolin	Physical activity and colon cancer prevention: a meta-analysis	2009	Yes	No	No	No	No	No	No	No	Partial yes	No	Yes	Yes	No	No	No	No	Critically low
297	Wu	Dietary Salt Intake and Gastric Cancer Risk: A Systematic Review and Meta-Analysis	2021	Yes	No	No	No	Yes	Yes	No	Partial yes	Yes	No	Yes	No	No	No	Yes	Yes	Critically low
298	Wu	Cruciferous vegetable consumption and gastric cancer risk: A meta-analysis of epidemiological studies	2013	No	No	No	No	Yes	Yes	No	No	Yes	No	Yes	Yes	Yes	Yes	No	Yes	Critically low
299	Wu	Cruciferous vegetables intake and the risk of colorectal cancer: a meta-analysis of observational studies	2013	No	No	No	No	Yes	Yes	No	No	Yes	No	Yes	Yes	Yes	No	No	Yes	Critically low
300	Wu	Consumption of fruit and vegetables reduces risk of pancreatic cancer: evidence from epidemiological studies	2016	No	No	No	Partial yes	Yes	Yes	No	No	Yes	No	Yes	Yes	Yes	Yes	No	Yes	Critically low
301	Wu	The association of tea consumption with bladder cancer risk: a meta-analysis	2013	No	No	No	No	No	Yes	No	Partial yes	No	No	Yes	No	No	No	Yes	Yes	Critically low
302	Wu	Coffee consumption and bladder cancer: a meta-analysis of observational studies	2015	No	No	No	No	Yes	Yes	No	No	Yes	No	Yes	Yes	No	No	No	Yes	Critically low
303	Xenou	Consumption of Fruits, Vegetables and Bladder Cancer Risk: A Systematic Review and Meta-Analysis of Prospective Cohort Studies	2022	No	No	No	No	Yes	Yes	Yes	Yes	Yes	No	Yes	No	No	No	No	Yes	Critically low
304	Xie	Association between physical activity and digestive-system cancer: An updated systematic review and meta-analysis	2021	No	Yes	No	Partial yes	No	No	No	Partial yes	Yes	No	Yes	No	No	No	No	Yes	Critically low
305	Xie	Coffee Consumption and Risk of Gastric Cancer: A Large Updated Meta-Analysis of Prospective Studies	2014	No	No	No	Partial yes	No	Yes	No	No	No	No	No	No	No	No	Yes	Yes	Critically low
306	Xie	Coffee consumption and the risk of lung cancer: an updated meta-analysis of epidemiological studies	2016	No	No	No	Partial yes	No	Yes	No	No	No	No	Yes	No	No	No	No	Yes	Critically low
307	Xiong	Tea consumption and the risk of biliary tract cancer: a systematic review and dose–response meta-analysis of observational studies	2017	No	No	No	Partial yes	No	Yes	No	Partial yes	Yes	No	Yes	Yes	No	No	No	Yes	Critically low
308	Xu	Wine consumption and colorectal cancer risk: a meta-analysis of observational studies	2019	No	No	No	Partial yes	No	Yes	No	Yes	Yes	No	Yes	Yes	Yes	Yes	No	Yes	Critically low
309	Xu	Does beer, wine or liquor consumption correlate with the risk of renal cell carcinoma? A dose-response meta-analysis of prospective cohort studies	2015	No	No	No	Partial yes	No	Yes	No	Partial yes	Yes	No	Yes	Yes	No	No	Yes	Yes	Critically low
310	Xue	Body mass index and the risk of cancer in women compared with men: a meta-analysis of prospective cohort studies	2017	No	No	No	Partial yes	Yes	Yes	No	No	Yes	No	Yes	Yes	No	No	No	Yes	Critically low
311	Xue	Quantitative Association of Tobacco Smoking With the Risk of Nasopharyngeal Carcinoma: A Comprehensive Meta-Analysis of Studies Conducted Between 1979 and 2011	2013	No	No	No	Partial yes	No	Yes	No	No	Yes	No	Yes	Yes	Yes	No	Yes	Yes	Critically low
312	Xue	Red and processed meat consumption and the risk of lung cancer: a dose-response meta-analysis of 33 published studies	2014	No	No	No	Partial yes	No	Yes	No	No	No	No	Yes	No	No	No	No	Yes	Critically low
313	Yan	Anthropometric indicators of adiposity and risk of primary liver cancer: A systematic review and dose–response meta-analysis	2023	No	Yes	No	No	Yes	Yes	No	Partial yes	Yes	No	Yes	No	No	No	No	Yes	Critically low
314	Yang	Excess Body Weight and the Risk of Liver Cancer: Systematic Review and a Meta-Analysis of Cohort Studies	2020	No	No	No	No	Yes	Yes	No	Partial yes	No	No	Yes	No	No	Yes	No	Yes	Critically low
315	Yang	Passive Smoking and Risk of Colorectal Cancer: A Meta-analysis	2016	No	No	No	No	No	Yes	No	No	Yes	No	Yes	No	No	Yes	Yes	Yes	Critically low
316	Yang	Red and Processed Meat Consumption Increases Risk for Non-Hodgkin Lymphoma A PRISMA-Compliant Meta-Analysis of Observational Studies	2015	No	No	No	No	Yes	Yes	No	Partial yes	Yes	No	Yes	Yes	No	No	Yes	Yes	Critically low
317	Yang	Overweight, obesity and gastric cancer risk: Results from a meta-analysis of cohort studies	2009	No	No	No	Partial yes	No	Yes	Yes	Partial yes	No	No	No	No	No	No	Yes	Yes	Critically low
318	Yang	Dietary intakes of fruits and vegetables and lung cancer risk in participants with different smoking status: A meta-analysis of prospective cohort studies	2019	No	No	No	Partial yes	No	Yes	No	Yes	Yes	No	Yes	No	No	No	No	Yes	Critically low
319	Yang	Meat consumption and risk of lung cancer: evidence from observational studies	2012	No	No	No	No	Yes	Yes	No	No	Yes	No	Yes	Yes	No	Yes	No	Yes	Critically low
320	Yang	Obesity and incidence of lung cancer: A meta-analysis	2013	No	No	No	Partial yes	No	No	No	Yes	No	No	Yes	No	No	No	Yes	No	Critically low
321	Yao	Intake of fruit and vegetables and risk of bladder cancer: a dose–response meta-analysis of observational studies	2014	No	No	No	Partial yes	Yes	Yes	Yes	No	No	No	Yes	No	No	Yes	Yes	Yes	Critically low
322	Yao	Meta-analysis reveals gender difference in the association of liver cancer incidence and excess BMI	2017	No	No	No	No	Yes	Yes	No	No	Yes	No	Yes	No	No	No	No	Yes	Critically low
323	Yen	Alcohol intake and risk of nonmelanoma skin cancer: a systematic review and dose–response meta-analysis	2017	No	No	No	No	Yes	Yes	No	Partial yes	Partial yes	No	Yes	Yes	No	No	No	Yes	Critically low
324	Yew	Coffee Consumption and Melanoma: A Systematic Review and Meta-Analysis of Observational Studies	2016	No	No	No	No	Yes	Yes	No	Partial yes	Partial yes	No	Yes	Yes	No	Yes	No	Yes	Critically low
325	Yoo	Pickled Vegetable and Salted Fish Intake and the Risk of Gastric Cancer: Two Prospective Cohort Studies and a Meta-Analysis	2020	No	No	No	No	Yes	No	Yes	No	No	No	Yes	No	No	Yes	No	Yes	Critically low
326	Youssef	Obesity and the prevention of thyroid cancer: Impact of body mass index and weight change on developing thyroid cancer – Pooled results of 24 million cohorts	2021	No	No	No	No	Yes	Yes	No	No	No	No	No	No	No	No	No	Yes	Critically low
327	Yu	Dietary consumption of cruciferous vegetables and bladder cancer risk: A systematic review and meta-analysis	2022	No	No	No	Partial yes	No	Yes	No	Partial yes	Yes	No	No	No	No	Yes	Yes	Yes	Critically low
328	Yu	Fish consumption and risk of gastrointestinal cancers: A meta-analysis of cohort studies	2014	No	No	No	No	Yes	Yes	No	Partial yes	No	No	Yes	No	No	Yes	No	No	Critically low
329	Yu	Coffee consumption and risk of cancers: a meta-analysis of cohort studies	2011	No	No	No	No	Yes	Yes	No	Partial yes	No	No	Yes	No	No	No	Yes	No	Critically low
330	Yu	Alcohol, Alcoholic Beverages and Risk of Esophageal Cancer by Histological Type: A Dose–Response Meta-Analysis of Observational Studies	2020	No	No	No	No	Yes	Yes	Yes	Partial yes	Yes	No	Yes	Yes	No	Yes	Yes	Yes	Critically low
331	Yu	Gender susceptibility for cigarette smoking-attributable lung cancer: A systematic review and meta-analysis	2014	No	No	No	Partial yes	Yes	No	No	No	Yes	No	Yes	No	No	No	No	Yes	Critically low
332	Zeegers	Elevated risk of cancer of the urinary tract for alcohol drinkers: a meta-analysis	1999	No	No	No	Partial yes	No	No	Yes	Partial yes	No	No	Yes	No	No	No	No	No	Critically low
333	Zeegers	The Impact of Characteristics of Cigarette Smoking on Urinary Tract Cancer Risk A Meta-Analysis of Epidemiologic Studies	2000	No	No	No	Partial yes	No	No	No	Partial yes	No	No	Yes	No	No	No	No	No	Critically low
334	Zeegers	Are coffee and tea consumption ssociated with urinary tract cancer risk? A systematic review and meta-analysis	2001	No	No	No	Partial yes	No	No	Yes	Partial yes	No	No	Yes	No	No	Yes	No	No	Critically low
335	Zeng	Green Tea Consumption and Risk of Pancreatic Cancer: A Meta-analysis	2014	No	No	No	No	Yes	Yes	No	No	No	No	Yes	No	No	No	Yes	Yes	Critically low
336	Zeng	Long-Term Coffee Consumption and Risk of Gastric Cancer A PRISMA-Compliant Dose–Response Meta-Analysis of Prospective Cohort Studies	2015	No	No	No	No	Yes	No	No	No	Yes	No	Yes	Yes	No	No	No	Yes	Critically low
337	Zhang	Consumption of beer and colorectal cancer incidence: a meta-analysis of observational studies	2015	No	No	No	No	Yes	No	No	Partial yes	Yes	No	Yes	Yes	No	No	Yes	Yes	Critically low
338	Zhang	Body mass index and risk of brain tumors: a systematic review and dose-response meta-analysis	2016	No	No	No	No	Yes	Yes	No	Partial yes	Yes	No	No	No	No	No	Yes	Yes	Critically low
339	Zhang	Coffee consumption and risk of esophageal cancer incidence A meta-analysis of epidemiologic studies	2018	No	No	No	No	Yes	No	No	No	No	No	Yes	No	No	No	No	Yes	Critically low
340	Zhang	Allium Vegetables, Garlic Supplements, and Risk of Cancer: A Systematic Review and Meta-Analysis	2022	No	Yes	No	No	Yes	Yes	No	Partial yes	No	No	Yes	No	No	No	No	Yes	Critically low
341	Zhang	Consumption of fruits and vegetables and risk of renal cell carcinoma: a meta-analysis of observational studies	2017	No	No	No	No	Yes	Yes	No	Yes	Yes	No	Yes	Yes	No	Yes	Yes	Yes	Critically low
342	Zhang	Effect of vitamin B supplementation on cancer incidence, death due to cancer, and total mortality: A PRISMA-compliant cumulative meta-analysis of randomized controlled trials	2016	No	No	No	No	Yes	Yes	No	No	Partial yes	No	Yes	No	Yes	No	No	Yes	Critically low
343	Zhang	Meta-analysis in the association between obesity and risk of thyroid cancer	2014	No	No	No	Partial yes	No	Yes	No	No	No	No	Yes	No	No	Yes	No	Yes	Critically low
344	Zhang	Effect of omega-3 fatty acid supplementation on cancer incidence, non-vascular death, and total mortality: a meta-analysis of randomized controlled trials	2014	No	No	Yes	No	Yes	Yes	No	Partial yes	Partial yes	No	Yes	Yes	No	No	No	Yes	Critically low
345	Zhang	Tea consumption and the incidence of cancer: a systematic review and meta-analysis of prospective observational studies	2015	No	No	No	Partial yes	Yes	Yes	No	No	Yes	No	Yes	No	No	No	Yes	Yes	Critically low
346	Zhang	Risk factors for the development of lung cancer among never smokers: A systematic review	2022	Yes	Yes	No	No	Yes	Yes	Yes	Partial yes	Yes	No	Yes	No	No	No	No	Yes	Critically low
347	Zhao	Cruciferous Vegetables Intake Is Associated with Lower Risk of Renal Cell Carcinoma: Evidence from a Meta-Analysis of Observational Studies	2013	No	No	No	Partial yes	Yes	Yes	No	No	Yes	No	Yes	Yes	No	Yes	Yes	Yes	Critically low
348	Zhao	Overweight, Obesity and Thyroid Cancer Risk: a Meta-analysis of Cohort Studies	2012	No	No	No	Partial yes	Yes	Yes	Partial yes	Partial yes	Partial yes	No	No	No	Yes	No	Yes	Yes	Critically low
349	Zhao	Association Between Consumption of Red and Processed Meat and Pancreatic Cancer Risk: A Systematic Review and Meta-analysis	2017	No	No	No	No	Yes	No	No	No	Yes	No	Yes	Yes	No	Yes	No	Yes	Critically low
350	Zhao	No associations between fruit and vegetable consumption and pancreatic cancer risk: a meta-analysis of prospective studies	2018	No	No	No	No	Yes	Yes	Yes	No	Yes	No	Yes	No	No	No	No	Yes	Critically low
351	Zheng	Green tea consumption and risk of esophageal cancer: a meta-analysis of epidemiologic studies	2012	No	No	No	No	No	Yes	No	No	No	No	Yes	No	No	Yes	Yes	Yes	Critically low
352	Zhong	Physical Activity and Risk of Lung Cancer: A Meta-analysis	2016	No	No	No	Partial yes	Yes	Yes	Yes	No	Yes	No	Yes	Yes	No	Yes	Yes	Yes	Critically low
353	Zhong	Association between Mediterranean diet adherence and colorectal cancer: a dose-response meta-analysis	2020	No	Yes	No	No	No	Yes	No	Partial yes	Yes	No	Yes	No	No	Yes	No	Yes	Critically low
354	Zhou	Tea consumption is associated with decreased risk of oral cancer: A comprehensive and dose-response meta-analysis based on 14 case–control studies (MOOSE compliant)	2018	No	No	No	Partial yes	No	Yes	No	No	Yes	No	Yes	Yes	No	No	No	Yes	Critically low
355	Zhou	Garlic intake and the risk of colorectal cancer: A meta-analysis	2020	No	No	No	No	Yes	Yes	No	No	Yes	No	Yes	No	No	Yes	No	Yes	Critically low
356	Zhou	A dose–response meta-analysis of coffee consumption and bladder cancer	2012	No	No	No	Partial yes	Yes	No	No	No	Yes	No	Yes	No	No	No	No	Yes	Critically low
357	Zhu	Allium Vegetables and Garlic Supplements Do Not Reduce Risk of Colorectal Cancer, Based on Meta-analysis of Prospective Studies	2014	No	No	No	No	No	Yes	No	Partial yes	No	No	Yes	No	No	No	Yes	Yes	Critically low
358	Zhu	Red and Processed Meat Intake Is Associated with Higher Gastric Cancer Risk: A Meta-Analysis of Epidemiological Observational Studies	2013	No	No	No	Partial yes	No	Yes	No	Partial yes	Yes	No	Yes	Yes	Yes	Yes	Yes	Yes	Critically low
359	Zhu	Body mass index and lung cancer risk in never smokers: a meta-analysis	2018	Yes	No	No	No	Yes	No	No	Yes	Yes	No	Yes	Yes	No	Yes	Yes	Yes	Critically low
360	Zhu	Tea consumption and colorectal cancer risk: a meta‑analysis of prospective cohort studies	2020	No	No	No	Partial yes	No	Yes	No	Partial yes	Yes	No	Yes	Yes	No	Yes	No	Yes	Critically low
361	Zou	Non-linear dose–response relationship between cigarette smoking and pancreatic cancer risk: Evidence from a meta-analysis of 42 observational studies	2014	No	No	No	No	No	Yes	No	No	No	No	No	No	No	No	No	Yes	Critically low
